# Supplementary material for: Crystal structure, Hirshfeld surface analysis and DFT study of 2,2′′-({[(1E,1′E)-(diselanedi­yl)bis­(2,1-phenyl­ene)]bis­(methane­ylyl­idene)}bis­(aza­neylyl­idene))bis­[3′,6′-bis­(di­ethyl­amino)-4a’,9a’-di­hydro­spiro­[isoindoline-1,9′-xanthen]-3-one]
Source: Acta Crystallogr E Crystallogr Commun. 2022 Jan 1;78(Pt 1):1–7. doi: 10.1107/S2056989021013189 (PMC8739208; doi:10.1107/S2056989021013189)
Supplement: Supplementary file 1 [file e-78-00001-sup1.cif]

##############################################################################
#                                                                            #
# This CIF contains the data in a paper accepted for publication in          #
# Acta Crystallographica Section E. It conforms to the requirements of       #
# Notes for Authors for Acta Crystallographica Section E, and has been       #
# peer reviewed under the auspices of the IUCr Commission on Journals.       #
#                                                                            #
# Full details of the Crystallographic Information File format               #
# are given in the paper "The Crystallographic Information File (CIF):       #
# a New Standard Archive File for Crystallography" by S. R. Hall, F. H.      #
# Allen and I. D. Brown [Acta Cryst. (1991), A47, 655-685].                  #
#                                                                            #
# The current version of the core CIF dictionary is obtainable from          #
# ftp://ftp.iucr.org/pub/cif_core.dic.                                       #
#                                                                            #
# Software is freely available for graphical display of the structure(s)     #
# in this CIF. For information consult the CIF software page                 #
# http://www.iucr.org/resources/cif/software.                                #
#                                                                            #
# This file may be used for bona fide research purposes within the           #
# scientific community so long as proper attribution is given to the journal # 
# article from which it was obtained.                                        #
#                                                                            #
##############################################################################
data_I
_audit_creation_method     'SHELXL-2018/3'
_journal_date_recd_electronic     2021-07-17
_journal_date_accepted     2021-12-11
_journal_name_full     'Acta Crystallographica, Section E'
_journal_year     2022
_journal_volume     78
_journal_issue      1
_journal_page_first     0
_journal_page_last     0
_journal_paper_category     GO
_journal_paper_doi     10.1107/S2056989021013189
_journal_coeditor_code     ZL5020
_publ_contact_author_name     'Sushil K Gupta'
_publ_contact_author_address
;
School of Studies in Chemistry, Jiwaji University, Gwalior 474011, India
;
_publ_contact_author_email     'skggwr@gmail.com'
_publ_contact_author_fax     '751 234-1768'
_publ_contact_author_phone     '940 658-7806'
_publ_section_title
;\
Crystal structure, Hirshfeld surface analysis and DFT study of
2,2''-({[(1<i>E</i>,1'<i>E</i>)-(diselanediyl)bis(2,1-phenylene)]\
bis(methaneylylidene)}bis(azaneylylidene))bis[3',6'-bis(diethylamino)-4a',\
9a'-dihydrospiro[isoindoline-1,9'-xanthen]-3-one]
;
_publ_section_title_footnote     .
loop_
    _publ_author_name
    _publ_author_footnote
    _publ_author_address
    'Malla, Manzoor Ahmad' .
;
School of Studies in Chemistry, Jiwaji University, Gwalior 474011, India
;
    'Bansal, Ravi' .
;
School of Studies in Chemistry, Jiwaji University, Gwalior 474011, India
;
    'Butcher, Ray J.' .
;
Department of Chemistry, Howard University, 525 College Street NW, Washington,
DC 20059, USA
;
    'Gupta, Sushil K.' .
;
School of Studies in Chemistry, Jiwaji University, Gwalior 474011, India
;
_publ_section_synopsis
;
The X-ray crystal and molecular structures, DFT study and Hirshfeld surface
analysis of a novel spirobicyclic diselenide are reported.
;
_chemical_name_systematic
;\
2,2''-({[(1<i>E</i>,1'<i>E</i>)-(Diselanediyl)bis(2,1-phenylene)]\
bis(methaneylylidene)}bis(azaneylylidene))bis[3',6'-bis(diethylamino)-\
4a',9a'-dihydrospiro[isoindoline-1,9'-xanthen]-3-one]
;
_chemical_name_common     ?
_chemical_formula_moiety     'C70 H70 N8 O4 Se2'
_chemical_formula_sum     'C70 H70 N8 O4 Se2'
_chemical_formula_iupac     'C70 H70 N8 O4 Se2'
_chemical_formula_weight     1245.26
_chemical_melting_point     ?
_chemical_absolute_configuration     unk
_space_group_crystal_system     tetragonal
_space_group_name_H-M_alt     'P -4 b 2'
_space_group_name_Hall     'P -4 -2ab'
loop_
    _space_group_symop_operation_xyz
    'x, y, z'
    '-x, -y, z'
    'y, -x, -z'
    '-y, x, -z'
    'x+1/2, -y+1/2, z'
    '-x+1/2, y+1/2, z'
    'y+1/2, x+1/2, -z'
    '-y+1/2, -x+1/2, -z'
_cell_length_a     21.507(4)
_cell_length_b     21.507(4)
_cell_length_c     13.434(4)
_cell_angle_alpha     90
_cell_angle_beta     90
_cell_angle_gamma     90
_cell_volume     6214(3)
_cell_formula_units_Z     4
_cell_measurement_reflns_used     7629
_cell_measurement_theta_min     2.42
_cell_measurement_theta_max     30.13
_cell_measurement_temperature     100(2)
_exptl_crystal_description     plate
_exptl_crystal_colour     'pale yellow'
_exptl_crystal_size_max     0.27
_exptl_crystal_size_mid     0.23
_exptl_crystal_size_min     0.08
_exptl_crystal_density_diffrn     1.331
_exptl_crystal_density_meas     ?
_exptl_crystal_density_method     ?
_exptl_crystal_F_000     2584
_exptl_absorpt_coefficient_mu     1.246
_exptl_absorpt_correction_type     multi-scan
_exptl_absorpt_process_details
;
(SADABS; Krause <i>et al.</i>,  2015)
;
_exptl_absorpt_correction_T_min     0.5655
_exptl_absorpt_correction_T_max     0.7463
_diffrn_ambient_temperature     100(2)
_diffrn_source     ?
_diffrn_radiation_type     MoK\a
_diffrn_radiation_wavelength     0.71073
_diffrn_measurement_device_type     'Bruker APEXII CCD'
_diffrn_measurement_method     '\f and \w scans'
_diffrn_detector_area_resol_mean     ?
_diffrn_reflns_number     7696
_diffrn_reflns_av_R_equivalents     0.1185
_diffrn_reflns_av_unetI/netI     0.0911
_diffrn_reflns_theta_min     2.023
_diffrn_reflns_theta_max     28.263
_diffrn_reflns_theta_full     25.242
_diffrn_measured_fraction_theta_max     0.997
_diffrn_measured_fraction_theta_full     0.998
_diffrn_reflns_limit_h_min     -24
_diffrn_reflns_limit_h_max     25
_diffrn_reflns_limit_k_min     -25
_diffrn_reflns_limit_k_max     25
_diffrn_reflns_limit_l_min     -16
_diffrn_reflns_limit_l_max     16
_refine_special_details
;
 Refined as a 2-component inversion twin.
;
_reflns_number_total     7696
_reflns_number_gt     6090
_reflns_threshold_expression     'I > 2\s(I)'
_refine_ls_structure_factor_coef     Fsqd
_refine_ls_matrix_type     full
_refine_ls_R_factor_all     0.0924
_refine_ls_R_factor_gt     0.0699
_refine_ls_wR_factor_gt     0.1340
_refine_ls_wR_factor_ref     0.1416
_refine_ls_goodness_of_fit_ref     1.082
_refine_ls_restrained_S_all     1.051
_refine_ls_number_reflns     7696
_refine_ls_number_parameters     540
_refine_ls_number_restraints     696
_refine_ls_hydrogen_treatment     constr
_refine_ls_weighting_scheme     calc
_refine_ls_weighting_details
             'w=1/[\s^2^(Fo^2^)+(0.0400P)^2^+13.6633P] where P=(Fo^2^+2Fc^2^)/3'
_atom_sites_solution_hydrogens     geom
_atom_sites_solution_primary     dual
_atom_sites_solution_secondary     difmap
_refine_ls_shift/su_max     0.001
_refine_ls_shift/su_mean     0.000
_refine_diff_density_max     0.523
_refine_diff_density_min     -0.965
_refine_ls_extinction_method     none
_refine_ls_extinction_coef     .
_refine_ls_abs_structure_details
;
 Refined as an inversion twin
;
_refine_ls_abs_structure_Flack     0.05(2)
loop_
    _atom_type_symbol
    _atom_type_description
    _atom_type_scat_dispersion_real
    _atom_type_scat_dispersion_imag
    _atom_type_scat_source
    'C' 'C' 0.0033 0.0016
                         'International Tables Vol C Tables 4.2.6.8 and 6.1.1.4'
    'H' 'H' 0.0000 0.0000
                         'International Tables Vol C Tables 4.2.6.8 and 6.1.1.4'
    'N' 'N' 0.0061 0.0033
                         'International Tables Vol C Tables 4.2.6.8 and 6.1.1.4'
    'O' 'O' 0.0106 0.0060
                         'International Tables Vol C Tables 4.2.6.8 and 6.1.1.4'
    'Se' 'Se' -0.0929 2.2259
                         'International Tables Vol C Tables 4.2.6.8 and 6.1.1.4'
_computing_data_collection
;
APEX2 (Bruker 2005)
;
_computing_cell_refinement
;
SAINT (Bruker 2005)
;
_computing_data_reduction
;
SAINT (Bruker 2005)
;
_computing_structure_solution
;
SHELXT (Sheldrick, 2015a)
;
_computing_structure_refinement
;
<i>SHELXL2018/3</i> (Sheldrick, 2015b)
;
_computing_molecular_graphics
;
SHELXTL (Sheldrick, 2008)
;
_computing_publication_material
;
SHELXTL (Sheldrick, 2008), publCIF
(Westrip (2010)
;
loop_
    _atom_site_type_symbol
    _atom_site_label
    _atom_site_fract_x
    _atom_site_fract_y
    _atom_site_fract_z
    _atom_site_U_iso_or_equiv
    _atom_site_adp_type
    _atom_site_calc_flag
    _atom_site_occupancy
    _atom_site_disorder_assembly
    _atom_site_disorder_group
    Se Se1 0.70568(3) 0.18183(3) 0.58326(6) 0.01973(16) Uani d 1 . .
    O O1 0.7532(2) 0.1249(2) 0.9772(4) 0.0257(12) Uani d 1 . .
    O O2 0.8536(3) 0.2775(2) 0.6006(4) 0.0307(13) Uani d 1 . .
    N N1 0.7287(3) 0.1778(3) 0.7778(5) 0.0218(13) Uani d 1 . .
    N N2 0.7820(3) 0.1786(3) 0.8351(5) 0.0215(13) Uani d 1 . .
    C C1 0.6247(3) 0.1743(3) 0.6457(6) 0.0209(15) Uani d 1 . .
    C C2 0.5709(3) 0.1704(3) 0.5920(7) 0.0269(17) Uani d 1 . .
    H H2A 0.573364 0.172617 0.521440 0.032 Uiso calc 1 . .
    C C3 0.5136(4) 0.1636(4) 0.6348(6) 0.0305(19) Uani d 1 . .
    H H3A 0.477457 0.160360 0.594590 0.037 Uiso calc 1 . .
    C C4 0.5089(3) 0.1615(4) 0.7383(7) 0.0303(19) Uani d 1 . .
    H H4A 0.469386 0.156737 0.768954 0.036 Uiso calc 1 . .
    C C5 0.5619(3) 0.1662(4) 0.7962(6) 0.0253(17) Uani d 1 . .
    H H5A 0.558725 0.165049 0.866677 0.030 Uiso calc 1 . .
    C C6 0.6207(3) 0.1729(3) 0.7508(6) 0.0215(16) Uani d 1 . .
    C C7 0.6747(3) 0.1760(3) 0.8178(6) 0.0222(16) Uani d 1 . .
    H H7A 0.669701 0.176542 0.888011 0.027 Uiso calc 1 . .
    C C8 0.7925(3) 0.1505(3) 0.9257(6) 0.0232(15) Uani d 1 . .
    C C9 0.8604(3) 0.1565(3) 0.9431(5) 0.0228(17) Uani d 1 . .
    C C10 0.8957(4) 0.1375(4) 1.0242(6) 0.0306(19) Uani d 1 . .
    H H10A 0.877362 0.115811 1.078296 0.037 Uiso calc 1 . .
    C C11 0.9584(4) 0.1513(4) 1.0233(7) 0.037(2) Uani d 1 . .
    H H11A 0.983691 0.137835 1.077174 0.044 Uiso calc 1 . .
    C C12 0.9853(4) 0.1842(4) 0.9463(6) 0.037(2) Uani d 1 . .
    H H12A 1.028150 0.194827 0.949810 0.045 Uiso calc 1 . .
    C C13 0.9506(4) 0.2021(4) 0.8633(7) 0.0317(19) Uani d 1 . .
    H H13A 0.969281 0.223137 0.808773 0.038 Uiso calc 1 . .
    C C14 0.8875(3) 0.1879(3) 0.8636(6) 0.0251(17) Uani d 1 . .
    C C15 0.8387(3) 0.2057(3) 0.7855(6) 0.0221(16) Uani d 1 . .
    C C16 0.8320(7) 0.2769(4) 0.7760(12) 0.0246(13) Uani d 0.664(19) A 1
    C C17 0.8171(5) 0.3120(4) 0.8595(9) 0.0261(14) Uani d 0.664(19) A 1
    H H17A 0.810023 0.292093 0.921568 0.031 Uiso calc 0.664(19) A 1
    C C18 0.8125(5) 0.3763(4) 0.8522(7) 0.0276(14) Uani d 0.664(19) A 1
    H H18A 0.802296 0.400347 0.909233 0.033 Uiso calc 0.664(19) A 1
    C C19 0.8228(6) 0.4055(4) 0.7613(7) 0.0267(12) Uani d 0.664(19) A 1
    C C20 0.8377(8) 0.3704(5) 0.6778(8) 0.0253(12) Uani d 0.664(19) A 1
    H H20A 0.844811 0.390334 0.615758 0.030 Uiso calc 0.664(19) A 1
    C C21 0.8423(9) 0.3061(5) 0.6852(10) 0.0245(12) Uani d 0.664(19) A 1
    N N3 0.8171(5) 0.4714(4) 0.7532(8) 0.0295(13) Uani d 0.664(19) A 1
    C C22 0.8049(7) 0.5092(5) 0.8399(10) 0.0306(16) Uani d 0.664(19) A 1
    H H22A 0.772449 0.488677 0.880586 0.037 Uiso calc 0.664(19) A 1
    H H22B 0.788165 0.549841 0.817849 0.037 Uiso calc 0.664(19) A 1
    C C23 0.8617(8) 0.5205(6) 0.9047(11) 0.037(3) Uani d 0.664(19) A 1
    H H23A 0.852407 0.553040 0.953573 0.056 Uiso calc 0.664(19) A 1
    H H23B 0.896586 0.533822 0.862790 0.056 Uiso calc 0.664(19) A 1
    H H23C 0.872832 0.482036 0.939413 0.056 Uiso calc 0.664(19) A 1
    C C24 0.8381(7) 0.5024(6) 0.6620(9) 0.0298(15) Uani d 0.664(19) A 1
    H H24A 0.822744 0.545818 0.662541 0.036 Uiso calc 0.664(19) A 1
    H H24B 0.819286 0.481215 0.604023 0.036 Uiso calc 0.664(19) A 1
    C C25 0.9087(8) 0.5033(12) 0.6489(16) 0.031(3) Uani d 0.664(19) A 1
    H H25A 0.919134 0.524192 0.586220 0.047 Uiso calc 0.664(19) A 1
    H H25B 0.924392 0.460560 0.647392 0.047 Uiso calc 0.664(19) A 1
    H H25C 0.927740 0.525770 0.704517 0.047 Uiso calc 0.664(19) A 1
    C C16A 0.8351(14) 0.2773(7) 0.780(2) 0.0248(14) Uani d 0.336(19) A 2
    C C17A 0.8317(11) 0.3109(8) 0.8683(19) 0.0261(15) Uani d 0.336(19) A 2
    H H17B 0.830645 0.289786 0.930371 0.031 Uiso calc 0.336(19) A 2
    C C18A 0.8300(11) 0.3755(8) 0.8657(14) 0.0266(15) Uani d 0.336(19) A 2
    H H18B 0.827661 0.398511 0.925919 0.032 Uiso calc 0.336(19) A 2
    C C19A 0.8316(11) 0.4064(7) 0.7749(13) 0.0270(12) Uani d 0.336(19) A 2
    C C20A 0.8350(16) 0.3728(9) 0.6867(14) 0.0254(13) Uani d 0.336(19) A 2
    H H20B 0.836078 0.393930 0.624620 0.030 Uiso calc 0.336(19) A 2
    C C21A 0.8367(18) 0.3082(9) 0.689(2) 0.0246(13) Uani d 0.336(19) A 2
    N N3A 0.8297(10) 0.4726(8) 0.7720(13) 0.0291(13) Uani d 0.336(19) A 2
    C C22A 0.8308(12) 0.5089(9) 0.8626(17) 0.0309(17) Uani d 0.336(19) A 2
    H H22C 0.800367 0.491063 0.910067 0.037 Uiso calc 0.336(19) A 2
    H H22D 0.817367 0.551850 0.847216 0.037 Uiso calc 0.336(19) A 2
    C C23A 0.8943(14) 0.5112(12) 0.9123(19) 0.038(3) Uani d 0.336(19) A 2
    H H23D 0.889360 0.523101 0.982309 0.057 Uiso calc 0.336(19) A 2
    H H23E 0.920456 0.541792 0.878306 0.057 Uiso calc 0.336(19) A 2
    H H23F 0.913845 0.470107 0.908442 0.057 Uiso calc 0.336(19) A 2
    C C24A 0.8356(12) 0.5051(11) 0.6767(15) 0.0298(16) Uani d 0.336(19) A 2
    H H24C 0.819079 0.547850 0.684418 0.036 Uiso calc 0.336(19) A 2
    H H24D 0.809503 0.483585 0.626721 0.036 Uiso calc 0.336(19) A 2
    C C25A 0.9021(15) 0.509(3) 0.637(3) 0.031(3) Uani d 0.336(19) A 2
    H H25D 0.901289 0.520804 0.566831 0.047 Uiso calc 0.336(19) A 2
    H H25E 0.922335 0.468488 0.644552 0.047 Uiso calc 0.336(19) A 2
    H H25F 0.925212 0.540334 0.675210 0.047 Uiso calc 0.336(19) A 2
    C C26 0.8598(9) 0.2150(6) 0.5998(10) 0.0279(16) Uani d 0.665(11) A 1
    C C27 0.8741(5) 0.1898(4) 0.5073(8) 0.0299(16) Uani d 0.665(11) A 1
    H H27A 0.880123 0.216328 0.451607 0.036 Uiso calc 0.665(11) A 1
    C C28 0.8797(5) 0.1258(4) 0.4964(6) 0.0323(14) Uani d 0.665(11) A 1
    C C29 0.8709(5) 0.0870(5) 0.5780(7) 0.0310(16) Uani d 0.665(11) A 1
    H H29A 0.874735 0.043210 0.570492 0.037 Uiso calc 0.665(11) A 1
    C C30 0.8566(9) 0.1122(8) 0.6704(7) 0.0298(15) Uani d 0.665(11) A 1
    H H30A 0.850618 0.085668 0.726146 0.036 Uiso calc 0.665(11) A 1
    C C31 0.8510(12) 0.1762(8) 0.6813(8) 0.0272(14) Uani d 0.665(11) A 1
    N N4 0.8992(5) 0.1018(4) 0.4027(9) 0.0376(14) Uani d 0.665(11) A 1
    C C32 0.9076(6) 0.1459(6) 0.3131(10) 0.0414(18) Uani d 0.665(11) A 1
    H H32A 0.931083 0.183592 0.332541 0.050 Uiso calc 0.665(11) A 1
    H H32B 0.929969 0.124816 0.258215 0.050 Uiso calc 0.665(11) A 1
    C C33 0.8448(7) 0.1617(8) 0.2835(13) 0.049(3) Uani d 0.665(11) A 1
    H H33A 0.846143 0.191657 0.228587 0.074 Uiso calc 0.665(11) A 1
    H H33B 0.822739 0.180067 0.340131 0.074 Uiso calc 0.665(11) A 1
    H H33C 0.823053 0.124025 0.261767 0.074 Uiso calc 0.665(11) A 1
    C C34 0.8932(6) 0.0346(5) 0.3811(11) 0.0411(18) Uani d 0.665(11) A 1
    H H34A 0.915231 0.009836 0.432176 0.049 Uiso calc 0.665(11) A 1
    H H34B 0.911327 0.024895 0.315153 0.049 Uiso calc 0.665(11) A 1
    C C35 0.8198(7) 0.0183(7) 0.3820(13) 0.054(3) Uani d 0.665(11) A 1
    H H35A 0.814274 -0.026890 0.382246 0.081 Uiso calc 0.665(11) A 1
    H H35B 0.800074 0.035921 0.322558 0.081 Uiso calc 0.665(11) A 1
    H H35C 0.800606 0.036133 0.441678 0.081 Uiso calc 0.665(11) A 1
    C C26A 0.8526(18) 0.2148(12) 0.5986(19) 0.0283(16) Uani d 0.335(11) A 2
    C C27A 0.8569(11) 0.1885(8) 0.5044(16) 0.0305(16) Uani d 0.335(11) A 2
    H H27B 0.859045 0.214396 0.447248 0.037 Uiso calc 0.335(11) A 2
    C C28A 0.8579(10) 0.1242(8) 0.4938(12) 0.0332(15) Uani d 0.335(11) A 2
    C C29A 0.8547(11) 0.0862(11) 0.5774(13) 0.0312(16) Uani d 0.335(11) A 2
    H H29B 0.855455 0.042316 0.570102 0.037 Uiso calc 0.335(11) A 2
    C C30A 0.8504(19) 0.1126(15) 0.6716(13) 0.0296(16) Uani d 0.335(11) A 2
    H H30B 0.848250 0.086658 0.728742 0.036 Uiso calc 0.335(11) A 2
    C C31A 0.849(2) 0.1769(16) 0.6822(15) 0.0278(15) Uani d 0.335(11) A 2
    N N4A 0.8663(9) 0.0987(8) 0.3969(14) 0.0386(15) Uani d 0.335(11) A 2
    C C32A 0.8874(11) 0.1405(10) 0.3100(16) 0.0406(19) Uani d 0.335(11) A 2
    H H32C 0.907631 0.178796 0.335110 0.049 Uiso calc 0.335(11) A 2
    H H32D 0.916908 0.118233 0.266124 0.049 Uiso calc 0.335(11) A 2
    C C33A 0.8305(13) 0.1553(15) 0.257(2) 0.045(3) Uani d 0.335(11) A 2
    H H33D 0.837508 0.191426 0.214184 0.067 Uiso calc 0.335(11) A 2
    H H33E 0.797618 0.164806 0.305268 0.067 Uiso calc 0.335(11) A 2
    H H33F 0.818059 0.119616 0.216466 0.067 Uiso calc 0.335(11) A 2
    C C34A 0.8740(11) 0.0307(8) 0.3843(19) 0.0410(19) Uani d 0.335(11) A 2
    H H34C 0.840464 0.013913 0.341508 0.049 Uiso calc 0.335(11) A 2
    H H34D 0.871955 0.009659 0.449758 0.049 Uiso calc 0.335(11) A 2
    C C35A 0.9409(11) 0.0191(12) 0.333(2) 0.051(4) Uani d 0.335(11) A 2
    H H35D 0.937979 -0.015795 0.286465 0.076 Uiso calc 0.335(11) A 2
    H H35E 0.971630 0.009329 0.384804 0.076 Uiso calc 0.335(11) A 2
    H H35F 0.953808 0.056594 0.297335 0.076 Uiso calc 0.335(11) A 2
loop_
    _atom_site_aniso_label
    _atom_site_aniso_U_11
    _atom_site_aniso_U_22
    _atom_site_aniso_U_33
    _atom_site_aniso_U_12
    _atom_site_aniso_U_13
    _atom_site_aniso_U_23
    Se1 0.0141(3) 0.0190(3) 0.0260(3) -0.0019(3) -0.0068(3) 0.0070(3)
    O1 0.023(3) 0.022(3) 0.031(3) -0.001(2) -0.005(2) 0.010(2)
    O2 0.046(3) 0.019(3) 0.027(3) -0.009(2) -0.002(3) 0.006(2)
    N1 0.017(3) 0.022(3) 0.027(3) 0.000(2) -0.008(2) 0.007(3)
    N2 0.018(3) 0.020(3) 0.027(3) -0.003(2) -0.007(2) 0.012(3)
    C1 0.017(3) 0.013(3) 0.033(4) 0.003(3) -0.006(3) 0.002(3)
    C2 0.017(3) 0.037(4) 0.027(4) 0.004(3) -0.003(3) -0.003(4)
    C3 0.019(4) 0.037(5) 0.036(5) 0.005(3) -0.008(3) -0.006(4)
    C4 0.012(3) 0.036(5) 0.043(5) 0.000(3) 0.001(4) -0.004(4)
    C5 0.016(4) 0.029(4) 0.031(4) 0.005(3) -0.002(3) -0.002(3)
    C6 0.019(3) 0.013(3) 0.032(4) 0.000(3) -0.002(3) 0.002(3)
    C7 0.022(4) 0.018(3) 0.026(4) 0.000(3) -0.003(3) 0.004(3)
    C8 0.026(3) 0.012(3) 0.032(4) -0.002(2) -0.009(4) 0.005(3)
    C9 0.027(4) 0.019(3) 0.022(4) -0.001(3) -0.011(3) 0.003(3)
    C10 0.037(5) 0.028(4) 0.027(4) -0.003(3) -0.016(4) 0.006(4)
    C11 0.033(5) 0.041(5) 0.036(5) 0.007(4) -0.018(4) 0.005(4)
    C12 0.028(4) 0.046(5) 0.038(5) -0.004(4) -0.014(4) 0.003(4)
    C13 0.025(4) 0.024(4) 0.046(5) -0.003(3) -0.012(4) 0.001(4)
    C14 0.021(4) 0.018(4) 0.036(5) -0.003(3) -0.009(3) 0.003(3)
    C15 0.015(3) 0.014(3) 0.037(4) -0.002(3) -0.010(3) 0.011(3)
    C16 0.022(3) 0.020(2) 0.032(3) -0.002(2) -0.004(2) 0.008(2)
    C17 0.025(3) 0.022(2) 0.032(3) -0.001(2) -0.003(3) 0.008(2)
    C18 0.028(3) 0.023(2) 0.033(3) 0.000(2) -0.002(3) 0.006(2)
    C19 0.027(2) 0.021(2) 0.032(3) 0.000(2) -0.001(2) 0.007(2)
    C20 0.025(3) 0.020(2) 0.031(3) -0.002(2) -0.003(2) 0.009(2)
    C21 0.022(3) 0.020(2) 0.031(3) -0.002(2) -0.004(2) 0.008(2)
    N3 0.033(3) 0.021(2) 0.034(3) 0.000(2) -0.001(2) 0.005(2)
    C22 0.034(3) 0.023(3) 0.035(3) 0.000(3) 0.000(3) 0.005(3)
    C23 0.043(5) 0.033(4) 0.036(5) 0.004(4) -0.006(5) 0.005(4)
    C24 0.035(3) 0.020(3) 0.035(3) 0.000(2) -0.001(3) 0.007(3)
    C25 0.038(5) 0.019(5) 0.037(5) -0.003(4) -0.005(4) 0.005(4)
    C16A 0.022(3) 0.020(2) 0.032(3) -0.001(2) -0.004(2) 0.008(2)
    C17A 0.024(3) 0.022(2) 0.032(3) -0.001(3) -0.003(3) 0.007(2)
    C18A 0.026(3) 0.022(2) 0.032(3) 0.000(3) -0.003(3) 0.007(2)
    C19A 0.028(3) 0.021(2) 0.032(3) -0.001(2) -0.001(2) 0.007(2)
    C20A 0.025(3) 0.020(2) 0.031(3) -0.002(2) -0.003(2) 0.008(2)
    C21A 0.023(3) 0.020(2) 0.031(3) -0.001(2) -0.004(2) 0.008(2)
    N3A 0.033(3) 0.021(2) 0.034(3) 0.000(2) -0.001(2) 0.006(2)
    C22A 0.035(3) 0.023(3) 0.034(3) 0.000(3) -0.001(3) 0.005(3)
    C23A 0.043(7) 0.032(6) 0.039(6) -0.006(6) -0.004(7) 0.000(6)
    C24A 0.035(3) 0.020(3) 0.035(3) 0.000(3) -0.001(3) 0.006(3)
    C25A 0.039(5) 0.019(5) 0.036(5) -0.001(5) -0.005(5) 0.006(5)
    C26 0.026(4) 0.021(2) 0.037(3) -0.001(3) -0.009(3) 0.004(2)
    C27 0.027(4) 0.024(2) 0.039(3) -0.002(3) -0.010(3) 0.004(2)
    C28 0.029(3) 0.026(2) 0.042(2) -0.001(3) -0.009(3) 0.002(2)
    C29 0.028(4) 0.025(2) 0.040(3) -0.001(3) -0.008(3) 0.004(2)
    C30 0.027(4) 0.024(2) 0.039(3) -0.001(3) -0.008(3) 0.005(2)
    C31 0.024(3) 0.021(2) 0.037(3) -0.002(2) -0.009(2) 0.005(2)
    N4 0.033(3) 0.033(2) 0.047(3) -0.001(3) -0.007(3) -0.003(2)
    C32 0.036(4) 0.038(3) 0.050(3) 0.001(3) -0.008(3) -0.007(3)
    C33 0.041(6) 0.051(5) 0.056(5) -0.004(5) -0.005(5) -0.015(5)
    C34 0.038(4) 0.036(3) 0.050(3) -0.001(3) -0.008(3) -0.002(3)
    C35 0.050(6) 0.050(5) 0.063(6) 0.003(5) -0.009(5) -0.003(5)
    C26A 0.026(4) 0.022(3) 0.038(3) -0.002(3) -0.009(3) 0.004(2)
    C27A 0.028(4) 0.024(3) 0.039(3) -0.002(3) -0.009(3) 0.003(2)
    C28A 0.030(4) 0.027(2) 0.042(2) -0.001(3) -0.009(3) 0.002(2)
    C29A 0.028(4) 0.025(2) 0.040(3) -0.001(3) -0.008(3) 0.004(2)
    C30A 0.026(4) 0.024(2) 0.039(3) -0.001(3) -0.008(3) 0.005(2)
    C31A 0.025(4) 0.022(2) 0.037(3) -0.002(3) -0.009(3) 0.005(2)
    N4A 0.035(4) 0.034(2) 0.047(3) -0.001(3) -0.008(3) -0.003(2)
    C32A 0.036(4) 0.037(3) 0.049(3) -0.001(3) -0.008(4) -0.006(3)
    C33A 0.038(6) 0.045(5) 0.051(6) 0.000(5) -0.007(6) -0.010(5)
    C34A 0.037(4) 0.035(3) 0.050(3) -0.001(3) -0.008(4) -0.003(3)
    C35A 0.049(7) 0.040(6) 0.063(7) -0.002(6) -0.006(6) -0.002(6)
_geom_special_details
;
 All esds (except the esd in the dihedral angle between two l.s. planes)
 are estimated using the full covariance matrix.  The cell esds are taken
 into account individually in the estimation of esds in distances, angles
 and torsion angles; correlations between esds in cell parameters are only
 used when they are defined by crystal symmetry.  An approximate (isotropic)
 treatment of cell esds is used for estimating esds involving l.s. planes.
;
loop_
    _geom_bond_atom_site_label_1
    _geom_bond_atom_site_label_2
    _geom_bond_site_symmetry_2
    _geom_bond_distance
    _geom_bond_publ_flag
    Se1 C1 . 1.939(7) ?
    Se1 Se1 7_546 2.3517(17) ?
    O1 C8 . 1.222(9) ?
    O2 C21 . 1.315(12) ?
    O2 C26A . 1.35(3) ?
    O2 C26 . 1.349(13) ?
    O2 C21A . 1.41(2) ?
    N1 C7 . 1.280(9) ?
    N1 N2 . 1.380(8) ?
    N2 C8 . 1.378(10) ?
    N2 C15 . 1.507(9) ?
    C1 C2 . 1.367(10) ?
    C1 C6 . 1.415(11) ?
    C2 C3 . 1.368(11) ?
    C2 H2A . 0.9500 ?
    C3 C4 . 1.394(12) ?
    C3 H3A . 0.9500 ?
    C4 C5 . 1.384(11) ?
    C4 H4A . 0.9500 ?
    C5 C6 . 1.411(10) ?
    C5 H5A . 0.9500 ?
    C6 C7 . 1.471(10) ?
    C7 H7A . 0.9500 ?
    C8 C9 . 1.484(10) ?
    C9 C10 . 1.389(10) ?
    C9 C14 . 1.392(11) ?
    C10 C11 . 1.381(12) ?
    C10 H10A . 0.9500 ?
    C11 C12 . 1.381(12) ?
    C11 H11A . 0.9500 ?
    C12 C13 . 1.397(11) ?
    C12 H12A . 0.9500 ?
    C13 C14 . 1.391(11) ?
    C13 H13A . 0.9500 ?
    C14 C15 . 1.534(10) ?
    C15 C31A . 1.537(18) ?
    C15 C16A . 1.542(17) ?
    C15 C16 . 1.543(10) ?
    C15 C31 . 1.559(11) ?
    C16 C17 . 1.3900 ?
    C16 C21 . 1.3900 ?
    C17 C18 . 1.3900 ?
    C17 H17A . 0.9500 ?
    C18 C19 . 1.3900 ?
    C18 H18A . 0.9500 ?
    C19 C20 . 1.3900 ?
    C19 N3 . 1.426(7) ?
    C20 C21 . 1.3900 ?
    C20 H20A . 0.9500 ?
    N3 C22 . 1.446(13) ?
    N3 C24 . 1.466(12) ?
    C22 C23 . 1.520(17) ?
    C22 H22A . 0.9900 ?
    C22 H22B . 0.9900 ?
    C23 H23A . 0.9800 ?
    C23 H23B . 0.9800 ?
    C23 H23C . 0.9800 ?
    C24 C25 . 1.528(12) ?
    C24 H24A . 0.9900 ?
    C24 H24B . 0.9900 ?
    C25 H25A . 0.9800 ?
    C25 H25B . 0.9800 ?
    C25 H25C . 0.9800 ?
    C16A C17A . 1.3900 ?
    C16A C21A . 1.3900 ?
    C17A C18A . 1.3900 ?
    C17A H17B . 0.9500 ?
    C18A C19A . 1.3900 ?
    C18A H18B . 0.9500 ?
    C19A C20A . 1.3900 ?
    C19A N3A . 1.425(8) ?
    C20A C21A . 1.3900 ?
    C20A H20B . 0.9500 ?
    N3A C22A . 1.446(13) ?
    N3A C24A . 1.465(12) ?
    C22A C23A . 1.521(17) ?
    C22A H22C . 0.9900 ?
    C22A H22D . 0.9900 ?
    C23A H23D . 0.9800 ?
    C23A H23E . 0.9800 ?
    C23A H23F . 0.9800 ?
    C24A C25A . 1.527(12) ?
    C24A H24C . 0.9900 ?
    C24A H24D . 0.9900 ?
    C25A H25D . 0.9800 ?
    C25A H25E . 0.9800 ?
    C25A H25F . 0.9800 ?
    C26 C27 . 1.3900 ?
    C26 C31 . 1.3900 ?
    C27 C28 . 1.3900 ?
    C27 H27A . 0.9500 ?
    C28 C29 . 1.3900 ?
    C28 N4 . 1.423(10) ?
    C29 C30 . 1.3900 ?
    C29 H29A . 0.9500 ?
    C30 C31 . 1.3900 ?
    C30 H30A . 0.9500 ?
    N4 C34 . 1.481(13) ?
    N4 C32 . 1.543(14) ?
    C32 C33 . 1.448(16) ?
    C32 H32A . 0.9900 ?
    C32 H32B . 0.9900 ?
    C33 H33A . 0.9800 ?
    C33 H33B . 0.9800 ?
    C33 H33C . 0.9800 ?
    C34 C35 . 1.616(19) ?
    C34 H34A . 0.9900 ?
    C34 H34B . 0.9900 ?
    C35 H35A . 0.9800 ?
    C35 H35B . 0.9800 ?
    C35 H35C . 0.9800 ?
    C26A C27A . 1.3900 ?
    C26A C31A . 1.3900 ?
    C27A C28A . 1.3900 ?
    C27A H27B . 0.9500 ?
    C28A C29A . 1.3900 ?
    C28A N4A . 1.424(11) ?
    C29A C30A . 1.3900 ?
    C29A H29B . 0.9500 ?
    C30A C31A . 1.3900 ?
    C30A H30B . 0.9500 ?
    N4A C34A . 1.481(13) ?
    N4A C32A . 1.543(15) ?
    C32A C33A . 1.448(17) ?
    C32A H32C . 0.9900 ?
    C32A H32D . 0.9900 ?
    C33A H33D . 0.9800 ?
    C33A H33E . 0.9800 ?
    C33A H33F . 0.9800 ?
    C34A C35A . 1.615(19) ?
    C34A H34C . 0.9900 ?
    C34A H34D . 0.9900 ?
    C35A H35D . 0.9800 ?
    C35A H35E . 0.9800 ?
    C35A H35F . 0.9800 ?
loop_
    _geom_angle_atom_site_label_1
    _geom_angle_atom_site_label_2
    _geom_angle_atom_site_label_3
    _geom_angle_site_symmetry_1
    _geom_angle_site_symmetry_3
    _geom_angle
    _geom_angle_publ_flag
    C1 Se1 Se1 . 7_546 103.5(2) ?
    C21 O2 C26 . . 119.4(9) ?
    C26A O2 C21A . . 118.8(16) ?
    C7 N1 N2 . . 121.3(6) ?
    C8 N2 N1 . . 128.5(6) ?
    C8 N2 C15 . . 115.3(5) ?
    N1 N2 C15 . . 115.5(5) ?
    C2 C1 C6 . . 118.3(7) ?
    C2 C1 Se1 . . 122.5(6) ?
    C6 C1 Se1 . . 119.2(5) ?
    C1 C2 C3 . . 123.2(8) ?
    C1 C2 H2A . . 118.4 ?
    C3 C2 H2A . . 118.4 ?
    C2 C3 C4 . . 119.3(7) ?
    C2 C3 H3A . . 120.4 ?
    C4 C3 H3A . . 120.4 ?
    C5 C4 C3 . . 119.8(7) ?
    C5 C4 H4A . . 120.1 ?
    C3 C4 H4A . . 120.1 ?
    C4 C5 C6 . . 120.2(8) ?
    C4 C5 H5A . . 119.9 ?
    C6 C5 H5A . . 119.9 ?
    C5 C6 C1 . . 119.2(7) ?
    C5 C6 C7 . . 116.6(7) ?
    C1 C6 C7 . . 124.1(7) ?
    N1 C7 C6 . . 117.5(7) ?
    N1 C7 H7A . . 121.3 ?
    C6 C7 H7A . . 121.3 ?
    O1 C8 N2 . . 125.8(6) ?
    O1 C8 C9 . . 129.0(7) ?
    N2 C8 C9 . . 105.2(6) ?
    C10 C9 C14 . . 121.0(7) ?
    C10 C9 C8 . . 129.5(7) ?
    C14 C9 C8 . . 109.5(6) ?
    C11 C10 C9 . . 117.7(8) ?
    C11 C10 H10A . . 121.1 ?
    C9 C10 H10A . . 121.1 ?
    C12 C11 C10 . . 121.7(8) ?
    C12 C11 H11A . . 119.2 ?
    C10 C11 H11A . . 119.2 ?
    C11 C12 C13 . . 121.0(8) ?
    C11 C12 H12A . . 119.5 ?
    C13 C12 H12A . . 119.5 ?
    C14 C13 C12 . . 117.3(8) ?
    C14 C13 H13A . . 121.3 ?
    C12 C13 H13A . . 121.3 ?
    C13 C14 C9 . . 121.2(7) ?
    C13 C14 C15 . . 127.6(7) ?
    C9 C14 C15 . . 111.1(6) ?
    N2 C15 C14 . . 98.9(6) ?
    N2 C15 C31A . . 111.4(18) ?
    C14 C15 C31A . . 114.5(18) ?
    N2 C15 C16A . . 111.5(12) ?
    C14 C15 C16A . . 108.3(13) ?
    C31A C15 C16A . . 111.6(18) ?
    N2 C15 C16 . . 110.2(7) ?
    C14 C15 C16 . . 111.6(8) ?
    N2 C15 C31 . . 112.2(10) ?
    C14 C15 C31 . . 113.3(10) ?
    C16 C15 C31 . . 110.2(10) ?
    C17 C16 C21 . . 120.0 ?
    C17 C16 C15 . . 119.6(9) ?
    C21 C16 C15 . . 120.4(9) ?
    C16 C17 C18 . . 120.0 ?
    C16 C17 H17A . . 120.0 ?
    C18 C17 H17A . . 120.0 ?
    C19 C18 C17 . . 120.0 ?
    C19 C18 H18A . . 120.0 ?
    C17 C18 H18A . . 120.0 ?
    C18 C19 C20 . . 120.0 ?
    C18 C19 N3 . . 120.2(5) ?
    C20 C19 N3 . . 119.8(5) ?
    C21 C20 C19 . . 120.0 ?
    C21 C20 H20A . . 120.0 ?
    C19 C20 H20A . . 120.0 ?
    O2 C21 C20 . . 114.7(8) ?
    O2 C21 C16 . . 125.2(8) ?
    C20 C21 C16 . . 120.0 ?
    C19 N3 C22 . . 120.9(7) ?
    C19 N3 C24 . . 119.4(7) ?
    C22 N3 C24 . . 118.2(7) ?
    N3 C22 C23 . . 113.9(10) ?
    N3 C22 H22A . . 108.8 ?
    C23 C22 H22A . . 108.8 ?
    N3 C22 H22B . . 108.8 ?
    C23 C22 H22B . . 108.8 ?
    H22A C22 H22B . . 107.7 ?
    C22 C23 H23A . . 109.5 ?
    C22 C23 H23B . . 109.5 ?
    H23A C23 H23B . . 109.5 ?
    C22 C23 H23C . . 109.5 ?
    H23A C23 H23C . . 109.5 ?
    H23B C23 H23C . . 109.5 ?
    N3 C24 C25 . . 114.1(8) ?
    N3 C24 H24A . . 108.7 ?
    C25 C24 H24A . . 108.7 ?
    N3 C24 H24B . . 108.7 ?
    C25 C24 H24B . . 108.7 ?
    H24A C24 H24B . . 107.6 ?
    C24 C25 H25A . . 109.5 ?
    C24 C25 H25B . . 109.5 ?
    H25A C25 H25B . . 109.5 ?
    C24 C25 H25C . . 109.5 ?
    H25A C25 H25C . . 109.5 ?
    H25B C25 H25C . . 109.5 ?
    C17A C16A C21A . . 120.0 ?
    C17A C16A C15 . . 118.9(16) ?
    C21A C16A C15 . . 121.1(16) ?
    C16A C17A C18A . . 120.0 ?
    C16A C17A H17B . . 120.0 ?
    C18A C17A H17B . . 120.0 ?
    C19A C18A C17A . . 120.0 ?
    C19A C18A H18B . . 120.0 ?
    C17A C18A H18B . . 120.0 ?
    C18A C19A C20A . . 120.0 ?
    C18A C19A N3A . . 120.1(6) ?
    C20A C19A N3A . . 119.9(6) ?
    C21A C20A C19A . . 120.0 ?
    C21A C20A H20B . . 120.0 ?
    C19A C20A H20B . . 120.0 ?
    C20A C21A C16A . . 120.0 ?
    C20A C21A O2 . . 117.0(15) ?
    C16A C21A O2 . . 121.6(15) ?
    C19A N3A C22A . . 121.1(8) ?
    C19A N3A C24A . . 119.9(8) ?
    C22A N3A C24A . . 118.5(8) ?
    N3A C22A C23A . . 113.7(11) ?
    N3A C22A H22C . . 108.8 ?
    C23A C22A H22C . . 108.8 ?
    N3A C22A H22D . . 108.8 ?
    C23A C22A H22D . . 108.8 ?
    H22C C22A H22D . . 107.7 ?
    C22A C23A H23D . . 109.5 ?
    C22A C23A H23E . . 109.5 ?
    H23D C23A H23E . . 109.5 ?
    C22A C23A H23F . . 109.5 ?
    H23D C23A H23F . . 109.5 ?
    H23E C23A H23F . . 109.5 ?
    N3A C24A C25A . . 114.2(9) ?
    N3A C24A H24C . . 108.7 ?
    C25A C24A H24C . . 108.7 ?
    N3A C24A H24D . . 108.7 ?
    C25A C24A H24D . . 108.7 ?
    H24C C24A H24D . . 107.6 ?
    C24A C25A H25D . . 109.5 ?
    C24A C25A H25E . . 109.5 ?
    H25D C25A H25E . . 109.5 ?
    C24A C25A H25F . . 109.5 ?
    H25D C25A H25F . . 109.5 ?
    H25E C25A H25F . . 109.5 ?
    O2 C26 C27 . . 114.7(9) ?
    O2 C26 C31 . . 125.3(9) ?
    C27 C26 C31 . . 120.0 ?
    C26 C27 C28 . . 120.0 ?
    C26 C27 H27A . . 120.0 ?
    C28 C27 H27A . . 120.0 ?
    C29 C28 C27 . . 120.0 ?
    C29 C28 N4 . . 121.3(5) ?
    C27 C28 N4 . . 118.5(5) ?
    C28 C29 C30 . . 120.0 ?
    C28 C29 H29A . . 120.0 ?
    C30 C29 H29A . . 120.0 ?
    C29 C30 C31 . . 120.0 ?
    C29 C30 H30A . . 120.0 ?
    C31 C30 H30A . . 120.0 ?
    C30 C31 C26 . . 120.0 ?
    C30 C31 C15 . . 120.8(10) ?
    C26 C31 C15 . . 119.1(10) ?
    C28 N4 C34 . . 120.1(8) ?
    C28 N4 C32 . . 120.2(7) ?
    C34 N4 C32 . . 117.2(9) ?
    C33 C32 N4 . . 104.4(10) ?
    C33 C32 H32A . . 110.9 ?
    N4 C32 H32A . . 110.9 ?
    C33 C32 H32B . . 110.9 ?
    N4 C32 H32B . . 110.9 ?
    H32A C32 H32B . . 108.9 ?
    C32 C33 H33A . . 109.5 ?
    C32 C33 H33B . . 109.5 ?
    H33A C33 H33B . . 109.5 ?
    C32 C33 H33C . . 109.5 ?
    H33A C33 H33C . . 109.5 ?
    H33B C33 H33C . . 109.5 ?
    N4 C34 C35 . . 107.2(9) ?
    N4 C34 H34A . . 110.3 ?
    C35 C34 H34A . . 110.3 ?
    N4 C34 H34B . . 110.3 ?
    C35 C34 H34B . . 110.3 ?
    H34A C34 H34B . . 108.5 ?
    C34 C35 H35A . . 109.5 ?
    C34 C35 H35B . . 109.5 ?
    H35A C35 H35B . . 109.5 ?
    C34 C35 H35C . . 109.5 ?
    H35A C35 H35C . . 109.5 ?
    H35B C35 H35C . . 109.5 ?
    O2 C26A C27A . . 115.1(16) ?
    O2 C26A C31A . . 124.9(16) ?
    C27A C26A C31A . . 120.0 ?
    C26A C27A C28A . . 120.0 ?
    C26A C27A H27B . . 120.0 ?
    C28A C27A H27B . . 120.0 ?
    C29A C28A C27A . . 120.0 ?
    C29A C28A N4A . . 121.3(6) ?
    C27A C28A N4A . . 118.6(6) ?
    C28A C29A C30A . . 120.0 ?
    C28A C29A H29B . . 120.0 ?
    C30A C29A H29B . . 120.0 ?
    C31A C30A C29A . . 120.0 ?
    C31A C30A H30B . . 120.0 ?
    C29A C30A H30B . . 120.0 ?
    C30A C31A C26A . . 120.0 ?
    C30A C31A C15 . . 119.8(19) ?
    C26A C31A C15 . . 120.0(19) ?
    C28A N4A C34A . . 119.9(9) ?
    C28A N4A C32A . . 120.3(9) ?
    C34A N4A C32A . . 117.2(9) ?
    C33A C32A N4A . . 104.5(11) ?
    C33A C32A H32C . . 110.9 ?
    N4A C32A H32C . . 110.9 ?
    C33A C32A H32D . . 110.9 ?
    N4A C32A H32D . . 110.9 ?
    H32C C32A H32D . . 108.9 ?
    C32A C33A H33D . . 109.5 ?
    C32A C33A H33E . . 109.5 ?
    H33D C33A H33E . . 109.5 ?
    C32A C33A H33F . . 109.5 ?
    H33D C33A H33F . . 109.5 ?
    H33E C33A H33F . . 109.5 ?
    N4A C34A C35A . . 107.5(10) ?
    N4A C34A H34C . . 110.2 ?
    C35A C34A H34C . . 110.2 ?
    N4A C34A H34D . . 110.2 ?
    C35A C34A H34D . . 110.2 ?
    H34C C34A H34D . . 108.5 ?
    C34A C35A H35D . . 109.5 ?
    C34A C35A H35E . . 109.5 ?
    H35D C35A H35E . . 109.5 ?
    C34A C35A H35F . . 109.5 ?
    H35D C35A H35F . . 109.5 ?
    H35E C35A H35F . . 109.5 ?
loop_
    _geom_torsion_atom_site_label_1
    _geom_torsion_atom_site_label_2
    _geom_torsion_atom_site_label_3
    _geom_torsion_atom_site_label_4
    _geom_torsion_site_symmetry_1
    _geom_torsion_site_symmetry_2
    _geom_torsion_site_symmetry_3
    _geom_torsion_site_symmetry_4
    _geom_torsion
    _geom_torsion_publ_flag
    C7 N1 N2 C8 . . . . 33.2(11) ?
    C7 N1 N2 C15 . . . . -156.7(7) ?
    C6 C1 C2 C3 . . . . -1.9(11) ?
    Se1 C1 C2 C3 . . . . 178.4(6) ?
    C1 C2 C3 C4 . . . . 1.2(12) ?
    C2 C3 C4 C5 . . . . 0.0(12) ?
    C3 C4 C5 C6 . . . . -0.4(12) ?
    C4 C5 C6 C1 . . . . -0.3(11) ?
    C4 C5 C6 C7 . . . . -178.4(7) ?
    C2 C1 C6 C5 . . . . 1.4(10) ?
    Se1 C1 C6 C5 . . . . -178.8(5) ?
    C2 C1 C6 C7 . . . . 179.4(6) ?
    Se1 C1 C6 C7 . . . . -0.9(9) ?
    N2 N1 C7 C6 . . . . -177.8(6) ?
    C5 C6 C7 N1 . . . . 175.5(7) ?
    C1 C6 C7 N1 . . . . -2.5(10) ?
    N1 N2 C8 O1 . . . . -8.7(12) ?
    C15 N2 C8 O1 . . . . -178.8(7) ?
    N1 N2 C8 C9 . . . . 169.5(7) ?
    C15 N2 C8 C9 . . . . -0.6(8) ?
    O1 C8 C9 C10 . . . . -3.6(14) ?
    N2 C8 C9 C10 . . . . 178.3(8) ?
    O1 C8 C9 C14 . . . . 178.3(8) ?
    N2 C8 C9 C14 . . . . 0.3(8) ?
    C14 C9 C10 C11 . . . . 0.5(12) ?
    C8 C9 C10 C11 . . . . -177.3(8) ?
    C9 C10 C11 C12 . . . . 1.6(13) ?
    C10 C11 C12 C13 . . . . -3.4(15) ?
    C11 C12 C13 C14 . . . . 2.8(13) ?
    C12 C13 C14 C9 . . . . -0.7(12) ?
    C12 C13 C14 C15 . . . . 175.9(8) ?
    C10 C9 C14 C13 . . . . -1.0(12) ?
    C8 C9 C14 C13 . . . . 177.2(7) ?
    C10 C9 C14 C15 . . . . -178.1(7) ?
    C8 C9 C14 C15 . . . . 0.1(9) ?
    C8 N2 C15 C14 . . . . 0.7(8) ?
    N1 N2 C15 C14 . . . . -170.8(6) ?
    C8 N2 C15 C31A . . . . 121.4(18) ?
    N1 N2 C15 C31A . . . . -50.0(18) ?
    C8 N2 C15 C16A . . . . -113.1(14) ?
    N1 N2 C15 C16A . . . . 75.4(14) ?
    C8 N2 C15 C16 . . . . -116.3(9) ?
    N1 N2 C15 C16 . . . . 72.2(9) ?
    C8 N2 C15 C31 . . . . 120.4(10) ?
    N1 N2 C15 C31 . . . . -51.0(11) ?
    C13 C14 C15 N2 . . . . -177.3(8) ?
    C9 C14 C15 N2 . . . . -0.5(8) ?
    C13 C14 C15 C31A . . . . 64(2) ?
    C9 C14 C15 C31A . . . . -118.9(18) ?
    C13 C14 C15 C16A . . . . -61.1(15) ?
    C9 C14 C15 C16A . . . . 115.8(13) ?
    C13 C14 C15 C16 . . . . -61.4(12) ?
    C9 C14 C15 C16 . . . . 115.5(9) ?
    C13 C14 C15 C31 . . . . 63.7(13) ?
    C9 C14 C15 C31 . . . . -119.4(11) ?
    N2 C15 C16 C17 . . . . 51.8(11) ?
    C14 C15 C16 C17 . . . . -57.0(11) ?
    C31 C15 C16 C17 . . . . 176.2(12) ?
    N2 C15 C16 C21 . . . . -129.8(7) ?
    C14 C15 C16 C21 . . . . 121.4(8) ?
    C31 C15 C16 C21 . . . . -5.4(13) ?
    C21 C16 C17 C18 . . . . 0.0 ?
    C15 C16 C17 C18 . . . . 178.4(11) ?
    C16 C17 C18 C19 . . . . 0.0 ?
    C17 C18 C19 C20 . . . . 0.0 ?
    C17 C18 C19 N3 . . . . 178.9(10) ?
    C18 C19 C20 C21 . . . . 0.0 ?
    N3 C19 C20 C21 . . . . -178.9(10) ?
    C26 O2 C21 C20 . . . . 179.1(11) ?
    C26 O2 C21 C16 . . . . -4.4(18) ?
    C19 C20 C21 O2 . . . . 176.8(15) ?
    C19 C20 C21 C16 . . . . 0.0 ?
    C17 C16 C21 O2 . . . . -176.4(16) ?
    C15 C16 C21 O2 . . . . 5.2(13) ?
    C17 C16 C21 C20 . . . . 0.0 ?
    C15 C16 C21 C20 . . . . -178.4(11) ?
    C18 C19 N3 C22 . . . . 4.3(15) ?
    C20 C19 N3 C22 . . . . -176.7(9) ?
    C18 C19 N3 C24 . . . . 169.8(9) ?
    C20 C19 N3 C24 . . . . -11.2(13) ?
    C19 N3 C22 C23 . . . . 78.1(13) ?
    C24 N3 C22 C23 . . . . -87.6(13) ?
    C19 N3 C24 C25 . . . . -70.6(18) ?
    C22 N3 C24 C25 . . . . 95.3(17) ?
    N2 C15 C16A C17A . . . . 61(2) ?
    C14 C15 C16A C17A . . . . -47(2) ?
    C31A C15 C16A C17A . . . . -174(2) ?
    N2 C15 C16A C21A . . . . -120.5(13) ?
    C14 C15 C16A C21A . . . . 131.7(12) ?
    C31A C15 C16A C21A . . . . 5(3) ?
    C21A C16A C17A C18A . . . . 0.0 ?
    C15 C16A C17A C18A . . . . 179(2) ?
    C16A C17A C18A C19A . . . . 0.0 ?
    C17A C18A C19A C20A . . . . 0.0 ?
    C17A C18A C19A N3A . . . . 180(2) ?
    C18A C19A C20A C21A . . . . 0.0 ?
    N3A C19A C20A C21A . . . . -180(2) ?
    C19A C20A C21A C16A . . . . 0.0 ?
    C19A C20A C21A O2 . . . . -167(3) ?
    C17A C16A C21A C20A . . . . 0.0 ?
    C15 C16A C21A C20A . . . . -178(2) ?
    C17A C16A C21A O2 . . . . 166(3) ?
    C15 C16A C21A O2 . . . . -13(2) ?
    C26A O2 C21A C20A . . . . -176(2) ?
    C26A O2 C21A C16A . . . . 17(3) ?
    C18A C19A N3A C22A . . . . 5(3) ?
    C20A C19A N3A C22A . . . . -175.4(17) ?
    C18A C19A N3A C24A . . . . 175.9(17) ?
    C20A C19A N3A C24A . . . . -4(2) ?
    C19A N3A C22A C23A . . . . 74(2) ?
    C24A N3A C22A C23A . . . . -97(2) ?
    C19A N3A C24A C25A . . . . -78(3) ?
    C22A N3A C24A C25A . . . . 94(3) ?
    C21 O2 C26 C27 . . . . -177.5(12) ?
    C21 O2 C26 C31 . . . . 4.7(15) ?
    O2 C26 C27 C28 . . . . -177.9(13) ?
    C31 C26 C27 C28 . . . . 0.0 ?
    C26 C27 C28 C29 . . . . 0.0 ?
    C26 C27 C28 N4 . . . . -175.1(11) ?
    C27 C28 C29 C30 . . . . 0.0 ?
    N4 C28 C29 C30 . . . . 175.0(11) ?
    C28 C29 C30 C31 . . . . 0.0 ?
    C29 C30 C31 C26 . . . . 0.0 ?
    C29 C30 C31 C15 . . . . -176.6(18) ?
    O2 C26 C31 C30 . . . . 177.7(14) ?
    C27 C26 C31 C30 . . . . 0.0 ?
    O2 C26 C31 C15 . . . . -5.7(10) ?
    C27 C26 C31 C15 . . . . 176.6(17) ?
    N2 C15 C31 C30 . . . . -54.6(13) ?
    C14 C15 C31 C30 . . . . 56.3(13) ?
    C16 C15 C31 C30 . . . . -177.8(9) ?
    N2 C15 C31 C26 . . . . 128.8(8) ?
    C14 C15 C31 C26 . . . . -120.3(9) ?
    C16 C15 C31 C26 . . . . 5.6(15) ?
    C29 C28 N4 C34 . . . . 17.8(13) ?
    C27 C28 N4 C34 . . . . -167.2(9) ?
    C29 C28 N4 C32 . . . . 179.1(9) ?
    C27 C28 N4 C32 . . . . -5.9(12) ?
    C28 N4 C32 C33 . . . . -73.2(14) ?
    C34 N4 C32 C33 . . . . 88.6(12) ?
    C28 N4 C34 C35 . . . . 63.9(14) ?
    C32 N4 C34 C35 . . . . -98.0(12) ?
    C21A O2 C26A C27A . . . . 167(2) ?
    C21A O2 C26A C31A . . . . -15(3) ?
    O2 C26A C27A C28A . . . . 178(3) ?
    C31A C26A C27A C28A . . . . 0.0 ?
    C26A C27A C28A C29A . . . . 0.0 ?
    C26A C27A C28A N4A . . . . -176(2) ?
    C27A C28A C29A C30A . . . . 0.0 ?
    N4A C28A C29A C30A . . . . 176(2) ?
    C28A C29A C30A C31A . . . . 0.0 ?
    C29A C30A C31A C26A . . . . 0.0 ?
    C29A C30A C31A C15 . . . . 174(4) ?
    O2 C26A C31A C30A . . . . -178(3) ?
    C27A C26A C31A C30A . . . . 0.0 ?
    O2 C26A C31A C15 . . . . 7(2) ?
    C27A C26A C31A C15 . . . . -174(4) ?
    N2 C15 C31A C30A . . . . -51(2) ?
    C14 C15 C31A C30A . . . . 60(2) ?
    C16A C15 C31A C30A . . . . -176.5(17) ?
    N2 C15 C31A C26A . . . . 123.3(17) ?
    C14 C15 C31A C26A . . . . -125.6(16) ?
    C16A C15 C31A C26A . . . . -2(3) ?
    C29A C28A N4A C34A . . . . -2(2) ?
    C27A C28A N4A C34A . . . . 173.9(16) ?
    C29A C28A N4A C32A . . . . -163.3(16) ?
    C27A C28A N4A C32A . . . . 13(2) ?
    C28A N4A C32A C33A . . . . -99(2) ?
    C34A N4A C32A C33A . . . . 99(2) ?
    C28A N4A C34A C35A . . . . -120(2) ?
    C32A N4A C34A C35A . . . . 42(3) ?
loop_
    _geom_hbond_atom_site_label_D
    _geom_hbond_atom_site_label_H
    _geom_hbond_atom_site_label_A
    _geom_hbond_site_symmetry_A
    _geom_hbond_distance_DH
    _geom_hbond_distance_HA
    _geom_hbond_distance_DA
    _geom_hbond_angle_DHA
    _geom_hbond_publ_flag
    C2 H2A Se1 7_546 0.95 2.82 3.436(8) 123.9 yes
    C7 H7A O1 . 0.95 2.43 2.940(9) 113.6 yes
    C7 H7A O1 7_547 0.95 2.63 3.391(10) 137.2 yes
    C12 H12A O1 3_667 0.95 2.56 3.447(10) 155.9 yes
    C33A H33E Se1 7_546 0.98 3.04 4.00(3) 168.0 yes
_shelx_space_group_comment
;
The symmetry employed for this shelxl refinement is uniquely defined
by the following loop, which should always be used as a source of
symmetry information in preference to the above space-group names.
They are only intended as comments.
;
_shelx_estimated_absorpt_T_min     ?
_shelx_estimated_absorpt_T_max     ?
_shelx_hkl_file
;
   1   2   012654.40 300.318   1
   1   3   0 1206.40 28.3349   1
   2   3   0 1445.94 28.7124   1
   3   3   0 1105.32 34.2494   1
   0   4   0133296.0 3313.34   1
   1   4   041572.30 797.966   1
   3   4   0 4056.05 85.7804   1
   4   4   0 5937.28 172.379   1
   1   5   060037.20 1400.74   1
   2   5   0 1817.16 56.0852   1
   3   5   0110350.0 2565.04   1
   4   5   0 2548.98 67.6485   1
   5   5   012467.50 382.958   1
   0   6   0398206.013083.20   1
   1   6   053410.30 1247.53   1
   2   6   015511.30 430.607   1
   3   6   0 927.235 57.5943   1
   4   6   0 2851.28 79.8787   1
   5   6   0 4037.16 100.272   1
   6   6   0 2234.29 94.8735   1
   1   7   0 1224.07 65.1193   1
   2   7   0 650.722 42.5164   1
   3   7   020033.30 554.787   1
   4   7   017271.60 444.161   1
   5   7   0 6213.00 154.348   1
   6   7   013711.50  316.34   1
   7   7   0 3337.76 160.221   1
   0   8   023242.70 905.618   1
   1   8   0 1972.43 88.9228   1
   2   8   0 2468.11 102.426   1
   3   8   0 7211.97 198.597   1
   4   8   011943.90 317.595   1
   5   8   0 1202.63 55.4935   1
   6   8   0 7605.88 178.155   1
   7   8   0 2830.65 86.9389   1
   8   8   0 7596.22 257.685   1
   1   9   0 7825.73 232.197   1
   2   9   0 311.169 48.4441   1
   3   9   0 2107.03 88.8158   1
   4   9   010010.80 274.038   1
   5   9   0 1353.07 104.569   1
   6   9   019930.10  454.69   1
   7   9   0 2712.67 88.5655   1
   8   9   0 5156.11 134.261   1
   9   9   015509.10 489.698   1
   0  10   018529.80 892.788   1
   1  10   014722.00 658.474   1
   2  10   0 4620.71 174.586   1
   3  10   0 1201.67 68.6825   1
   4  10   0 3580.13 141.001   1
   5  10   0 425.401 54.4785   1
   6  10   017806.10  469.82   1
   7  10   0 2118.55 110.832   1
   8  10   0 9011.50 226.391   1
   9  10   0 1211.07  71.148   1
  10  10   0 86.8994 61.2494   1
   1  11   014803.70 463.775   1
   2  11   0 226.058 55.5034   1
   3  11   010871.90 354.268   1
   4  11   0 6986.42 220.731   1
   5  11   0 6718.88 202.381   1
   6  11   0 4295.75 145.619   1
   7  11   0 9302.95  246.64   1
   8  11   0 87.6912 42.7246   1
   9  11   0 5715.65 171.471   1
  10  11   0 2650.38 111.911   1
  11  11   0 896.551 92.9765   1
   0  12   0 856.991 101.892   1
   1  12   025576.80 783.773   1
   2  12   0 4394.06 174.196   1
   3  12   0 2141.43 117.388   1
   4  12   0 2524.27 129.574   1
   5  12   0 199.817 54.6334   1
   6  12   0 4208.33 147.769   1
   7  12   0 65.2318 42.8146   1
   8  12   0 5609.34 168.186   1
   9  12   0 2837.81 102.141   1
  10  12   0 2400.25 97.3777   1
  11  12   0 4677.67 141.206   1
  12  12   0 5850.39 235.442   1
   1  13   0 1355.25 102.585   1
   2  13   0 340.159 72.1213   1
   3  13   0 4596.98  213.47   1
   4  13   0 2637.39 174.739   1
   5  13   0 6849.24 211.389   1
   6  13   0  109.03 55.7728   1
   7  13   0 7009.08 201.133   1
   8  13   0 2549.70 114.381   1
   9  13   0 634.679  68.978   1
  10  13   0 9205.48 239.108   1
  11  13   0 2448.00 122.156   1
  12  13   0 5294.70 194.944   1
  13  13   0 3789.75  189.46   1
   0  14   0 3580.30 208.711   1
   1  14   0 6430.63 234.842   1
   2  14   0 78.0554 81.8007   1
   3  14   0 3892.48 171.028   1
   4  14   0 1586.29 116.857   1
   5  14   0 786.396 84.2464   1
   6  14   0 3494.66  154.27   1
   7  14   0 1236.00 150.081   1
   8  14   0 3371.83 143.002   1
   9  14   0 2244.70 126.498   1
  10  14   0 3832.99 170.311   1
  11  14   0 453.319 68.2506   1
  12  14   012300.80 327.411   1
  13  14   0 687.805 78.7313   1
  14  14   0 6685.54 295.363   1
   1  15   0 532.918  109.00   1
   2  15   0 239.056 80.5098   1
   3  15   0 6140.32 238.441   1
   4  15   0 841.717   94.64   1
   5  15   0 2189.88 132.742   1
   6  15   0 3086.51 156.641   1
   7  15   0  202.80 86.1448   1
   8  15   0 4025.22 206.206   1
   9  15   0 5174.43 202.474   1
  10  15   0 4702.09 174.315   1
  11  15   0 2947.07 159.946   1
  12  15   0 1633.27 99.2793   1
  13  15   0 363.887 80.4422   1
  14  15   0 3361.86 142.033   1
  15  15   0 1375.61 141.065   1
   0  16   0 2328.80 254.258   1
   1  16   0 619.143  84.145   1
   2  16   0 2756.49  163.97   1
   3  16   0 723.971 107.578   1
   4  16   0 420.061 96.9949   1
   5  16   0 2418.61 148.751   1
   6  16   0 821.419 102.315   1
   7  16   0 3259.10 163.161   1
   8  16   0 347.973 89.7415   1
   9  16   0  129.44 90.8667   1
  10  16   0 1396.12 122.794   1
  11  16   0 83.0951 79.7601   1
  12  16   0 1185.73 104.906   1
  13  16   0 3721.44 166.399   1
  14  16   0 169.161 81.5887   1
  15  16   0 4142.08 161.377   1
  16  16   0 666.454 133.499   1
   1  17   0 3266.57 187.472   1
   2  17   0 1510.43 147.448   1
   3  17   0 3533.53  212.37   1
   4  17   0 3681.56 186.899   1
   5  17   0 107.253 111.184   1
   6  17   0 315.251 97.6121   1
   7  17   0 1200.91 128.964   1
   8  17   0 354.572 107.697   1
   9  17   0 682.463 154.971   1
  10  17   0 127.158 98.8579   1
  11  17   0 1807.71  131.02   1
  12  17   0-74.0187 86.8801   1
  13  17   0 192.623 88.1817   1
  14  17   0 212.418 88.7532   1
  15  17   0 17.8327 93.8915   1
  16  17   0  606.01  110.09   1
  17  17   0 2735.00 209.392   1
   0  18   0 1161.30  218.39   1
   1  18   0 6312.18 266.568   1
   2  18   0 217.169 107.702   1
   3  18   0 2255.56 161.569   1
   4  18   0 58.1441  83.726   1
   5  18   0 157.554 87.9633   1
   6  18   0 312.879 97.9107   1
   7  18   0 680.107 110.868   1
   8  18   0 164.123 106.651   1
   9  18   0 4.80913 89.3604   1
  10  18   0 577.319 113.299   1
  11  18   0 734.283 125.435   1
  12  18   0  263.07 117.428   1
  13  18   0 3290.79  213.64   1
  14  18   0 700.521 150.662   1
  15  18   0 2906.66 176.984   1
  16  18   0 138.761 95.6314   1
  17  18   0 1242.41 133.316   1
  18  18   0 139.279 150.284   1
   1  19   0 160.471 96.8413   1
   2  19   0 773.412  118.19   1
   3  19   0 2730.50  229.50   1
   4  19   0  202.87  96.246   1
   5  19   0 1773.47 142.936   1
   6  19   0 535.308 109.391   1
   7  19   0 1478.73 138.496   1
   8  19   0-12.5725  93.357   1
   9  19   0 84.1005  96.911   1
  10  19   0  140.99 102.674   1
  11  19   0 2317.61 169.869   1
  12  19   0 133.103 124.088   1
  13  19   0 255.228 116.493   1
  14  19   0 183.089 148.915   1
  15  19   0 710.162 156.228   1
  16  19   0 238.658 151.518   1
  17  19   0 4581.86 374.814   1
  18  19   0  102.55 121.872   1
  19  19   0 1928.46 304.184   1
   0  20   0 1595.53 233.007   1
   1  20   0 195.731 147.085   1
   2  20   0 1320.52 136.357   1
   3  20   0 1206.48 126.391   1
   4  20   0 304.142 109.272   1
   5  20   0 2465.85  214.91   1
   6  20   0 329.817  116.27   1
   7  20   0 3037.12 186.306   1
   8  20   0 14.4416  101.38   1
   9  20   0 206.842 107.705   1
  10  20   0-40.5866 123.185   1
  11  20   0 5165.63 276.713   1
  12  20   0 404.797 122.412   1
  13  20   0 4121.35 246.483   1
  14  20   0 728.724 250.921   1
  15  20   0 371.205 145.146   1
  16  20   0 131.384 154.913   1
  17  20   0  146.55 138.288   1
  18  20   0-32.8131 132.191   1
  19  20   0 966.694 178.117   1
  20  20   0 17.1059 319.486   1
   1  21   0 1822.33 307.617   1
   2  21   0 2450.87 222.757   1
   3  21   0 922.358  128.41   1
   4  21   0 852.322 120.569   1
   5  21   0 186.852 137.655   1
   6  21   0 1501.62  168.74   1
   7  21   0 260.569 118.012   1
   8  21   0 3185.77 226.798   1
   9  21   0 87.1139 106.763   1
  10  21   0 2499.21  180.99   1
  11  21   0 449.232 125.116   1
  12  21   0 1565.86 208.561   1
  13  21   0 195.294 139.169   1
  14  21   0 691.181 197.051   1
  15  21   0 262.935 149.722   1
  16  21   0 1864.89 198.522   1
  17  21   0 1746.15 199.317   1
  18  21   0 2543.89 264.302   1
  19  21   0 408.201 280.116   1
   0  22   0 1961.97 609.404   1
   1  22   0 758.656 233.068   1
   2  22   0 687.227 162.973   1
   3  22   0 115.566 190.567   1
   4  22   0 519.858 170.224   1
   5  22   0 27.6406 109.687   1
   6  22   0 2119.43 169.364   1
   7  22   0  402.04 122.297   1
   8  22   0 1022.46 172.473   1
   9  22   0 236.578 127.247   1
  10  22   0 1099.43 155.495   1
  11  22   0-87.3197 118.049   1
  12  22   0 1697.38 169.851   1
  13  22   0 65.6633 130.393   1
  14  22   0 2763.28 221.737   1
  15  22   0  475.51 185.024   1
  16  22   0 2947.18 248.991   1
  17  22   0  126.49 183.193   1
  18  22   0 110.894 257.131   1
   1  23   0 1095.85 202.475   1
   2  23   0 50.3244  177.62   1
   3  23   0 748.542  198.41   1
   4  23   0  421.22 133.965   1
   5  23   0 260.497 129.395   1
   6  23   0 175.855 140.553   1
   7  23   0 577.517 159.908   1
   8  23   0 1449.57 209.093   1
   9  23   0 169.236 132.622   1
  10  23   0 1709.50  176.25   1
  11  23   0 204.526 134.694   1
  12  23   0 1398.16 167.964   1
  13  23   0 358.441 147.246   1
  14  23   0  34.178 159.807   1
  15  23   0 97.0272 166.434   1
  16  23   0 1368.05  233.34   1
  17  23   0 114.433 190.447   1
   0  24   0 1742.20  329.93   1
   1  24   0 1453.06 216.045   1
   2  24   0 297.183 176.988   1
   3  24   0 327.851 160.284   1
   4  24   0  342.64 132.734   1
   5  24   0 66.4297 127.812   1
   6  24   0 1130.31 156.152   1
   7  24   0 398.781 139.843   1
   8  24   0 325.113 143.027   1
   9  24   0 233.589 132.558   1
  10  24   0 598.485 155.786   1
  11  24   0 1242.05 172.431   1
  12  24   0 1794.84 187.534   1
  13  24   0 1104.51 199.177   1
  14  24   0 1003.85 194.527   1
  15  24   0 116.437 178.012   1
   1  25   0 137.634 177.825   1
   2  25   0 2682.66 247.669   1
   3  25   0 207.689  178.24   1
   4  25   0 1089.72 205.288   1
   5  25   0 174.638 142.604   1
   6  25   0 194.514 147.145   1
   7  25   0 441.066 151.636   1
   8  25   0 218.892 144.351   1
   9  25   0 686.105 161.984   1
  10  25   0 904.059 175.925   1
  11  25   0 2101.68 334.598   1
  12  25   0 346.528 311.257   1
  13  25   0-7.12183 230.528   1
   0  26   0 1596.08 315.995   1
   1  26   0 618.446 242.026   1
   2  26   0 186.672 200.281   1
   3  26   0 331.692 207.528   1
   4  26   0 308.537 200.283   1
   5  26   0 760.325 169.298   1
   6  26   0 118.038 166.587   1
   7  26   0 1323.66 190.396   1
   8  26   0 441.124 205.543   1
   9  26   0  519.12 194.171   1
  10  26   0 225.456 210.764   1
  11  26   0 2473.53  233.98   1
  12  26   0 942.392 411.045   1
   1  27   0 559.518 209.928   1
   2  27   0 869.226 230.281   1
   3  27   0 380.303 235.014   1
   4  27   0 391.444 351.566   1
   5  27   0 291.222 267.729   1
   6  27   0 319.042 189.029   1
   7  27   0 606.756 198.108   1
   8  27   0 7.86838 179.996   1
   9  27   0 674.956 218.341   1
   0  28   0 976.083 327.311   1
   1  28   0 118.524 218.164   1
   2  28   0 443.734 242.179   1
   3  28   0 119.111 255.184   1
   4  28   0 -266.73  266.73   1
   5  28   0 203.395 280.618   1
   2   0   1 4639.25 134.845   1
   4   0   1 9252.21 279.319   1
   6   0   1 4242.11 178.017   1
   8   0   113927.00  621.49   1
  10   0   125700.50 1623.58   1
  12   0   1 4837.30 273.649   1
  14   0   113083.40  574.22   1
  16   0   1 2888.52 213.914   1
  18   0   1 295.436 117.341   1
  20   0   1 3149.55 310.631   1
  22   0   1 6803.14 851.391   1
  24   0   1 1077.82 301.495   1
  26   0   1  855.61 333.557   1
  28   0   1 475.885 457.689   1
   1   1   1 22.4074 5.81504   1
   2   1   120683.50 421.098   1
   3   1   113013.20  245.00   1
   4   1   167349.00 1885.06   1
   5   1   123979.50  659.12   1
   6   1   172156.90 1937.05   1
   7   1   119805.80 492.157   1
   8   1   145741.90 1242.25   1
   9   1   1 1455.43 99.0256   1
  10   1   131314.70 972.896   1
  11   1   1 2212.10 98.6909   1
  12   1   122389.20 639.334   1
  13   1   1 1916.04 107.391   1
  14   1   1 5128.95 178.362   1
  15   1   1 1110.38  92.577   1
  16   1   1 5644.81 203.864   1
  17   1   1 286.432 83.4019   1
  18   1   1 1787.53 145.706   1
  19   1   1 794.797 104.203   1
  20   1   1 453.353 114.304   1
  21   1   1 127.694 101.457   1
  22   1   1 1088.39 223.904   1
  23   1   1 493.187 159.589   1
  24   1   1 1591.14 189.993   1
  25   1   1 462.084 161.311   1
  26   1   1 1219.03 265.936   1
  27   1   1 135.086 224.548   1
  28   1   1 576.816 241.794   1
   0   2   1 5161.68 126.477   1
   1   2   123484.30 439.696   1
   2   2   124975.70 458.768   1
   3   2   1 4835.21 101.902   1
   4   2   1 474.509 31.6797   1
   5   2   156731.90 1251.11   1
   6   2   1 4785.64 155.947   1
   7   2   126047.50 676.044   1
   8   2   110938.30 336.182   1
   9   2   1 8755.31 256.481   1
  10   2   1 6157.91 225.971   1
  11   2   114539.00 394.516   1
  12   2   1 2182.24 107.646   1
  13   2   123787.70 672.407   1
  14   2   1 5447.64 203.325   1
  15   2   1 2591.82 136.137   1
  16   2   1 3002.82 165.174   1
  17   2   1 2780.72 162.964   1
  18   2   1 3047.98 191.503   1
  19   2   1 897.867 109.787   1
  20   2   1 1874.31 139.943   1
  21   2   1 1459.18 130.507   1
  22   2   1 4426.44 320.335   1
  23   2   1  970.94 158.051   1
  24   2   1 1200.93 168.519   1
  25   2   1 116.381 190.672   1
  26   2   1 67.7585  205.82   1
  27   2   1  343.21 238.355   1
  28   2   1 1105.60 266.091   1
   1   3   112221.80 234.333   1
   2   3   1 4123.41 92.6258   1
   3   3   1 6062.40 142.292   1
   4   3   1 9470.05 237.642   1
   5   3   126260.00 641.042   1
   6   3   1 5917.65 202.654   1
   7   3   1 8395.60 273.845   1
   8   3   1 1026.86 66.8251   1
   9   3   1 1703.62 84.7068   1
  10   3   1 1596.73 129.351   1
  11   3   1 478.724 66.2442   1
  12   3   1 1126.24 80.5853   1
  13   3   1 2270.17  119.83   1
  14   3   1 1076.95 89.3764   1
  15   3   1 3596.87 161.713   1
  16   3   1 494.594  96.776   1
  17   3   1 1431.55 147.964   1
  18   3   1 481.447 95.2185   1
  19   3   1 4065.35 196.674   1
  20   3   1 930.715 129.787   1
  21   3   1 2471.08 282.427   1
  22   3   1 693.705 337.192   1
  23   3   1 887.508 147.502   1
  24   3   1 496.067 133.092   1
  25   3   1 2119.12 221.202   1
  26   3   1 729.756 169.272   1
  27   3   1 1427.27 292.429   1
  28   3   1 428.203 332.401   1
   0   4   1 8893.73 278.755   1
   1   4   176678.70 1447.08   1
   2   4   1 635.266 39.5387   1
   3   4   1 8471.79 277.924   1
   4   4   1 3138.89 95.4471   1
   5   4   1 3635.33 108.164   1
   6   4   1 1561.17 65.0317   1
   7   4   1 7197.12  235.55   1
   8   4   1 1788.32 78.9447   1
   9   4   115523.70 448.213   1
  10   4   1 4302.47 152.075   1
  11   4   112062.40 365.832   1
  12   4   1 2985.22 123.246   1
  13   4   1 5055.14 229.124   1
  14   4   1 2025.88 115.221   1
  15   4   1 3124.45  190.59   1
  16   4   1 511.994 84.9934   1
  17   4   1 2826.01 158.468   1
  18   4   1 407.963 90.9153   1
  19   4   1 639.879 100.325   1
  20   4   1 319.571  112.99   1
  21   4   1 1661.43 151.973   1
  22   4   1 310.987 143.798   1
  23   4   1 1897.68 218.451   1
  24   4   1 608.705 139.483   1
  25   4   1 1301.82 327.359   1
  26   4   1 419.119 160.293   1
  27   4   1 431.562 252.356   1
  28   4   1 35.1506 231.141   1
   1   5   123544.40 602.703   1
   2   5   153616.10 1389.36   1
   3   5   128433.60 647.798   1
   4   5   1 3560.27 109.663   1
   5   5   114509.90 350.659   1
   6   5   1 2686.42 81.7047   1
   7   5   1 4891.88 147.192   1
   8   5   1 3617.50 119.046   1
   9   5   1 935.569 63.1168   1
  10   5   1 4979.02 168.537   1
  11   5   1 4402.65 142.991   1
  12   5   1 509.335 64.2035   1
  13   5   1 4901.89 245.452   1
  14   5   1 3035.93 139.607   1
  15   5   1 2406.29 130.982   1
  16   5   1 3230.29 156.243   1
  17   5   1 2225.99 146.189   1
  18   5   1 1236.15 131.352   1
  19   5   1 1378.26 132.093   1
  20   5   1  421.75 109.667   1
  21   5   1 728.507 128.921   1
  22   5   1 145.975 116.844   1
  23   5   1 293.447 139.332   1
  24   5   1 233.792 131.858   1
  25   5   1 1014.31 162.607   1
  26   5   1 847.689  192.94   1
  27   5   1 1323.39  305.41   1
  28   5   1 356.055 246.289   1
   0   6   1 4724.84 196.426   1
   1   6   172667.50 1966.91   1
   2   6   1 4220.65 126.987   1
   3   6   1 5050.70  140.93   1
   4   6   1 1867.13 63.2832   1
   5   6   1 2296.84 75.2067   1
   7   6   1 6656.26 188.342   1
   8   6   1 1743.78 76.1476   1
   9   6   110225.20 291.873   1
  10   6   1 5041.24 151.793   1
  11   6   1 4912.86 165.306   1
  12   6   1 2599.78 107.386   1
  13   6   1 2425.23 116.281   1
  14   6   1 3565.89  141.37   1
  15   6   1 3891.14  189.50   1
  16   6   1 190.995 73.2358   1
  17   6   1 1755.99 122.823   1
  18   6   1 565.898 124.713   1
  19   6   1 674.859 124.035   1
  20   6   1 330.281  112.35   1
  21   6   1 1508.33 150.158   1
  22   6   1 2541.59 184.905   1
  23   6   1 1144.99 151.709   1
  24   6   1 1804.31 235.507   1
  25   6   1 348.551 172.833   1
  26   6   1 182.969 163.349   1
  27   6   1 985.892 288.499   1
   1   7   118510.60  588.41   1
   2   7   127860.50 691.461   1
   3   7   1 8489.96 214.263   1
   4   7   1 7510.69 191.553   1
   5   7   1 5362.41 143.318   1
   6   7   1 7369.48 175.798   1
   7   7   1 979.288 52.2362   1
   8   7   1 3837.28 138.393   1
   9   7   1 4019.45 123.884   1
  10   7   1 2704.17 111.044   1
  11   7   1 9561.73 281.104   1
  12   7   1 1329.49 90.4492   1
  13   7   1 4749.64 165.349   1
  14   7   1 4142.13 168.283   1
  15   7   1 185.166 75.0423   1
  16   7   1 4563.92 211.528   1
  17   7   1 2730.68 164.416   1
  18   7   1  419.41 119.577   1
  19   7   1 2106.58 158.963   1
  20   7   1 883.492 130.854   1
  21   7   1 300.723 124.108   1
  22   7   1 696.443 137.918   1
  23   7   1  417.99  164.74   1
  24   7   1  211.72 152.127   1
  25   7   1 1031.77 165.011   1
  26   7   1 1001.77 200.992   1
  27   7   1 575.275 195.566   1
   0   8   118030.80 642.604   1
   1   8   146553.10 1390.02   1
   2   8   111303.40 298.305   1
   3   8   1 1086.91 60.6348   1
   4   8   1 1629.26 73.3267   1
   5   8   1 4017.50 117.575   1
   6   8   1 1978.78 78.5491   1
   7   8   1 3837.54 117.956   1
   8   8   1 2592.14 83.9519   1
   9   8   1 2809.63 102.786   1
  10   8   1 2862.57 111.849   1
  11   8   1 4546.00 150.533   1
  12   8   1 3977.57 145.445   1
  13   8   1 1671.68 102.058   1
  14   8   1 2220.34 127.025   1
  15   8   1 3174.69 150.582   1
  16   8   1 3132.13  167.36   1
  17   8   1 1428.31 152.044   1
  18   8   1 2768.80 174.417   1
  19   8   1 1040.09  132.40   1
  20   8   1 334.647 116.815   1
  21   8   1 3781.13 235.397   1
  22   8   1 2263.53 185.201   1
  23   8   1 2257.56  196.28   1
  24   8   1 849.586 159.215   1
  25   8   1  230.53 160.773   1
  26   8   1 560.589 202.079   1
  27   8   1 479.153 199.663   1
   1   9   1 1444.28 89.2907   1
   2   9   1 8817.13 244.478   1
   3   9   1 2246.91 83.4596   1
   4   9   116844.60  508.48   1
   5   9   1 1078.51  64.532   1
   6   9   111404.20 279.797   1
   7   9   1 4035.61 120.923   1
   8   9   1 3053.92 107.508   1
   9   9   112681.80 325.023   1
  10   9   1 1697.31 81.4976   1
  11   9   1 5128.77 163.566   1
  12   9   1 4389.42 142.481   1
  13   9   1 381.764 64.0927   1
  14   9   1 2966.11 160.102   1
  15   9   1 4952.43 277.194   1
  16   9   1 1436.12 135.109   1
  17   9   1 5156.32 203.675   1
  18   9   1 1257.47  142.83   1
  19   9   1 3242.45 194.767   1
  20   9   1  482.31 120.188   1
  21   9   1 988.471 148.433   1
  22   9   1 701.079 142.466   1
  23   9   1 306.583 137.576   1
  24   9   1 552.566 146.056   1
  25   9   1 1080.75  180.69   1
  26   9   1 746.639 197.488   1
  27   9   1 1229.53 220.447   1
   0  10   132399.10 1423.66   1
   1  10   134429.70 1301.37   1
   2  10   1 8137.37  314.96   1
   3  10   1 1302.45 82.2989   1
   4  10   1 4812.82 207.174   1
   5  10   1 4858.15 156.284   1
   6  10   1 5500.40 156.176   1
   7  10   1 3244.96 104.496   1
   8  10   1 3155.33 114.597   1
   9  10   1 1826.25 87.7112   1
  10  10   1  488.85 54.6315   1
  11  10   1 7796.50 202.967   1
  12  10   1 2200.73 107.642   1
  13  10   1 5875.59 200.002   1
  14  10   1 1816.51 106.714   1
  15  10   1 1932.67 142.654   1
  16  10   1 2922.98 186.397   1
  17  10   1 100.571 91.8739   1
  18  10   1 897.098 110.933   1
  19  10   1 1834.10 173.733   1
  20  10   1 368.701 128.144   1
  21  10   1 1868.47 226.992   1
  22  10   1 735.658  157.70   1
  23  10   1 3190.64  215.32   1
  24  10   1  950.54 167.942   1
  25  10   1 1199.16 186.832   1
  26  10   1 202.362 178.407   1
   1  11   1 2069.03 152.613   1
   2  11   113028.30 400.754   1
   3  11   1 909.112 66.1865   1
   4  11   110566.60 336.215   1
   5  11   1 4211.82 159.918   1
   6  11   1 4557.43 177.259   1
   7  11   110406.40  269.84   1
   8  11   1 4134.16 141.667   1
   9  11   1 4388.40 142.447   1
  10  11   1 7167.24 213.104   1
  11  11   1 157.936 70.8543   1
  12  11   1 5258.29 200.045   1
  13  11   1 1306.28 98.3068   1
  14  11   1 692.086 83.7306   1
  15  11   1 3895.30 172.368   1
  16  11   1 3699.14 176.442   1
  17  11   1 2117.22 149.925   1
  18  11   1 4778.95 249.384   1
  19  11   1 1060.84 150.645   1
  20  11   1 875.214  150.12   1
  21  11   1 1396.01 171.476   1
  22  11   1 205.891 153.416   1
  23  11   1 61.0714 154.352   1
  24  11   1 1153.20  185.23   1
  25  11   1 891.013 226.421   1
  26  11   1 81.9835 186.377   1
   0  12   1 4653.30 304.955   1
   1  12   123971.20 813.721   1
   2  12   1 2272.15 123.966   1
   3  12   1  927.72 72.3205   1
   4  12   1 2878.72 116.156   1
   5  12   1 536.102 64.4506   1
   6  12   1 2787.90 116.846   1
   7  12   1 1163.54 76.8871   1
   8  12   1 3961.07 160.053   1
   9  12   1 3851.30 153.193   1
  10  12   1 2361.87 111.573   1
  11  12   1 4883.09 214.827   1
  12  12   1 149.196 66.8348   1
  13  12   1 4604.82 166.267   1
  14  12   1 4666.09 167.764   1
  15  12   1 647.814 87.1659   1
  16  12   1 3592.03 191.781   1
  17  12   1 408.493 103.865   1
  18  12   1-63.2651 91.6236   1
  19  12   1 1355.20 145.785   1
  20  12   1 3943.38 264.373   1
  21  12   1 338.367 139.904   1
  22  12   1 3040.34 263.118   1
  23  12   1 1035.46 166.267   1
  24  12   1 817.737 191.449   1
  25  12   1 362.289 378.205   1
   1  13   1 1496.99 133.942   1
   2  13   124552.40 853.957   1
   3  13   1 2864.63  115.87   1
   4  13   1 4984.72 167.908   1
   5  13   1 5476.26 199.885   1
   6  13   1 2489.81 118.864   1
   7  13   1 4957.20 157.607   1
   8  13   1 1295.21 88.1981   1
   9  13   1 638.855 69.8902   1
  10  13   1 6041.76 222.549   1
  11  13   1 1367.70 96.5176   1
  12  13   1 4642.74 172.636   1
  13  13   1 766.256 100.194   1
  14  13   1 846.198 100.677   1
  15  13   1 1092.72 106.292   1
  16  13   1 5328.17  212.29   1
  17  13   1 657.437  107.63   1
  18  13   1 5102.59 243.214   1
  19  13   1 342.174 137.924   1
  20  13   1 3969.73 233.758   1
  21  13   1  395.65 151.608   1
  22  13   1 705.899 254.519   1
  23  13   1 140.676 163.906   1
  24  13   1 1383.78 210.815   1
  25  13   1 547.642 204.114   1
   0  14   115033.30 742.148   1
   1  14   1 4599.18 231.826   1
   2  14   1 6973.12 273.813   1
   3  14   1 1199.01 96.9739   1
   4  14   1 1927.57 108.734   1
   5  14   1 3256.00 134.306   1
   6  14   1 3550.12 144.327   1
   7  14   1 4371.60 149.938   1
   8  14   1 2273.31 113.239   1
   9  14   1 2827.03 136.378   1
  10  14   1 1637.25 105.057   1
  11  14   1  690.10  82.773   1
  12  14   1 4401.99 157.634   1
  13  14   1 459.747 88.0383   1
  14  14   1 4038.28 178.831   1
  15  14   1 833.638 110.362   1
  16  14   1 2259.99 156.365   1
  17  14   1 535.407  113.96   1
  18  14   1 346.482 109.636   1
  19  14   1 729.151 132.421   1
  20  14   1 3633.73 210.993   1
  21  14   1 1216.09 197.711   1
  22  14   1 4084.90 276.013   1
  23  14   1 494.101 179.071   1
  24  14   1 1636.99 251.008   1
   1  15   1 1057.88 129.184   1
   2  15   1 2713.83 179.854   1
   3  15   1 4534.69 231.079   1
   4  15   1 3328.46 158.188   1
   5  15   1 2220.42 141.875   1
   6  15   1 3689.92 158.487   1
   7  15   1 250.209  71.412   1
   8  15   1 2875.13 136.735   1
   9  15   1 4955.68 246.838   1
  10  15   1 2217.45 124.449   1
  11  15   1 3828.36  163.71   1
  12  15   1 701.223 95.0102   1
  13  15   1 990.271 107.712   1
  14  15   1 1065.77 117.933   1
  15  15   1 3402.95 168.313   1
  16  15   1 3358.95 171.882   1
  17  15   1 3396.37 184.803   1
  18  15   1 1642.27 161.054   1
  19  15   1 271.317 120.922   1
  20  15   1 544.761 152.788   1
  21  15   1 674.207 179.051   1
  22  15   1 387.812 174.847   1
  23  15   1 209.692 178.137   1
  24  15   1 733.387 225.304   1
   0  16   1 3701.95 308.577   1
   1  16   1 5014.71  266.01   1
   2  16   1 3486.81 200.652   1
   3  16   1 694.832 103.547   1
   4  16   1  937.27 106.802   1
   5  16   1 3417.18 251.642   1
   6  16   1 490.144 135.254   1
   7  16   1 4534.40 170.969   1
   8  16   1 2365.73 129.031   1
   9  16   1 1338.89 100.678   1
  10  16   1 3686.12 161.103   1
  11  16   1 3644.65 173.103   1
  12  16   1 3403.50  149.33   1
  13  16   1 5416.31 206.625   1
  14  16   1 2444.80 141.656   1
  15  16   1 3346.65 163.955   1
  16  16   1 1465.00 133.723   1
  17  16   1 1182.49 149.133   1
  18  16   1 237.738 199.856   1
  19  16   1 587.074 128.234   1
  20  16   1 661.402 135.363   1
  21  16   1 2003.24 228.915   1
  22  16   1 1258.77 206.266   1
  23  16   1 1331.59 327.086   1
   1  17   1 485.347 137.441   1
   2  17   1 2470.81 181.228   1
   3  17   1 1957.03 188.149   1
   4  17   1 3083.06 254.371   1
   5  17   1 3077.35 159.812   1
   6  17   1 2142.81 142.788   1
   7  17   1 2945.99 150.365   1
   8  17   1 1460.08 105.998   1
   9  17   1 5537.03 196.969   1
  10  17   1 95.0817 78.7567   1
  11  17   1 2672.20 134.063   1
  12  17   1 327.408 84.9458   1
  13  17   1 647.206 103.092   1
  14  17   1 1008.96 108.945   1
  15  17   1 3501.54 169.141   1
  16  17   1 1468.34 147.109   1
  17  17   1 3071.61 250.566   1
  18  17   1 924.871 141.027   1
  19  17   1 2327.65 228.605   1
  20  17   1 430.439 137.818   1
  21  17   1 1459.70 202.684   1
  22  17   1 263.386 183.087   1
   0  18   1 525.818 432.865   1
   1  18   1 1914.99 226.908   1
   2  18   1 3329.31 221.875   1
   3  18   1 232.673 119.002   1
   4  18   1 411.853 98.9462   1
   5  18   1 1727.74 133.732   1
   6  18   1 854.324 117.213   1
   7  18   1 861.409 112.767   1
   8  18   1 3087.00 162.027   1
   9  18   1 921.639 106.918   1
  10  18   1 892.152 108.665   1
  11  18   1 4846.68 184.843   1
  12  18   1 10.7307 86.5556   1
  13  18   1 5606.72 200.475   1
  14  18   1 417.268 105.809   1
  15  18   1 1857.57 148.775   1
  16  18   1 337.463 134.557   1
  17  18   1 794.107 132.256   1
  18  18   1 5.79734 118.628   1
  19  18   1 915.081 143.789   1
  20  18   1 95.9414 152.429   1
  21  18   1 1187.10 209.707   1
  22  18   1 351.284  218.58   1
   1  19   1 1000.37 366.647   1
   2  19   1 1081.68 183.891   1
   3  19   1 4813.77 263.769   1
   4  19   1 1151.58  148.51   1
   5  19   1 1652.15 136.258   1
   6  19   1 891.964 117.056   1
   7  19   1 1785.93 146.621   1
   8  19   1 1190.53  126.93   1
   9  19   1 3005.67 167.923   1
  10  19   1 2506.94 169.414   1
  11  19   1 1362.58 114.311   1
  12  19   1 1178.04 127.977   1
  13  19   1 200.465  102.75   1
  14  19   1 704.324 108.032   1
  15  19   1 663.528 119.226   1
  16  19   1 637.477  117.85   1
  17  19   1 2237.95 195.296   1
  18  19   1 480.233  155.31   1
  19  19   1 3924.03 244.681   1
  20  19   1 1264.02 438.979   1
  21  19   1 572.687 215.614   1
   0  20   1 3640.65 750.597   1
   1  20   1 598.251 140.889   1
   2  20   1 1766.77 179.148   1
   3  20   1 885.548 148.685   1
   4  20   1 67.8429 117.892   1
   5  20   1 268.705 101.585   1
   6  20   1 260.943 111.874   1
   7  20   1 1070.41 126.215   1
   8  20   1 951.481 140.191   1
   9  20   1 656.209 121.917   1
  10  20   1 877.782 125.815   1
  11  20   1 1060.61 135.904   1
  12  20   1 3678.03 195.882   1
  13  20   1 3598.43 192.601   1
  14  20   1 4084.28 187.316   1
  15  20   1 752.223  120.50   1
  16  20   1 653.312 127.658   1
  17  20   1 280.607  121.46   1
  18  20   1 111.296 144.622   1
  19  20   1 618.174 192.974   1
  20  20   1 1004.62 235.348   1
   1  21   1 355.777 145.179   1
   2  21   1 1195.71 165.087   1
   3  21   1 2216.15 198.975   1
   4  21   1 1224.68 216.168   1
   5  21   1 631.118 122.866   1
   6  21   1 1310.25 144.118   1
   7  21   1 345.584 126.232   1
   8  21   1 3387.77 225.194   1
   9  21   1 803.021 132.077   1
  10  21   1 2540.61 177.989   1
  11  21   1 1070.62 146.687   1
  12  21   1 359.927 117.429   1
  13  21   1  56.896 106.036   1
  14  21   1 794.538 185.846   1
  15  21   1 538.461 185.388   1
  16  21   1 2224.19  209.84   1
  17  21   1 743.174 223.027   1
  18  21   1 1342.32 199.002   1
  19  21   1 557.132 251.763   1
   0  22   1 5498.92 400.164   1
   1  22   1 875.598 171.684   1
   2  22   1 4741.66 290.779   1
   3  22   1 403.537 204.222   1
   4  22   1 96.9697 211.704   1
   5  22   1 7.43506 156.835   1
   6  22   1 2344.04 188.585   1
   7  22   1 453.168 130.518   1
   8  22   1 2212.49 178.854   1
   9  22   1 373.058 118.125   1
  10  22   1 957.599 137.677   1
  11  22   1 273.868 128.631   1
  12  22   1 3109.00 237.064   1
  13  22   1 177.874 130.456   1
  14  22   1 4096.95 263.487   1
  15  22   1 251.475  127.30   1
  16  22   1 1009.16 181.429   1
  17  22   1-201.187 201.187   1
  18  22   1 216.255 242.949   1
   1  23   1 30.2608  167.82   1
   2  23   1 924.963 191.616   1
   3  23   1 1178.46 178.619   1
   4  23   1 2026.25 210.761   1
   5  23   1 237.173 161.257   1
   6  23   1 975.973 153.851   1
   7  23   1 208.542 126.347   1
   8  23   1 2323.58 181.173   1
   9  23   1 178.285 123.156   1
  10  23   1 3285.74 259.745   1
  11  23   1 21.1249 153.421   1
  12  23   1  770.55 188.668   1
  13  23   1 305.279  242.61   1
  14  23   1 856.258 234.745   1
  15  23   1 124.668 190.176   1
  16  23   1 1603.43 225.338   1
   0  24   1 1068.00 254.105   1
   1  24   1 1464.01 203.123   1
   2  24   1 1362.43  198.47   1
   3  24   1 552.272 172.593   1
   4  24   1 478.723 172.878   1
   5  24   1 363.727 171.273   1
   6  24   1 1888.61 199.778   1
   7  24   1 243.218 134.216   1
   8  24   1 1079.10 160.716   1
   9  24   1 649.458 151.432   1
  10  24   1 684.753 152.948   1
  11  24   1 734.074 163.523   1
  12  24   1 1070.35 180.121   1
  13  24   1 1549.81 240.339   1
  14  24   1 1322.20 230.571   1
  15  24   1 540.313 237.369   1
   1  25   1 347.649 172.982   1
   2  25   1 147.101 168.065   1
   3  25   1 2050.65 229.308   1
   4  25   1 574.436 194.426   1
   5  25   1 579.641 200.566   1
   6  25   1 446.675 182.573   1
   7  25   1 954.006 331.375   1
   8  25   1 238.118 153.125   1
   9  25   1 1217.43 178.953   1
  10  25   1 963.467 173.225   1
  11  25   1 1414.01 299.467   1
  12  25   1 475.651 175.542   1
  13  25   1 682.838 294.295   1
   0  26   1 95.2046 263.372   1
   1  26   1 963.877  223.83   1
   2  26   1 191.633 187.215   1
   3  26   1 825.167 205.228   1
   4  26   1-24.9161 197.628   1
   5  26   1 535.845 209.839   1
   6  26   1 460.101 200.514   1
   7  26   1 1176.29 201.561   1
   8  26   1 631.714 238.765   1
   9  26   1  674.97 192.416   1
  10  26   1  449.70 190.293   1
  11  26   1 383.112 189.354   1
   1  27   1 108.297 198.427   1
   2  27   1 675.623 218.684   1
   3  27   1 1372.65 263.519   1
   4  27   1 751.132 282.797   1
   5  27   1 1410.13 284.184   1
   6  27   1 644.618 240.914   1
   7  27   1 536.048 251.677   1
   8  27   1  865.07 320.155   1
   9  27   1 620.541 298.279   1
   0  28   1 765.631 365.128   1
   1  28   1 1248.84 284.114   1
   2  28   1  376.54  272.02   1
   3  28   1-29.8535 267.462   1
   4  28   1 528.203 248.088   1
   5  28   1 482.934 247.824   1
   0   0   218021.40 846.594   1
   2   0   2 4653.39 230.066   1
   4   0   2 142.706   38.59   1
   6   0   221669.60 1201.57   1
   8   0   213323.20 651.514   1
  10   0   2 1838.26 209.761   1
  12   0   223301.30 1014.19   1
  14   0   217939.40 758.088   1
  16   0   2 7214.84 360.438   1
  18   0   211364.50 517.878   1
  20   0   2 8557.50 800.687   1
  22   0   2 9177.69 485.968   1
  24   0   2 1747.52 236.096   1
  26   0   2 165.003  241.44   1
  28   0   2 1846.19 442.376   1
   1   1   231143.50 621.117   1
   2   1   217109.20 346.755   1
   3   1   220064.10 433.627   1
   4   1   2 9779.60 254.036   1
   5   1   212574.10 406.306   1
   6   1   219530.00 507.815   1
   7   1   210712.40 302.099   1
   8   1   211275.90 274.449   1
   9   1   2 6022.85 165.512   1
  10   1   217336.60 445.768   1
  11   1   2 638.641 64.2473   1
  12   1   2 1014.04 90.8641   1
  13   1   2 53.5456 57.1832   1
  14   1   2 1201.02 118.169   1
  15   1   2 1504.52 212.403   1
  16   1   2 7307.17 284.232   1
  17   1   2 3201.48 167.601   1
  18   1   2 5983.38 249.126   1
  19   1   2 2074.51 147.182   1
  20   1   2 6163.29 250.363   1
  21   1   2 986.576 146.116   1
  22   1   2 485.971 146.371   1
  23   1   2 437.499 131.891   1
  24   1   2 1228.60 170.043   1
  25   1   2 705.648 153.375   1
  26   1   2 3554.08 240.239   1
  27   1   2  656.43 182.664   1
  28   1   2 1164.85 303.116   1
   0   2   2 5834.74 189.999   1
   1   2   215329.70 361.983   1
   2   2   2 852.213 52.5042   1
   3   2   2 3980.40 99.2203   1
   4   2   2 2337.60 79.6144   1
   5   2   2 3654.06 174.121   1
   6   2   2 1737.74 72.6556   1
   7   2   2 3178.36 115.283   1
   8   2   2 6585.24 186.097   1
   9   2   2 1286.10 76.1989   1
  10   2   2 895.516 66.9877   1
  11   2   2 7760.77 249.149   1
  12   2   2 3350.52 141.536   1
  13   2   2 9716.34 292.667   1
  14   2   2 7610.34 256.864   1
  15   2   2 4916.48 185.154   1
  16   2   2 2430.66 166.951   1
  17   2   2 1044.80 106.076   1
  18   2   2 1163.42 123.166   1
  19   2   2 1278.97  128.77   1
  20   2   2 2821.58 215.425   1
  21   2   2 1410.69 145.138   1
  22   2   2 4537.35 260.031   1
  23   2   2 2533.04 180.797   1
  24   2   2 912.276 147.428   1
  25   2   2 1215.50 162.791   1
  26   2   2 375.916 154.519   1
  27   2   2 636.898 192.036   1
  28   2   2 326.819 203.808   1
   1   3   220843.80 481.368   1
   2   3   2 4002.58 103.802   1
   3   3   214756.50 332.992   1
   4   3   2 1407.06 61.7133   1
   5   3   2 8504.61 233.058   1
   6   3   2  456.48 43.0888   1
   7   3   212582.40 334.162   1
   8   3   2 18.9078 34.1598   1
   9   3   228098.00 881.947   1
  10   3   2 677.956   59.78   1
  11   3   2 6861.79  188.60   1
  12   3   2 2384.40 116.395   1
  13   3   2 528.725 69.3523   1
  14   3   2 228.712 84.8605   1
  15   3   2 6402.71 221.437   1
  16   3   2 970.685 100.929   1
  17   3   2 8900.42 514.471   1
  18   3   2 742.964 101.634   1
  19   3   2 6682.71 264.939   1
  20   3   2 2249.11 158.416   1
  21   3   2 3866.10 211.583   1
  22   3   2 943.485 247.655   1
  23   3   2 642.985 157.224   1
  24   3   2 2.54044 118.076   1
  25   3   2 2922.18 208.429   1
  26   3   2 1348.28 190.632   1
  27   3   2 3061.94  332.02   1
  28   3   2 346.206 238.422   1
   0   4   2 -18.551 31.4053   1
   1   4   2 9522.04 251.055   1
   2   4   2 2380.21 84.1864   1
   3   4   2 1789.45 57.9167   1
   4   4   2 1166.28 106.789   1
   5   4   2 4483.03 136.253   1
   6   4   2 8014.26 218.577   1
   7   4   2 5919.25 176.542   1
   8   4   2 1290.97 86.5966   1
   9   4   2 5449.17 188.214   1
  10   4   2 1173.22 82.7087   1
  11   4   214842.90 395.786   1
  12   4   2 121.688 55.1041   1
  13   4   2 6338.58 232.621   1
  14   4   2 1158.11 97.9811   1
  15   4   2 5204.77 203.866   1
  16   4   2 744.686  97.196   1
  17   4   2 583.263 101.575   1
  18   4   2  401.92 92.3818   1
  19   4   2 2185.26 167.223   1
  20   4   2 702.161 108.152   1
  21   4   2 4716.33 225.348   1
  22   4   2  725.51 125.233   1
  23   4   2 4661.91 243.296   1
  24   4   2  369.15  127.12   1
  25   4   2 2157.11 201.976   1
  26   4   2 25.3186  163.84   1
  27   4   2  629.49 233.245   1
  28   4   2 144.516 198.826   1
   1   5   213024.60 309.672   1
   2   5   2 3983.23 112.444   1
   3   5   2 8870.89 234.297   1
   4   5   2 4859.85 148.978   1
   5   5   2 737.037 48.8408   1
   6   5   2 3674.20 121.105   1
   7   5   2 6504.26 196.886   1
   8   5   2 2030.79 140.461   1
   9   5   213393.20  393.36   1
  10   5   2 4076.18 143.873   1
  11   5   2 5586.50 199.655   1
  12   5   2 248.957 59.1271   1
  13   5   2 2111.56 119.066   1
  14   5   2 421.869 80.1659   1
  15   5   2 3633.99 163.223   1
  16   5   2 6133.01 432.344   1
  17   5   2 5496.12 408.682   1
  18   5   2 2744.88 168.992   1
  19   5   2 6109.57 244.461   1
  20   5   2 425.765 101.828   1
  21   5   2 1395.19 151.323   1
  22   5   2 141.944  107.70   1
  23   5   2 516.651 122.872   1
  24   5   2 362.209  141.14   1
  25   5   2 2364.32 214.773   1
  26   5   2 199.595  181.80   1
  27   5   2 1814.22 214.682   1
  28   5   2 243.452 472.575   1
   0   6   223454.30 759.759   1
   1   6   217281.80 438.614   1
   2   6   2 1236.24 79.1659   1
   3   6   2 574.537 78.7477   1
   4   6   2 7911.76 219.823   1
   5   6   2 4109.45 133.229   1
   6   6   2 37.3976 35.3979   1
   7   6   210680.10 287.664   1
   8   6   2 5469.36 185.648   1
   9   6   2 7001.27 224.675   1
  10   6   2 3317.84 136.567   1
  11   6   2 1608.81 102.549   1
  12   6   2 715.216 76.8537   1
  13   6   2 2950.65 167.363   1
  14   6   2 2091.81 129.226   1
  15   6   2 4591.53 212.662   1
  16   6   2  365.36 94.4442   1
  17   6   2 1402.93 128.919   1
  18   6   2 1129.16 120.037   1
  19   6   2 2062.49 147.582   1
  20   6   2 1642.07 136.729   1
  21   6   2 4117.59 211.992   1
  22   6   2 3246.26 191.217   1
  23   6   2 3437.67 197.546   1
  24   6   2 1572.79 155.399   1
  25   6   2 1081.02 172.016   1
  26   6   2 405.105 171.314   1
  27   6   2 329.692 189.264   1
   1   7   211059.80 290.315   1
   2   7   2 3675.93 110.095   1
   3   7   212947.30 366.371   1
   4   7   2 6403.06 167.113   1
   5   7   2 7364.51 186.282   1
   6   7   210426.90 286.971   1
   7   7   2 183.098 44.4528   1
   8   7   2 5810.06 188.742   1
   9   7   2 2145.03 111.138   1
  10   7   2 7140.98 210.566   1
  11   7   2 9970.71 288.069   1
  12   7   2 765.453 81.2919   1
  13   7   2 2309.87 130.955   1
  14   7   2 1570.78 111.888   1
  15   7   2 254.875 86.0981   1
  16   7   2 9244.80 279.956   1
  17   7   2 2101.31 150.222   1
  18   7   2 4225.26 191.339   1
  19   7   2 3238.19 177.871   1
  20   7   2 4291.51 199.128   1
  21   7   2 365.404 134.052   1
  22   7   2 392.595 142.408   1
  23   7   2 793.412 142.119   1
  24   7   2 232.247 145.956   1
  25   7   2 1800.89 233.357   1
  26   7   2 3198.92 261.811   1
  27   7   2 669.168 209.561   1
   0   8   214943.80 499.816   1
   1   8   210667.20 296.952   1
   2   8   2 7690.30 202.665   1
   3   8   2 101.594 41.6591   1
   4   8   2 1370.03 68.7354   1
   5   8   2 2077.19 91.4167   1
   6   8   2 6189.83 204.223   1
   7   8   2 5586.03 190.188   1
   8   8   211084.80 305.123   1
   9   8   2 2400.83 99.5798   1
  10   8   2 4248.07 139.079   1
  11   8   2 2621.16 113.183   1
  12   8   2 5326.39 174.272   1
  13   8   2 4216.90 175.718   1
  14   8   2 8033.73 269.972   1
  15   8   2 2367.77 143.364   1
  16   8   2 852.498 116.672   1
  17   8   2 365.446  92.817   1
  18   8   2 769.513 104.901   1
  19   8   2 1636.61 185.993   1
  20   8   2 2333.09 177.825   1
  21   8   2 783.692 124.559   1
  22   8   2 4316.36 236.296   1
  23   8   2 1186.62 186.582   1
  24   8   2 2759.50 217.958   1
  25   8   2 138.089  163.50   1
  26   8   2 937.187 218.627   1
  27   8   2 565.488 449.453   1
   1   9   2 5947.36 177.994   1
   2   9   2 1461.01  85.731   1
   3   9   224255.30 990.711   1
   4   9   2 4483.73 186.369   1
   5   9   214009.90 372.833   1
   6   9   2 7296.77 230.751   1
   7   9   2 1879.00 93.2593   1
   8   9   2 2497.17 107.037   1
   9   9   2 113.202 53.1095   1
  10   9   2 3572.25 124.992   1
  11   9   2 2860.39 121.836   1
  12   9   2 1929.17 106.038   1
  13   9   2 2917.26 140.641   1
  14   9   2 296.656  76.908   1
  15   9   2 1213.92 119.875   1
  16   9   2 2549.15 147.964   1
  17   9   2 1461.80 125.181   1
  18   9   2 4628.88  216.81   1
  19   9   2 1787.29 206.336   1
  20   9   2 3755.79 226.565   1
  21   9   2 681.535 138.037   1
  22   9   2 268.645 143.497   1
  23   9   2 285.609 144.859   1
  24   9   2 570.635  157.54   1
  25   9   2 627.176 217.419   1
  26   9   2 2373.48 244.068   1
   0  10   2 2513.89 144.298   1
   1  10   216769.70 494.732   1
   2  10   2 1351.79 84.6232   1
   3  10   2 1167.65 87.1508   1
   4  10   2 1025.31 72.1369   1
   5  10   2 3685.09 132.399   1
   6  10   2 3307.61 117.959   1
   7  10   2 6838.38 198.279   1
   8  10   2 4076.76 138.823   1
   9  10   2 3097.44 131.342   1
  10  10   2 3638.13 152.203   1
  11  10   2 3002.85 149.097   1
  12  10   2 2936.90  159.30   1
  13  10   2 2571.52 142.803   1
  14  10   2 6497.96 234.212   1
  15  10   2 2607.41 164.765   1
  16  10   2 4912.86  200.04   1
  17  10   2 572.888 103.121   1
  18  10   2 535.731 104.972   1
  19  10   2 1853.10 166.757   1
  20  10   2 1701.68  159.68   1
  21  10   2 744.221 132.687   1
  22  10   2 1705.80 195.875   1
  23  10   2 1296.90 178.237   1
  24  10   2 768.885 162.453   1
  25  10   2 239.577 180.547   1
  26  10   2 442.357 190.182   1
   1  11   2 903.069 82.2043   1
   2  11   2 8485.71  260.70   1
   3  11   2 6371.68 224.335   1
   4  11   214756.00 401.119   1
   5  11   2 6182.83 185.859   1
   6  11   2 2236.14 119.326   1
   7  11   210390.30 257.271   1
   8  11   2 2968.78 127.827   1
   9  11   2 3215.69 125.209   1
  10  11   2 3464.76 126.908   1
  11  11   2-15.6814 62.5282   1
  12  11   2 1635.95 108.998   1
  13  11   2 2347.86 129.265   1
  14  11   2 206.947 80.0466   1
  15  11   2 3015.82 163.845   1
  16  11   2 865.372 109.676   1
  17  11   2 2925.90 179.493   1
  18  11   2 1908.02 159.745   1
  19  11   2 2839.68 185.929   1
  20  11   2 475.124 123.511   1
  21  11   2 943.804 144.264   1
  22  11   2 265.605  143.65   1
  23  11   2 251.627 166.933   1
  24  11   2 672.564 179.218   1
  25  11   2 908.325 260.489   1
  26  11   2 493.608 200.889   1
   0  12   228879.10 1050.04   1
   1  12   2 357.424 78.5497   1
   2  12   2 4080.49 153.244   1
   3  12   2 2604.24 123.734   1
   4  12   2  74.601 60.8544   1
   5  12   2 159.578 57.6215   1
   6  12   2 1199.99 97.1393   1
   7  12   2 786.112 83.1062   1
   8  12   2 4689.20 152.595   1
   9  12   2 1648.45 93.9757   1
  10  12   2 3056.94 130.541   1
  11  12   2 1195.27 113.245   1
  12  12   2 1195.61 109.553   1
  13  12   2 4957.90 253.865   1
  14  12   2 3654.71 176.885   1
  15  12   2 2773.86 171.321   1
  16  12   2 2243.61 148.593   1
  17  12   2 404.963 106.766   1
  18  12   2 57.8073 100.328   1
  19  12   2 2678.49  194.29   1
  20  12   2 925.723 148.852   1
  21  12   2 2390.97 237.824   1
  22  12   2 1102.53 177.624   1
  23  12   2 2093.24  221.40   1
  24  12   2 433.404  179.46   1
  25  12   2 1177.95 229.111   1
   1  13   2 148.923 67.5446   1
   2  13   2 9260.99 304.207   1
   3  13   2  363.29 75.2464   1
   4  13   2 6443.42 224.899   1
   5  13   2 2345.04 138.118   1
   6  13   2 2889.02  127.14   1
   7  13   2 2428.39 129.882   1
   8  13   2 4205.78 141.782   1
   9  13   2 3066.14 123.324   1
  10  13   2 2742.86 129.069   1
  11  13   2 2093.31 128.905   1
  12  13   2 4307.72 179.431   1
  13  13   2 154.887 85.4239   1
  14  13   2 2311.05 181.595   1
  15  13   2 1444.29 141.163   1
  16  13   2 991.584 121.119   1
  17  13   2 485.579 112.967   1
  18  13   2 1467.98 140.365   1
  19  13   2 3316.24 212.275   1
  20  13   2 242.479 131.751   1
  21  13   2 617.586 157.023   1
  22  13   2 455.102 145.054   1
  23  13   2 156.094 173.206   1
  24  13   2 634.909 206.741   1
  25  13   2 1338.85  250.61   1
   0  14   219619.00 792.033   1
   1  14   2 728.423 106.393   1
   2  14   2 8391.10 274.224   1
   3  14   2  71.758 70.9493   1
   4  14   2 1716.52 119.605   1
   5  14   2 331.124 71.2896   1
   6  14   2 1593.78 106.441   1
   7  14   2 1059.93  94.241   1
   8  14   2 8060.80 268.437   1
   9  14   2 178.386 65.9641   1
  10  14   2 6830.96  199.97   1
  11  14   2 105.685 77.0766   1
  12  14   2 4050.26 180.579   1
  13  14   2 2346.57 160.884   1
  14  14   2 1446.20 127.759   1
  15  14   2 3038.42  175.65   1
  16  14   2 775.245 109.947   1
  17  14   2 687.312 117.426   1
  18  14   2 760.547 123.725   1
  19  14   2 1098.47 243.895   1
  20  14   2 935.528 139.619   1
  21  14   2 924.085 147.464   1
  22  14   2 1681.49 202.886   1
  23  14   2  77.816 258.811   1
  24  14   2 1916.74 284.918   1
   1  15   2 1596.87 136.944   1
   2  15   2 4343.75 213.251   1
   3  15   2 5852.35 227.772   1
   4  15   2 5722.32 215.474   1
   5  15   2 3807.84 175.287   1
   6  15   2 4509.42 193.663   1
   7  15   2 138.646 77.3314   1
   8  15   2 2414.47 137.179   1
   9  15   2 855.747 91.7405   1
  10  15   2 2744.80 133.058   1
  11  15   2 3118.80 146.337   1
  12  15   2 2818.39 148.995   1
  13  15   2 1626.04 129.031   1
  14  15   2 2939.47 159.169   1
  15  15   2 163.587 96.7587   1
  16  15   2 3736.41 203.093   1
  17  15   2 3582.53 190.449   1
  18  15   2 2658.45 196.759   1
  19  15   2 3522.56 292.982   1
  20  15   2 705.469  142.34   1
  21  15   2 123.253 133.546   1
  22  15   2 138.252 244.672   1
  23  15   2 709.837 351.083   1
  24  15   2  189.53 358.048   1
   0  16   2 6502.78 436.995   1
   1  16   2 7606.58 384.321   1
   2  16   2 2309.07 227.476   1
   3  16   2 630.209 144.224   1
   4  16   2 781.711 108.968   1
   5  16   2 5848.67 218.282   1
   6  16   2 452.772 89.1284   1
   7  16   2 8306.54 276.212   1
   8  16   2 963.373 94.4812   1
   9  16   2 1824.85 118.634   1
  10  16   2 4974.08 189.357   1
  11  16   2 379.491 87.1989   1
  12  16   2 2412.97 131.048   1
  13  16   2 1070.57  112.17   1
  14  16   2 1197.07  118.97   1
  15  16   2 3818.16  188.95   1
  16  16   2 1247.14 133.728   1
  17  16   2 852.303 132.472   1
  18  16   2 242.985 120.364   1
  19  16   2  727.15 129.865   1
  20  16   2 454.348 146.456   1
  21  16   2 1450.58 175.691   1
  22  16   2 1077.80 179.864   1
  23  16   2 605.684 261.456   1
   1  17   2 3661.27  217.18   1
   2  17   2 752.365 129.858   1
   3  17   2 9221.58 351.155   1
   4  17   2  388.59 123.497   1
   5  17   2 5548.31 204.123   1
   6  17   2 1071.51 123.632   1
   7  17   2 1763.38  129.79   1
   8  17   2 275.954 82.8798   1
   9  17   2 1634.38  116.47   1
  10  17   2 815.451 92.0677   1
  11  17   2 3321.70 155.245   1
  12  17   2 275.781 84.1609   1
  13  17   2 1072.65 102.227   1
  14  17   2 586.295 105.173   1
  15  17   2 2869.61 199.894   1
  16  17   2  745.65 126.702   1
  17  17   2 4717.70 232.787   1
  18  17   2 747.943 174.783   1
  19  17   2 2383.65 197.635   1
  20  17   2 131.608 133.551   1
  21  17   2 26.6899 153.265   1
  22  17   2-109.118 196.559   1
   0  18   211062.60  539.91   1
   1  18   2 7920.36 305.538   1
   2  18   2 1144.76 152.097   1
   3  18   2 906.229  136.56   1
   4  18   2 366.093 122.973   1
   5  18   2 3502.72 215.642   1
   6  18   2 1010.53 112.075   1
   7  18   2 4979.87 215.367   1
   8  18   2 732.454 100.586   1
   9  18   2 5377.71 205.269   1
  10  18   2  376.33 97.8916   1
  11  18   2 2041.37 139.462   1
  12  18   2 137.422 99.2171   1
  13  18   2 1584.72 129.454   1
  14  18   2 275.806  98.886   1
  15  18   2 3157.01 222.829   1
  16  18   2 135.025 107.715   1
  17  18   2 479.667 138.739   1
  18  18   2 232.413 131.794   1
  19  18   2 1714.43 207.903   1
  20  18   2  426.33 165.825   1
  21  18   2 3236.19 252.867   1
  22  18   2 576.015 342.082   1
   1  19   2 2516.06 180.515   1
   2  19   2 1633.07  166.47   1
   3  19   2 7853.88 322.189   1
   4  19   2 2876.76 201.498   1
   5  19   2 6028.85 283.684   1
   6  19   2 1943.01 149.079   1
   7  19   2 3324.60 174.244   1
   8  19   2 1665.94 121.006   1
   9  19   2 2156.44 154.182   1
  10  19   2 2110.36 143.437   1
  11  19   2 2904.50 155.156   1
  12  19   2 2013.43 157.387   1
  13  19   2 3269.89 172.005   1
  14  19   2 506.008 109.294   1
  15  19   2 3073.04 184.202   1
  16  19   2 790.142 140.395   1
  17  19   2 2353.90 184.374   1
  18  19   2 1595.54 254.276   1
  19  19   2 1436.54 186.008   1
  20  19   2 306.547 173.384   1
  21  19   2 352.165 262.683   1
   0  20   2 9149.25 470.528   1
   1  20   2 6101.64 273.635   1
   2  20   2 3241.47 221.701   1
   3  20   2 2872.66 208.342   1
   4  20   2 757.768 148.546   1
   5  20   2  450.55 138.638   1
   6  20   2 2208.28 189.718   1
   7  20   2 4143.03 217.482   1
   8  20   2 2407.48 159.262   1
   9  20   2 3995.49 260.355   1
  10  20   2 1717.66 131.569   1
  11  20   2 471.307 99.1672   1
  12  20   2 1104.95 121.012   1
  13  20   2 67.5866 106.408   1
  14  20   2 885.081 117.538   1
  15  20   2 745.434 153.233   1
  16  20   2 459.326  152.19   1
  17  20   2 102.306 166.261   1
  18  20   2 454.394 178.458   1
  19  20   2 107.638  169.37   1
  20  20   2 1501.61 233.618   1
   1  21   2 1175.19 162.721   1
   2  21   2 1539.87 165.889   1
   3  21   2 4253.23 257.786   1
   4  21   2 4759.05 266.104   1
   5  21   2 1796.86 182.901   1
   6  21   2 3865.26 254.171   1
   7  21   2 357.467 195.964   1
   8  21   2 751.901 119.565   1
   9  21   2 759.861 118.525   1
  10  21   2 626.411 123.654   1
  11  21   2 781.118 110.435   1
  12  21   2 1910.03  145.35   1
  13  21   2 668.191 125.962   1
  14  21   2  936.11 123.816   1
  15  21   2 218.256 128.064   1
  16  21   2 958.643 163.006   1
  17  21   2 39.4372 191.056   1
  18  21   2 2733.14 452.136   1
  19  21   2 59.2041 185.192   1
   0  22   2 9138.88 759.541   1
   1  22   2 283.337 170.684   1
   2  22   2 4998.90 326.512   1
   3  22   2 498.875 201.546   1
   4  22   2 534.544 202.862   1
   5  22   2  187.12 155.025   1
   6  22   2 3236.36 242.179   1
   7  22   2 122.352 140.377   1
   8  22   2 4212.01 213.485   1
   9  22   2 223.577 110.421   1
  10  22   2 1382.13 140.675   1
  11  22   2  118.52 112.878   1
  12  22   2 970.354 135.717   1
  13  22   2 405.365 128.308   1
  14  22   2 1850.97 169.887   1
  15  22   2 277.174  122.84   1
  16  22   2 789.955 184.382   1
  17  22   2 121.446 170.636   1
  18  22   2 254.025 201.002   1
   1  23   2 196.052  168.88   1
   2  23   2 3237.18 232.532   1
   3  23   2 506.718 156.115   1
   4  23   2 5037.59 293.789   1
   5  23   2 573.242 165.035   1
   6  23   2 3357.25 249.382   1
   7  23   2 347.799 146.203   1
   8  23   2 1128.49  161.51   1
   9  23   2 218.932 164.287   1
  10  23   2 1275.62 148.137   1
  11  23   2  145.51 121.736   1
  12  23   2 1820.06 163.433   1
  13  23   2-7.98038 173.124   1
  14  23   2 343.693 143.829   1
  15  23   2 583.271 159.502   1
  16  23   2 968.941 235.233   1
   0  24   2 1488.39 282.418   1
   1  24   2 1578.81 194.534   1
   2  24   2 1558.02 204.502   1
   3  24   2 180.744 155.554   1
   4  24   2 476.974  160.82   1
   5  24   2 401.221 162.533   1
   6  24   2 1768.66  211.18   1
   7  24   2 440.617 153.703   1
   8  24   2 2384.12  199.39   1
   9  24   2 530.124 135.494   1
  10  24   2 884.854 141.829   1
  11  24   2 658.651 146.105   1
  12  24   2 344.458 162.214   1
  13  24   2 305.523 164.706   1
  14  24   2 1463.56 205.942   1
  15  24   2  406.24 237.158   1
   1  25   2 643.362 178.495   1
   2  25   2 1335.97 196.407   1
   3  25   2 2923.19 262.242   1
   4  25   2 1964.67 215.642   1
   5  25   2 2651.09 299.184   1
   6  25   2 1290.27 380.637   1
   7  25   2 1623.95 192.137   1
   8  25   2 48.3761 182.517   1
   9  25   2 808.646 206.666   1
  10  25   2 482.349 173.671   1
  11  25   2 1175.37 214.431   1
  12  25   2 864.918  198.74   1
  13  25   2 1425.57 217.167   1
   0  26   2  474.13  254.00   1
   1  26   2 3581.07 278.419   1
   2  26   2 106.235 192.695   1
   3  26   2 1623.66 220.671   1
   4  26   2 497.642 195.959   1
   5  26   2 492.634 194.212   1
   6  26   2 462.514 197.583   1
   7  26   2 2627.60 265.437   1
   8  26   2 662.862 317.232   1
   9  26   2 1785.47 265.519   1
  10  26   2 128.615 219.853   1
  11  26   2 13.8675 224.167   1
   1  27   2 552.584 235.237   1
   2  27   2  623.31 260.076   1
   3  27   2 3221.51 1527.07   1
   4  27   2 527.402 333.172   1
   5  27   2 1804.41  268.96   1
   6  27   2 212.393 211.176   1
   7  27   2 1138.70 443.451   1
   8  27   2-44.1063 274.938   1
   0  28   2 1416.44 388.363   1
   1  28   2 1432.12 293.151   1
   2  28   2 514.372 270.157   1
   3  28   2 355.471 247.457   1
   4  28   2 173.065 232.592   1
   5  28   2 622.409 705.732   1
   0   0   331394.70 1472.28   1
   2   0   318147.70 746.011   1
   4   0   311006.10  475.75   1
   6   0   317117.20  600.61   1
   8   0   331536.60 1215.11   1
  10   0   3 5742.06 252.579   1
  12   0   318952.70 749.482   1
  14   0   318604.80 637.435   1
  16   0   3 7958.95 367.577   1
  18   0   3 4160.02 344.335   1
  20   0   3 8911.79 440.152   1
  22   0   3 8442.17 601.267   1
  24   0   3 3474.49 314.963   1
  26   0   3 1917.67 296.825   1
  28   0   3 551.429 276.168   1
   1   1   3 2940.12 88.0137   1
   2   1   313509.50 376.208   1
   3   1   3 6689.93 186.561   1
   4   1   3 3202.15 101.393   1
   5   1   3 1266.28 66.0401   1
   6   1   3 6170.81 184.366   1
   7   1   3 4472.29 128.174   1
   8   1   313691.70 335.386   1
   9   1   3 2035.98 89.7768   1
  11   1   3 311.232 56.4587   1
  12   1   3 557.598 69.5273   1
  13   1   3 203.959 59.8433   1
  14   1   3 2290.96  123.00   1
  15   1   3 1610.83 116.061   1
  16   1   3 3161.13 168.383   1
  17   1   3 3688.07 181.528   1
  18   1   310232.00 348.982   1
  19   1   3 1779.27 150.104   1
  20   1   3 6952.14 269.016   1
  21   1   3 291.011 113.789   1
  22   1   3 1140.10 147.602   1
  23   1   3 485.534 124.206   1
  24   1   3 2466.93 194.351   1
  25   1   3 1338.39 169.506   1
  26   1   3 3200.64 237.236   1
  27   1   3 532.007 286.473   1
  28   1   3 2975.31 252.796   1
   0   2   319987.90 733.661   1
   1   2   313419.80 372.938   1
   2   2   3 864.995 59.0477   1
   3   2   310880.60  302.26   1
   4   2   3 5938.86 166.737   1
   5   2   3 2793.97 90.0718   1
   6   2   3 1836.19 74.0676   1
   7   2   3 322.445 63.7431   1
   8   2   3 4678.80 141.402   1
   9   2   3 2926.93 125.866   1
  10   2   3 3100.09 114.037   1
  11   2   3 1305.56 98.2552   1
  12   2   3 8901.01 255.128   1
  13   2   312647.50 338.197   1
  14   2   3 6580.72 201.231   1
  15   2   3 5956.22 222.611   1
  16   2   3 1861.67 133.088   1
  17   2   3 2347.47  154.60   1
  18   2   3 1961.99  143.76   1
  19   2   3 2569.67 164.394   1
  20   2   3 3270.20 191.861   1
  21   2   3 3583.09 217.891   1
  22   2   3 3658.16 232.462   1
  23   2   3 4433.93 274.417   1
  24   2   3 1419.06 165.245   1
  25   2   3 1891.96 186.713   1
  26   2   3 686.352 181.397   1
  27   2   3 349.985 211.794   1
  28   2   3 231.844 249.599   1
   1   3   3 6941.65 198.265   1
   2   3   310233.20 296.964   1
   3   3   3  177.18 30.3817   1
   4   3   3 551.876 41.6412   1
   5   3   3 1210.35  61.484   1
   6   3   3 2875.79 100.502   1
   7   3   3 6232.64 184.925   1
   8   3   3 4193.70 130.863   1
  10   3   3 1936.72 130.793   1
  11   3   3 3100.74 140.849   1
  12   3   3 1406.87 87.6677   1
  13   3   3 1428.16  93.068   1
  14   3   3 1381.92 103.405   1
  15   3   3 5275.87 203.673   1
  16   3   3 3185.26 161.288   1
  17   3   314200.10 454.928   1
  18   3   3 2281.67 176.321   1
  19   3   3 6753.94 272.886   1
  20   3   3 1878.59 152.404   1
  21   3   3 1783.70 153.507   1
  22   3   3 233.771 120.768   1
  23   3   3  429.48 125.417   1
  24   3   3 1380.66  154.86   1
  25   3   3 3654.07 228.277   1
  26   3   3 2427.54 325.128   1
  27   3   3 1789.97 239.516   1
  28   3   3 533.462 316.458   1
   0   4   312327.10 404.197   1
   1   4   3 2981.91 102.045   1
   2   4   3 5815.25 195.228   1
   3   4   3 280.619 37.5345   1
   4   4   3 1184.38  87.112   1
   5   4   3 1246.79 68.2096   1
   6   4   3 2028.29 80.7118   1
   7   4   3 3697.93 125.952   1
   8   4   3 6021.93 232.139   1
   9   4   3 750.909 72.3676   1
  10   4   3 2220.85 108.806   1
  11   4   3 3992.86 144.913   1
  12   4   3 1285.51 90.2418   1
  13   4   316084.90 551.052   1
  14   4   3 2950.77 133.105   1
  15   4   311200.30 340.398   1
  16   4   3 2046.65 137.359   1
  17   4   3 2098.03 155.946   1
  18   4   3 417.617 113.955   1
  19   4   3 3482.01 189.129   1
  20   4   3 876.425 121.514   1
  21   4   3 9025.43 336.756   1
  22   4   3  1.1315 115.244   1
  23   4   3 5740.92 274.298   1
  24   4   3 190.407  168.29   1
  25   4   3 1471.96 225.114   1
  26   4   3 179.241  159.95   1
  27   4   3 100.614 263.806   1
   1   5   3 1215.67 58.9347   1
   2   5   3 2238.72 83.1947   1
   3   5   3 798.248 63.3146   1
   4   5   3 1394.79 110.437   1
   5   5   3 5392.20 173.783   1
   6   5   3 1991.11 82.8235   1
   7   5   3 1911.12 128.154   1
   8   5   3 3152.28 120.973   1
   9   5   3 5175.63 163.438   1
  10   5   3 422.024 66.6493   1
  11   5   3 8736.40 242.146   1
  12   5   3 1458.05 96.3783   1
  13   5   3 1276.46 96.2868   1
  14   5   3 3721.36  154.89   1
  15   5   3 2259.31 137.677   1
  16   5   3 1172.51 111.862   1
  17   5   314341.80 532.239   1
  18   5   3 615.915 106.096   1
  19   5   3 7362.10 274.515   1
  20   5   3 109.904 107.575   1
  21   5   3 1363.44 138.828   1
  22   5   3 209.628 119.363   1
  23   5   3 699.263 184.157   1
  24   5   3 140.374 131.539   1
  25   5   3 3027.11 222.746   1
  26   5   3 -9.6546 147.911   1
  27   5   3 2106.73  228.57   1
   0   6   317847.60 598.261   1
   1   6   3 6790.07 182.269   1
   2   6   3 1380.84 68.7574   1
   3   6   3 2802.79 106.282   1
   4   6   3 1709.38 76.5752   1
   5   6   3 1905.73 139.663   1
   6   6   3 2559.35 100.763   1
   7   6   3 3054.98 131.822   1
   8   6   3 2217.64 130.101   1
   9   6   3 1735.17 181.113   1
  10   6   3 6966.19 218.026   1
  11   6   3 5255.48 176.886   1
  12   6   3 4729.26 179.734   1
  13   6   3 6668.88 217.386   1
  14   6   3 2753.62 150.363   1
  15   6   3 3566.65 205.807   1
  16   6   3 1169.38 117.671   1
  17   6   3 293.636 94.0999   1
  18   6   3 846.799 113.938   1
  19   6   3 1171.80 149.275   1
  20   6   3 1809.36 151.202   1
  21   6   3 4668.89 280.658   1
  22   6   3 3596.22 261.633   1
  23   6   3 2677.61 206.169   1
  24   6   3 2038.51 172.764   1
  25   6   3 446.219 149.093   1
  26   6   3 905.891 172.475   1
  27   6   3 188.463 185.983   1
   1   7   3 4209.44 133.573   1
   2   7   3 177.103 38.9851   1
   3   7   3 6560.92  201.71   1
   4   7   3 3850.83 146.606   1
   5   7   3 2369.58 142.836   1
   6   7   3 2993.41 139.613   1
   7   7   3 1704.84 98.2994   1
   8   7   3 4446.30 148.206   1
   9   7   3 5617.98 182.257   1
  10   7   3 1495.53 94.0196   1
  11   7   3 8956.41 261.356   1
  12   7   3 1120.46  92.384   1
  13   7   3 2662.05 143.727   1
  14   7   3 3855.37 186.665   1
  15   7   3 1223.12 147.984   1
  16   7   3 8758.19  320.94   1
  17   7   3 3971.11 220.755   1
  18   7   3 4787.29 219.531   1
  19   7   3 3453.95 205.217   1
  20   7   3 2257.68 161.023   1
  21   7   3 700.097 125.385   1
  22   7   3  292.97  124.68   1
  23   7   3 897.895 143.136   1
  24   7   3 1142.09 160.054   1
  25   7   3 855.798 159.821   1
  26   7   3 2043.78 262.132   1
  27   7   3  773.83 208.207   1
   0   8   330898.80 1057.09   1
   1   8   313275.30 336.392   1
   2   8   3 4017.91 137.925   1
   3   8   3 3509.50 126.479   1
   4   8   3 6516.84 258.424   1
   5   8   3 2815.64  112.59   1
   6   8   3 2185.14  150.11   1
   7   8   3 4087.53 144.593   1
   8   8   3 113.653 50.7657   1
   9   8   3 6447.77 210.449   1
  10   8   3 5237.88 173.754   1
  11   8   3 529.856 76.2125   1
  12   8   3 9457.43 279.657   1
  13   8   3 315.826 77.8616   1
  14   8   3 8396.19 290.304   1
  15   8   3 431.552  105.29   1
  16   8   3 3467.59 185.158   1
  17   8   3 199.327 104.159   1
  18   8   3 2135.59 173.923   1
  19   8   3 720.106 124.165   1
  20   8   3 2361.77 173.168   1
  21   8   3 193.882 111.886   1
  22   8   3 4478.84  239.04   1
  23   8   3 287.234 149.517   1
  24   8   3 2234.81 211.015   1
  25   8   3 63.5884  142.47   1
  26   8   3 679.827  179.69   1
  27   8   3 670.446 264.062   1
   1   9   3 1697.34 88.9732   1
   2   9   3 2877.91 128.955   1
   3   9   3 2215.54 102.793   1
   4   9   3 819.749  75.332   1
   5   9   3 4852.78 168.661   1
   6   9   3 1517.47 118.047   1
   7   9   3 5862.50 183.406   1
   8   9   3 7327.35 213.298   1
   9   9   3 5311.57 212.391   1
  10   9   3 3561.89 138.144   1
  11   9   3 1912.76 116.657   1
  12   9   3 1807.56 115.478   1
  13   9   3 2788.38  150.35   1
  14   9   3 2182.78 132.477   1
  15   9   3 3327.76 194.402   1
  16   9   3 6858.36 245.542   1
  17   9   3 1108.44 136.703   1
  18   9   3 8074.22  287.27   1
  19   9   3 159.081 103.242   1
  20   9   3 3680.11 208.771   1
  21   9   3 328.426 150.843   1
  22   9   3 276.302 132.657   1
  23   9   3-133.475 133.475   1
  24   9   3 1757.58 179.969   1
  25   9   3-18.3594 161.497   1
  26   9   3 2590.15 261.863   1
   0  10   3 6676.55 297.825   1
   1  10   3 5531.78 173.832   1
   2  10   3 3193.04 114.425   1
   3  10   3 1147.62 86.9891   1
   4  10   3 2149.54 120.197   1
   5  10   3 331.932 54.5692   1
   6  10   3 7591.89 259.669   1
   7  10   3 1068.96 101.141   1
   8  10   3 4940.59 173.854   1
   9  10   3 3003.22 151.135   1
  10  10   3 374.151 69.6145   1
  11  10   3 5380.24 185.666   1
  12  10   3 4986.12  189.61   1
  13  10   3 4060.93 218.369   1
  14  10   3 5926.51 226.226   1
  15  10   3 1385.24 116.951   1
  16  10   3 4039.73 187.071   1
  17  10   3 408.846 106.074   1
  18  10   3 629.825 118.471   1
  19  10   3 839.665 144.211   1
  20  10   3 1972.84 183.216   1
  21  10   3 1547.23 191.084   1
  22  10   3 3145.51 270.621   1
  23  10   3 1048.67 162.053   1
  24  10   3 1598.90 217.469   1
  25  10   3 562.987 205.905   1
  26  10   3 133.219 215.647   1
   1  11   3 490.368 58.4454   1
   2  11   3 538.034 64.2258   1
   3  11   3 2530.99 127.031   1
   4  11   3 3815.66 155.296   1
   5  11   3 7421.99  261.17   1
   6  11   3 5245.42 175.189   1
   7  11   3 8705.64 244.896   1
   8  11   3 507.424  64.843   1
   9  11   3 2281.61  127.62   1
  10  11   3 5041.78 185.851   1
  11  11   3 148.383 76.5652   1
  12  11   3 2733.65 153.107   1
  13  11   3 781.831 109.384   1
  14  11   3 1049.99 109.965   1
  15  11   3 1512.07 120.365   1
  16  11   3 209.275 99.8197   1
  17  11   3 4077.71 198.047   1
  18  11   3 3068.17  178.44   1
  19  11   3 2431.07 185.935   1
  20  11   3 1904.18 162.412   1
  21  11   3 457.949 141.757   1
  22  11   3 179.531 136.035   1
  23  11   3 35.1653 148.424   1
  24  11   3 553.592  175.11   1
  25  11   3 1002.27 275.136   1
   0  12   321007.90 710.129   1
   1  12   3 821.806 72.1031   1
   2  12   3 8115.41 254.985   1
   3  12   3 1325.65  101.55   1
   4  12   3 1113.01 97.2796   1
   5  12   3 1120.90 96.3997   1
   6  12   3 5974.25  185.55   1
   7  12   3 1036.91 95.5804   1
   8  12   3 9355.66 262.172   1
   9  12   3 1970.00  113.85   1
  10  12   3 5527.66  196.35   1
  11  12   3 2796.15 155.044   1
  12  12   3 293.687  84.788   1
  13  12   3 3496.71 188.838   1
  14  12   3 447.274 100.509   1
  15  12   3 164.875 92.9241   1
  16  12   3 1392.53 136.718   1
  17  12   3 546.859 116.808   1
  18  12   3 857.575 129.922   1
  19  12   3 753.362  128.34   1
  20  12   3 188.042 163.021   1
  21  12   3 2055.91 179.775   1
  22  12   3  222.12 164.768   1
  23  12   3 1252.03 188.068   1
  24  12   3 116.909  177.84   1
  25  12   3 633.763 231.209   1
   1  13   3 51.5391 59.3984   1
   2  13   313522.90 372.201   1
   3  13   3 1368.83 119.428   1
   4  13   316727.70  492.32   1
   5  13   3 1163.12 104.423   1
   6  13   3 6624.38 238.841   1
   7  13   3 2553.45 126.996   1
   8  13   3 357.906 74.1005   1
   9  13   3 2647.81 157.709   1
  10  13   3 3465.41 173.038   1
  11  13   3 893.838 105.946   1
  12  13   3 3427.23 172.731   1
  13  13   3 802.159 106.769   1
  14  13   3 2688.63 169.287   1
  15  13   3 2189.10 150.694   1
  16  13   3 1599.50 144.594   1
  17  13   3 3214.53 185.771   1
  18  13   3 513.429 118.802   1
  19  13   3 2947.93 233.099   1
  20  13   3 187.197 135.454   1
  21  13   3 1066.72 170.205   1
  22  13   3 177.906  141.06   1
  23  13   3-56.4341  151.39   1
  24  13   3 45.0773  194.11   1
  25  13   3 965.848 244.547   1
   0  14   316922.00 647.155   1
   1  14   3 1928.46 123.282   1
   2  14   3 5224.86 203.818   1
   3  14   3 1217.71  112.15   1
   4  14   3 2866.66 156.435   1
   5  14   3 3639.05 172.131   1
   6  14   3 2995.25 214.355   1
   7  14   3 4043.55  189.24   1
   8  14   3 7994.80 239.187   1
   9  14   3 1774.43 112.162   1
  10  14   3 4995.60 195.039   1
  11  14   3 1028.16 108.363   1
  12  14   3 488.104 103.856   1
  13  14   3 2902.64 163.553   1
  14  14   3  298.84 96.5178   1
  15  14   3 3024.50 188.156   1
  16  14   3  290.22 110.582   1
  17  14   3 1863.39 154.182   1
  18  14   3  695.86 133.487   1
  19  14   3 1168.80 148.441   1
  20  14   3-32.5083  128.25   1
  21  14   3 2537.06 193.559   1
  22  14   3 202.319 147.631   1
  23  14   3 892.296 203.373   1
  24  14   3  242.26 213.787   1
   1  15   3 1240.23 109.395   1
   2  15   3 6286.56 217.991   1
   3  15   3 4146.90 194.947   1
   4  15   310337.20 354.331   1
   5  15   3 2607.03 203.774   1
   6  15   3 3305.55 182.871   1
   7  15   3 1373.86 120.871   1
   8  15   3  645.09 90.1608   1
   9  15   3 2642.01 139.292   1
  10  15   3 1124.89 100.417   1
  11  15   3 2067.58 135.749   1
  12  15   3 415.359 95.4755   1
  13  15   3 2669.10 158.463   1
  14  15   3 3802.49 183.582   1
  15  15   3 821.242 117.585   1
  16  15   3 3034.02 188.295   1
  17  15   3 826.788  135.26   1
  18  15   3 1283.87 164.858   1
  19  15   3 1994.34 193.091   1
  20  15   3  486.87 142.284   1
  21  15   3 174.762 140.219   1
  22  15   3 197.704 159.157   1
  23  15   3 390.156 186.175   1
   0  16   3 6671.87 383.552   1
   1  16   3 3413.55 194.872   1
   2  16   3 1935.83  137.56   1
   3  16   3 3283.29 171.478   1
   4  16   3 2145.19 148.014   1
   5  16   3 1382.24  127.69   1
   6  16   3  908.69 120.846   1
   7  16   3 8433.69 274.266   1
   8  16   3 3651.81 177.267   1
   9  16   3 7004.03 222.937   1
  10  16   3 3595.32 218.842   1
  11  16   3 514.651 97.5424   1
  12  16   3 885.741 111.282   1
  13  16   3 1405.35 125.097   1
  14  16   3 427.572 105.901   1
  15  16   3 3230.10 212.501   1
  16  16   3 335.368 124.245   1
  17  16   3 1265.38 151.305   1
  18  16   3-52.5061 122.102   1
  19  16   3 333.864 144.826   1
  20  16   3 67.0651 141.886   1
  21  16   3 135.175 172.679   1
  22  16   3 795.438 180.877   1
  23  16   3-24.8401 226.807   1
   1  17   3 3828.56 208.855   1
   2  17   3 2529.87 172.849   1
   3  17   314385.60 424.398   1
   4  17   3 2551.64 165.934   1
   5  17   313561.80 446.906   1
   6  17   3 402.299 107.592   1
   7  17   3 3865.72 205.339   1
   8  17   3 358.317 93.6608   1
   9  17   3 1096.98 111.599   1
  10  17   3 630.906 91.6956   1
  11  17   3 3792.74  170.10   1
  12  17   3 713.877 112.426   1
  13  17   3 3479.16 179.369   1
  14  17   3 2064.44 163.006   1
  15  17   3 854.785 127.886   1
  16  17   3 1337.69 142.149   1
  17  17   3 30.7996 158.158   1
  18  17   3 540.211 148.126   1
  19  17   3 288.365 135.798   1
  20  17   3 67.1249 162.713   1
  21  17   3 391.708 193.862   1
  22  17   3 262.624 196.766   1
   0  18   3 4266.99 312.786   1
   1  18   310815.00 367.124   1
   2  18   3 1915.13 161.165   1
   3  18   3 2163.96  171.21   1
   4  18   3 596.045 113.783   1
   5  18   3 936.089 148.866   1
   6  18   3 889.029 137.506   1
   7  18   3 4632.38 221.787   1
   8  18   3 1778.63 135.177   1
   9  18   3 7219.17 243.001   1
  10  18   3 726.397 120.236   1
  11  18   3 2467.57 145.605   1
  12  18   3 948.362 120.298   1
  13  18   3 290.122 109.639   1
  14  18   3 422.482  117.68   1
  15  18   3 1397.81 144.142   1
  16  18   3 197.124 124.424   1
  17  18   3  708.99 132.402   1
  18  18   3  231.55 162.387   1
  19  18   3 572.605 198.445   1
  20  18   3 180.674 176.184   1
  21  18   3 279.323 212.722   1
   1  19   3 1868.85 167.305   1
   2  19   3 2288.94 179.835   1
   3  19   3 6167.29 270.852   1
   4  19   3 3128.96 202.416   1
   5  19   3 5948.73 265.632   1
   6  19   3 1299.19 158.021   1
   7  19   3 3305.32 201.541   1
   8  19   3 616.431  114.83   1
   9  19   3 14.8503 84.7571   1
  10  19   3 597.933  101.78   1
  11  19   3 1765.31 140.802   1
  12  19   3 963.719 122.674   1
  13  19   3 2469.69 171.682   1
  14  19   3 889.397 133.793   1
  15  19   3 1910.46 167.565   1
  16  19   3 67.9297 214.203   1
  17  19   3  628.64  153.57   1
  18  19   3  97.012 151.117   1
  19  19   3 245.539 151.427   1
  20  19   3  129.85 213.972   1
   0  20   3 7901.16 462.461   1
   1  20   3 6499.28 286.624   1
   2  20   3 3158.29 213.072   1
   3  20   3 2133.36 181.188   1
   4  20   3 890.368 143.452   1
   5  20   3 425.954 136.304   1
   6  20   3 1286.32 144.718   1
   7  20   3 2253.74 175.004   1
   8  20   3 2211.15 160.581   1
   9  20   3 3994.34  217.13   1
  10  20   3 1567.32 127.892   1
  11  20   3 1677.53 139.735   1
  12  20   3 141.927 103.446   1
  13  20   3 432.453 121.588   1
  14  20   3-0.94272 124.135   1
  15  20   3  701.64 139.507   1
  16  20   3 176.018 135.964   1
  17  20   3 1.24568 141.655   1
  18  20   3 427.933 166.005   1
  19  20   3 248.123 181.372   1
   1  21   3 439.213 142.839   1
   2  21   3 3422.69 224.954   1
   3  21   3 1561.22 170.492   1
   4  21   3 9361.43 349.754   1
   5  21   3 1462.10 167.474   1
   6  21   3 5400.63 362.796   1
   7  21   3 992.211 178.589   1
   8  21   3 277.783 116.465   1
   9  21   3 287.837 106.256   1
  10  21   3 1461.06 141.401   1
  11  21   3 366.286 112.046   1
  12  21   3 1931.36 158.505   1
  13  21   3 609.223 151.036   1
  14  21   3 2549.64 191.348   1
  15  21   3 528.446 146.254   1
  16  21   3 519.334 158.198   1
  17  21   3 66.3544 164.665   1
  18  21   3-224.915 329.599   1
   0  22   3 7554.33 474.165   1
   1  22   3 1447.91 173.267   1
   2  22   3 3750.81 256.212   1
   3  22   3 375.036 169.441   1
   4  22   3 279.882 142.359   1
   5  22   3 381.341 146.908   1
   6  22   3 3137.27 222.413   1
   7  22   3 224.169 151.744   1
   8  22   3 4176.33 238.582   1
   9  22   3  136.28 127.268   1
  10  22   3 2544.83 163.656   1
  11  22   3 265.236 112.917   1
  12  22   3 405.582 118.167   1
  13  22   3 125.539 119.352   1
  14  22   3 420.009 148.232   1
  15  22   3 250.383 147.786   1
  16  22   3 800.168  186.40   1
  17  22   3 58.8576 188.417   1
   1  23   3 497.227 184.669   1
   2  23   3 5166.33 278.699   1
   3  23   3 652.131 161.005   1
   4  23   3 5720.37 287.297   1
   5  23   3 984.074 168.151   1
   6  23   3 2566.11 213.095   1
   7  23   3 1101.32 178.994   1
   8  23   3 287.041 129.793   1
   9  23   3 286.769 136.623   1
  10  23   3 1051.85 137.612   1
  11  23   3 130.358 127.415   1
  12  23   3 1408.63 169.884   1
  13  23   3 277.514 136.803   1
  14  23   3 861.581 199.689   1
  15  23   3 210.805 159.807   1
  16  23   3 18.9254 174.249   1
   0  24   3 3902.51 355.356   1
   1  24   3 2675.17 226.902   1
   2  24   3 1462.66 191.345   1
   3  24   3 799.582 187.947   1
   4  24   3 300.912 174.491   1
   5  24   3 299.268 162.028   1
   6  24   3 1487.72 194.176   1
   7  24   3 1666.02 208.247   1
   8  24   3 2379.48 203.185   1
   9  24   3 1761.20  205.09   1
  10  24   3 1502.47 225.434   1
  11  24   3 559.884 168.452   1
  12  24   3 257.834 232.412   1
  13  24   3 230.616 182.543   1
  14  24   3  255.61 262.649   1
   1  25   3 991.152 186.541   1
   2  25   3 1962.34 215.362   1
   3  25   3 3052.17 247.838   1
   4  25   3 1558.46 206.999   1
   5  25   3 2377.42 228.135   1
   6  25   3 554.639 192.035   1
   7  25   3 1197.59 179.817   1
   8  25   3 116.688 154.281   1
   9  25   3 260.779 187.941   1
  10  25   3 477.633 216.747   1
  11  25   3 809.801 235.008   1
  12  25   3 777.887 438.847   1
  13  25   3 788.497 223.034   1
   0  26   3 1915.26 322.926   1
   1  26   3 3169.65 264.582   1
   2  26   3 928.716 205.739   1
   3  26   3 2096.58 229.569   1
   4  26   3 511.427 194.937   1
   5  26   3 211.949 188.775   1
   6  26   3 1253.13  224.33   1
   7  26   3 2365.93 257.639   1
   8  26   3 718.433 214.128   1
   9  26   3 2819.44 290.178   1
  10  26   3-63.3369 199.188   1
  11  26   3 2414.51 900.048   1
   1  27   3  350.78 214.796   1
   2  27   3-143.982 203.651   1
   3  27   3 1777.59 264.943   1
   4  27   3 230.598 241.315   1
   5  27   3 2310.66 269.489   1
   6  27   3 133.428 214.769   1
   7  27   3 1707.32  316.44   1
   8  27   3  865.18 291.586   1
   0  28   3 279.237 330.518   1
   1  28   3 3833.87 356.735   1
   2  28   3-32.2568 252.328   1
   3  28   3 466.029 261.963   1
   0   0   453982.10 3572.34   1
   2   0   4 4526.08 231.249   1
   4   0   4 4330.95 191.543   1
   6   0   414756.50 518.815   1
   8   0   4 8859.49 496.708   1
  10   0   424999.20 842.093   1
  12   0   415822.10  556.99   1
  14   0   4 8238.82 330.082   1
  16   0   4 1469.50 181.742   1
  18   0   4 516.393 148.515   1
  20   0   4 4636.59 742.718   1
  22   0   4 6073.40 731.475   1
  24   0   4 1937.12 274.761   1
  26   0   4 162.238 221.777   1
   1   1   4 2573.45 93.1937   1
   2   1   4 2809.15 265.731   1
   3   1   4 4338.58 152.924   1
   5   1   4 4478.10 143.318   1
   6   1   415345.70 392.505   1
   7   1   4 2259.43 139.688   1
   8   1   4 7491.91 254.313   1
   9   1   4 2289.17 146.284   1
  10   1   415579.50 397.982   1
  11   1   4 2024.43 101.044   1
  12   1   415313.80 391.852   1
  13   1   4 204.501 66.6474   1
  14   1   4 318.916 73.0261   1
  15   1   4 5856.31 235.118   1
  16   1   4 7319.05 239.318   1
  17   1   4 3179.52 181.676   1
  18   1   4 7611.57 255.084   1
  19   1   4 437.208  108.68   1
  20   1   4 5705.76 235.002   1
  21   1   4-106.483 106.483   1
  22   1   4 322.999 141.593   1
  23   1   4 294.995 129.487   1
  24   1   4 2985.94 204.765   1
  25   1   4 202.644 168.461   1
  26   1   4 1368.70 185.188   1
  27   1   4  562.88 185.683   1
   0   2   4 3217.16 198.117   1
   1   2   4 1980.29 79.4201   1
   2   2   4 3667.79 130.241   1
   3   2   4 489.722   47.74   1
   4   2   4 2767.84 102.507   1
   5   2   416488.50 432.709   1
   6   2   4 9424.28 263.051   1
   7   2   4 4230.35 139.463   1
   8   2   4 7060.31 214.923   1
   9   2   4 3599.38 137.243   1
  10   2   4 1634.34 134.925   1
  11   2   4 4162.82 152.999   1
  12   2   4 4987.79 183.631   1
  13   2   4 9489.68 282.656   1
  14   2   4 9468.95 265.914   1
  15   2   4 7213.22 287.033   1
  16   2   4 5042.39 190.852   1
  17   2   4 2316.70 154.519   1
  18   2   4 304.875 100.536   1
  19   2   4 98.9751 116.513   1
  20   2   4 3252.77 201.624   1
  21   2   4 1496.75 149.204   1
  22   2   4 4574.44 248.015   1
  23   2   4 1820.35  171.50   1
  24   2   4 1787.18 177.387   1
  25   2   4 804.221 169.297   1
  26   2   4-43.1263 154.886   1
  27   2   4 222.716 172.964   1
   1   3   4 4034.35 132.446   1
   2   3   4 893.704 62.4309   1
   3   3   418460.10  514.04   1
   4   3   4 4582.31 140.254   1
   5   3   417189.80 453.723   1
   6   3   4 1589.23 81.0809   1
   7   3   4 5766.19 267.636   1
   8   3   4 1136.25 79.1827   1
   9   3   4 4451.31 156.451   1
  10   3   4 5042.53  170.86   1
  11   3   4 4271.74 159.036   1
  12   3   4 2731.17 129.274   1
  13   3   4 3067.16 135.253   1
  14   3   4 226.643 69.5361   1
  15   3   415632.80 449.352   1
  16   3   4 3597.81 167.739   1
  17   3   4 7729.35 275.888   1
  18   3   4 2745.60  153.86   1
  19   3   4 2230.79 158.155   1
  20   3   4 730.286 120.309   1
  21   3   4 315.647 117.384   1
  22   3   4 79.2382 114.166   1
  23   3   4 273.983 129.393   1
  24   3   4 941.886 148.096   1
  25   3   4 1821.49 187.276   1
  26   3   4 1195.30 178.859   1
  27   3   4 2724.43 231.902   1
   0   4   4 3620.74 178.407   1
   1   4   4 2197.33 86.5297   1
   2   4   4 2237.30 104.665   1
   3   4   4 4672.56 149.364   1
   4   4   4 1781.26 107.582   1
   5   4   423719.00 597.801   1
   6   4   4 1560.11 93.0834   1
   7   4   4 4383.51 150.647   1
   8   4   4 3569.64 128.032   1
   9   4   410226.70 304.045   1
  10   4   4 5184.20  167.52   1
  11   4   4 6565.56 200.732   1
  12   4   4 659.506 78.8605   1
  13   4   4 7675.55 238.884   1
  14   4   4 3711.36 161.571   1
  15   4   4 5993.04 258.223   1
  16   4   4 2072.14 159.117   1
  17   4   4 4935.37 217.698   1
  18   4   4 788.055 109.772   1
  19   4   4 1200.73 126.928   1
  20   4   4 521.549 113.789   1
  21   4   4 4199.25 237.152   1
  22   4   4 275.712 124.081   1
  23   4   4 5428.87 266.681   1
  24   4   4 355.681 161.906   1
  25   4   4 1194.12 175.136   1
  26   4   4 55.6591 153.659   1
  27   4   4-24.0883 173.148   1
   1   5   4 4839.07 138.828   1
   2   5   416614.20 509.825   1
   3   5   417633.20 538.181   1
   4   5   422556.10 644.145   1
   5   5   4 3631.61 123.331   1
   6   5   4 4515.13 196.976   1
   7   5   4 5523.68 183.683   1
   8   5   4 2298.47 173.955   1
   9   5   4 6175.84 218.713   1
  10   5   4 2946.55 125.171   1
  11   5   4 8157.20 252.765   1
  12   5   4 687.421 78.3049   1
  13   5   4 1981.68 124.851   1
  14   5   4 714.181 97.5704   1
  15   5   4 3852.87 171.819   1
  16   5   4  642.00 105.972   1
  17   5   4 5417.20 290.215   1
  18   5   4 779.254 120.027   1
  19   5   4 4933.72 219.684   1
  20   5   4  900.28 125.873   1
  21   5   4 1998.42 271.476   1
  22   5   4 212.011 126.861   1
  23   5   4 667.161 144.648   1
  24   5   4 164.692 154.404   1
  25   5   4 2181.12 194.347   1
  26   5   4 229.514  164.45   1
  27   5   4 2297.94 219.298   1
   0   6   414871.70 512.942   1
   1   6   414320.30 387.636   1
   2   6   4 9590.20 259.309   1
   3   6   4 1253.64 87.7416   1
   4   6   4 1110.58 85.8889   1
   5   6   4 4892.10  189.56   1
   6   6   4 1037.15 81.2001   1
   7   6   4 6912.82 199.041   1
   8   6   410770.60 345.772   1
   9   6   4 2628.64  119.57   1
  10   6   4 5304.82 179.624   1
  11   6   4 2392.97 121.717   1
  12   6   4 2573.53 164.294   1
  13   6   4 7896.52  254.44   1
  14   6   4  309.18  88.473   1
  15   6   4 4118.89 196.717   1
  16   6   4  658.66  107.27   1
  17   6   4 1037.47 132.059   1
  18   6   4 178.308 110.646   1
  19   6   4 1560.79 194.766   1
  20   6   4 534.077 122.671   1
  21   6   4 3841.14 265.527   1
  22   6   4 1289.04 152.072   1
  23   6   4 4040.90 338.042   1
  24   6   4 923.684 167.015   1
  25   6   4 438.168 159.227   1
  26   6   4 794.443 205.333   1
  27   6   4 488.992 211.154   1
   1   7   4 2574.43 98.8302   1
   2   7   4 4168.31 134.659   1
   3   7   4 7590.00 262.118   1
   4   7   4 4533.12 197.879   1
   5   7   4 6565.18 196.631   1
   6   7   4 6002.69 213.983   1
   7   7   4 24.0535 49.4149   1
   8   7   4 2182.73 160.408   1
   9   7   4 3036.58 130.214   1
  10   7   4 841.871 81.6951   1
  11   7   4 2537.43 130.167   1
  12   7   4 1581.11 108.971   1
  13   7   4 891.856 97.1088   1
  14   7   4 1290.55 127.577   1
  15   7   4 1312.32 117.277   1
  16   7   4 7516.63 257.416   1
  17   7   4 900.908  119.91   1
  18   7   4 3072.17  189.22   1
  19   7   4 2635.09 170.456   1
  20   7   4 877.492 139.557   1
  21   7   4 512.324  132.14   1
  22   7   4 18.7841 128.319   1
  23   7   4 50.0943 141.226   1
  24   7   4 390.708 217.277   1
  25   7   4 611.834 167.456   1
  26   7   4 341.616 253.076   1
  27   7   4 599.073 333.702   1
   0   8   4 9884.65 404.797   1
   1   8   4 8260.87 248.428   1
   2   8   4 7116.48 225.006   1
   3   8   4 1115.39 74.5362   1
   4   8   4 3174.42 135.675   1
   5   8   4 2097.30 232.819   1
   6   8   412296.40 379.642   1
   7   8   4 2783.90  113.83   1
   8   8   4 1193.07 91.5434   1
   9   8   4 6088.61 195.397   1
  10   8   4 2920.05 180.895   1
  11   8   4 30.0113 63.9097   1
  12   8   4 8236.58  257.11   1
  13   8   4  811.16  98.508   1
  14   8   4 8940.78 296.154   1
  15   8   4 741.114 109.615   1
  16   8   4 5295.20 230.496   1
  17   8   4 347.154  108.79   1
  18   8   4 337.074 114.687   1
  19   8   4 314.742 173.566   1
  20   8   4 2479.12 184.737   1
  21   8   4 410.052 137.954   1
  22   8   4 2425.17 205.338   1
  23   8   4 729.449 150.507   1
  24   8   4 2382.55 207.352   1
  25   8   4 417.904 186.204   1
  26   8   4 765.075 386.113   1
   1   9   4 2141.82 107.961   1
   2   9   4 4161.56 137.514   1
   3   9   4 4840.80 154.882   1
   4   9   411567.30 306.246   1
   5   9   4 7138.48 247.297   1
   6   9   4 2784.94 138.009   1
   7   9   4 3146.18 139.922   1
   8   9   4 5774.27 213.854   1
   9   9   4 1597.74 114.554   1
  10   9   4 4302.37 162.428   1
  11   9   4 550.537 81.0379   1
  12   9   4 2190.47 137.655   1
  13   9   4 1478.69 124.156   1
  14   9   4  434.12  107.76   1
  15   9   4 3284.94 182.704   1
  16   9   4 5807.91  228.44   1
  17   9   4 820.702 135.184   1
  18   9   4 6125.21 247.918   1
  19   9   4 548.584 114.304   1
  20   9   4 1372.81 155.136   1
  21   9   4 185.284 121.154   1
  22   9   4 195.746 134.309   1
  23   9   4 88.1655 137.042   1
  24   9   4 1058.20 184.509   1
  25   9   4 293.261 277.854   1
  26   9   4 1416.90 233.585   1
   0  10   424177.90 852.538   1
   1  10   416137.30 403.173   1
   2  10   4 985.939 75.9178   1
   3  10   4 5334.23 170.314   1
   4  10   4 4631.02 162.124   1
   5  10   4 2784.99 151.432   1
   6  10   4 5312.22  218.99   1
   7  10   4 670.308 89.5711   1
   8  10   4 2844.50 137.608   1
   9  10   4 4014.50 161.771   1
  10  10   4 881.013  91.354   1
  11  10   4 2956.09 148.815   1
  12  10   4 2795.63 155.532   1
  13  10   4 2675.69 165.041   1
  14  10   4 7863.89 276.834   1
  15  10   4 1182.93 113.899   1
  16  10   4 4247.49 197.653   1
  17  10   4 141.681 94.8675   1
  18  10   4 199.561 101.641   1
  19  10   4  604.94 138.935   1
  20  10   4 1512.64 163.104   1
  21  10   4  866.66 147.798   1
  22  10   4 2189.21 185.923   1
  23  10   4 1237.94 181.168   1
  24  10   4 1327.23 198.433   1
  25  10   4 521.834 247.854   1
  26  10   4 269.001 276.294   1
   1  11   4 1813.99 140.399   1
   2  11   4 4130.48 142.351   1
   3  11   4 4557.91  173.50   1
   4  11   4 5701.04 213.628   1
   5  11   4 8808.90 276.747   1
   6  11   4 2136.31 113.452   1
   7  11   4 2541.73 178.592   1
   8  11   4  23.022 96.1762   1
   9  11   4 579.029 84.4425   1
  10  11   4 2643.09 144.338   1
  11  11   4 1991.38 131.037   1
  12  11   4 2575.00 163.215   1
  13  11   4 720.412 117.475   1
  14  11   4 868.676 109.691   1
  15  11   4 3828.46 185.807   1
  16  11   4 835.427 113.843   1
  17  11   4 1408.05  136.27   1
  18  11   4 3272.20 192.651   1
  19  11   4 2001.27 161.807   1
  20  11   4 861.516 149.935   1
  21  11   4 80.2072  133.22   1
  22  11   4-68.8218 137.024   1
  23  11   4 496.128 174.327   1
  24  11   4 930.337 256.959   1
  25  11   4 712.598 218.453   1
   0  12   414993.40 564.067   1
   1  12   415420.70 397.797   1
   2  12   4 5085.39 167.282   1
   3  12   4 2589.41 143.513   1
   4  12   4 697.385 82.9384   1
   5  12   4 691.842 151.473   1
   6  12   4 2672.17 234.032   1
   7  12   4 1161.59 107.482   1
   8  12   4 7902.53 272.392   1
   9  12   4 2184.18 151.676   1
  10  12   4 3075.46 166.518   1
  11  12   4 3112.93  159.11   1
  12  12   4-26.2017  86.084   1
  13  12   4 3817.47 194.536   1
  14  12   4 1909.08 142.156   1
  15  12   4 1000.72 120.269   1
  16  12   4 4487.24 190.767   1
  17  12   4 167.727  100.96   1
  18  12   4 -117.40  117.40   1
  19  12   4 347.262 140.999   1
  20  12   4 640.967 147.546   1
  21  12   4 933.741 156.965   1
  22  12   4 1684.14 227.791   1
  23  12   4 1690.83 209.191   1
  24  12   4 610.052 189.402   1
  25  12   4 695.354 256.139   1
   1  13   4 69.0816  64.585   1
   2  13   4 9361.08 267.521   1
   3  13   4 2754.77 152.228   1
   4  13   4 7398.81 260.882   1
   5  13   4 2088.85 135.678   1
   6  13   4 8362.69 280.488   1
   7  13   4 687.517 100.319   1
   8  13   4 529.423 105.449   1
   9  13   4 1307.09  111.72   1
  10  13   4 3371.55 236.587   1
  11  13   4 562.981 109.437   1
  12  13   4 3665.20 177.648   1
  13  13   4 229.587 97.8004   1
  14  13   4 653.354 111.277   1
  15  13   4 1131.63 127.405   1
  16  13   4 1366.74 138.389   1
  17  13   4 759.327 122.778   1
  18  13   4 1414.74 146.674   1
  19  13   4 847.979 208.968   1
  20  13   4 260.443 133.411   1
  21  13   4  224.10 140.318   1
  22  13   4  423.25 175.001   1
  23  13   4-66.4884 166.398   1
  24  13   4 683.021 289.096   1
   0  14   4 6994.02 323.651   1
   1  14   4 462.142 78.6503   1
   2  14   4 9003.39 286.951   1
   3  14   4 474.785 90.2267   1
   4  14   4 3529.97 173.797   1
   5  14   4 769.643 103.007   1
   6  14   4 240.825 108.974   1
   7  14   4 1181.77 132.186   1
   8  14   4 9484.61  286.99   1
   9  14   4 367.055 86.5357   1
  10  14   4 8246.07 336.971   1
  11  14   4 874.893 110.136   1
  12  14   4 1896.89 139.373   1
  13  14   4 897.465 115.519   1
  14  14   4 60.1689  104.67   1
  15  14   4 554.999 114.208   1
  16  14   4 469.774 117.319   1
  17  14   4 313.477 127.961   1
  18  14   4 94.7518 123.581   1
  19  14   4 144.974 136.784   1
  20  14   4 1513.02  177.86   1
  21  14   4 604.872 155.597   1
  22  14   4 1831.90 199.877   1
  23  14   4 1128.09 191.917   1
  24  14   4 1059.00 394.779   1
   1  15   4 5843.03 255.816   1
   2  15   4 6585.76 281.293   1
   3  15   415705.50 459.768   1
   4  15   4 5392.37 256.706   1
   5  15   4 3310.45 180.869   1
   6  15   4 4732.10 216.863   1
   7  15   4 800.967 133.182   1
   8  15   4 1218.38 109.685   1
   9  15   4 3498.56 231.296   1
  10  15   4 1130.66 133.698   1
  11  15   4 3716.62 200.068   1
  12  15   4 645.935 131.895   1
  13  15   4 812.834 121.086   1
  14  15   4 787.792 117.438   1
  15  15   4 1451.97 137.594   1
  16  15   4 4159.37  241.73   1
  17  15   4 1791.15  164.03   1
  18  15   4 2239.40 275.707   1
  19  15   4 757.705 155.202   1
  20  15   4 216.306 169.114   1
  21  15   4 336.372 164.531   1
  22  15   4 479.376 175.993   1
  23  15   4 501.988  205.51   1
   0  16   4 1845.68 205.904   1
   1  16   4 7150.02 255.351   1
   2  16   4 4880.59  225.61   1
   3  16   4 3363.53  179.80   1
   4  16   4 2194.81 157.539   1
   5  16   4 528.097 110.311   1
   6  16   4 1124.68 124.235   1
   7  16   4 6857.96 271.332   1
   8  16   4 6467.28 245.154   1
   9  16   4 5928.34  204.07   1
  10  16   4 4382.48 195.058   1
  11  16   4  730.31 116.929   1
  12  16   4 3646.97 207.169   1
  13  16   4 1250.24 129.974   1
  14  16   4 345.904 111.785   1
  15  16   4 4182.35 239.711   1
  16  16   4 323.888 118.714   1
  17  16   4 1403.39 158.321   1
  18  16   4 116.104 133.325   1
  19  16   4 269.329 168.987   1
  20  16   4 236.138 190.605   1
  21  16   4 877.774 190.384   1
  22  16   4 470.653 198.024   1
   1  17   4 3258.32 197.016   1
   2  17   4 2740.61 181.938   1
   3  17   4 8214.09 280.513   1
   4  17   4 4640.17 214.117   1
   5  17   4 5010.47 232.651   1
   6  17   4 760.069 124.434   1
   7  17   4  758.37 122.229   1
   8  17   4 449.291 109.236   1
   9  17   4 908.556 101.436   1
  10  17   4 190.563 97.6016   1
  11  17   4 1097.77 144.575   1
  12  17   4 219.259  116.47   1
  13  17   4 1126.16 150.499   1
  14  17   4 261.087 115.198   1
  15  17   4 2077.56 166.584   1
  16  17   4 1158.92 145.239   1
  17  17   4 507.193 171.385   1
  18  17   4 564.762 143.732   1
  19  17   4 308.612 148.408   1
  20  17   4  349.29 164.919   1
  21  17   4 33.7125 183.025   1
  22  17   4-38.7745 203.767   1
   0  18   4 476.437 186.728   1
   1  18   4 7903.79 302.046   1
   2  18   4 216.627 102.603   1
   3  18   4 2469.74 167.585   1
   4  18   4 696.232 123.139   1
   5  18   4 603.435 137.415   1
   6  18   4 84.3766 107.478   1
   7  18   4 3012.00 187.371   1
   8  18   4 391.285 119.096   1
   9  18   4 6702.66 223.031   1
  10  18   4 155.196 86.8147   1
  11  18   4 3388.88 186.071   1
  12  18   4 111.108 106.551   1
  13  18   4 1349.21 143.794   1
  14  18   4 117.995 160.003   1
  15  18   4 1949.16  227.46   1
  16  18   4 298.014 134.821   1
  17  18   4 599.451 137.271   1
  18  18   4 373.657 148.079   1
  19  18   4-79.7374 150.914   1
  20  18   4 156.254 175.779   1
  21  18   4 779.547 296.643   1
   1  19   4 330.186 130.518   1
   2  19   4 433.553 127.833   1
   3  19   4 2617.26 167.968   1
   4  19   4 1153.27 140.741   1
   5  19   4 4949.56 235.666   1
   6  19   4 1510.48  153.12   1
   7  19   4 2327.49 184.097   1
   8  19   4 465.922 128.675   1
   9  19   4 535.649 115.739   1
  10  19   4 584.714 148.901   1
  11  19   4 1923.75 154.358   1
  12  19   4 267.996 147.706   1
  13  19   4  765.60 131.654   1
  14  19   4 258.416 121.642   1
  15  19   4 1088.20 152.809   1
  16  19   4 245.811 145.081   1
  17  19   4 310.928 147.282   1
  18  19   4 209.142 154.482   1
  19  19   4 353.751 178.871   1
  20  19   4 241.301 196.016   1
   0  20   4 4160.93 341.917   1
   1  20   4 5572.00 263.945   1
   2  20   4 3263.86 210.358   1
   3  20   4 751.122 147.092   1
   4  20   4  464.81 126.124   1
   5  20   4 1430.84 146.313   1
   6  20   4 618.403 132.742   1
   7  20   4 1017.79 144.103   1
   8  20   4 2669.76 230.908   1
   9  20   4 1084.51 136.861   1
  10  20   4 1264.02 151.729   1
  11  20   4 892.193 135.861   1
  12  20   4 851.733 137.393   1
  13  20   4 435.663  129.04   1
  14  20   4 1335.83 228.749   1
  15  20   4 110.054 147.139   1
  16  20   4 148.083 139.453   1
  17  20   4 129.352 144.046   1
  18  20   4 384.296 194.087   1
  19  20   4 65.8722 197.694   1
   1  21   4 344.419  138.56   1
   2  21   4 1541.44 171.475   1
   3  21   4 194.863 140.025   1
   4  21   4 3969.55 259.635   1
   5  21   4 1777.33 206.715   1
   6  21   4 3725.37 253.704   1
   7  21   4 299.137 147.139   1
   8  21   4 429.562  145.46   1
   9  21   4  266.53 120.225   1
  10  21   4 954.822 120.936   1
  11  21   4 257.319 107.761   1
  12  21   4 908.047 143.211   1
  13  21   4 116.409 127.587   1
  14  21   4  315.17 142.547   1
  15  21   4 596.619 197.787   1
  16  21   4 976.171 183.888   1
  17  21   4 158.425 167.225   1
  18  21   4 444.344 187.589   1
   0  22   4 7143.52 764.417   1
   1  22   4  409.98 186.392   1
   2  22   4 4847.84 272.619   1
   3  22   4 218.652 153.384   1
   4  22   4 164.301  142.17   1
   5  22   4 121.311 140.594   1
   6  22   4 1289.26 180.475   1
   7  22   4 84.3295 131.123   1
   8  22   4 2189.50 201.991   1
   9  22   4 221.007 124.588   1
  10  22   4 2396.27 191.162   1
  11  22   4 239.305 124.888   1
  12  22   4 1662.36 146.911   1
  13  22   4 5.28862 145.005   1
  14  22   4 1805.71  187.79   1
  15  22   4 501.388 285.293   1
  16  22   4 282.755 163.318   1
  17  22   4 358.087 192.951   1
   1  23   4 115.206 196.608   1
   2  23   4 2135.89 198.003   1
   3  23   4 349.686 157.154   1
   4  23   4 5666.27 288.501   1
   5  23   4 831.345 168.904   1
   6  23   4 3176.40 237.669   1
   7  23   4 196.095 150.074   1
   8  23   4 519.034 155.122   1
   9  23   4 48.3845 127.309   1
  10  23   4 1305.06 165.021   1
  11  23   4 446.721 173.919   1
  12  23   4 2504.30 255.107   1
  13  23   4 166.015 169.716   1
  14  23   4 1289.52 415.675   1
  15  23   4  255.75 173.928   1
   0  24   4 3350.42  332.55   1
   1  24   4 2629.88 222.417   1
   2  24   4 2142.47 203.378   1
   3  24   4 631.785 172.755   1
   4  24   4 60.5275 160.346   1
   5  24   4 123.605 161.274   1
   6  24   4 718.481 194.987   1
   7  24   4 700.515 310.598   1
   8  24   4 1853.16 234.473   1
   9  24   4 1581.60 215.632   1
  10  24   4  944.02 244.104   1
  11  24   4 843.266 195.601   1
  12  24   4 477.225  175.11   1
  13  24   4 351.418 211.983   1
  14  24   4 1297.23 226.911   1
   1  25   4 773.456  236.67   1
   2  25   4 941.771 182.494   1
   3  25   4 1720.47 204.143   1
   4  25   4 1354.89 207.052   1
   5  25   4 1836.72 222.171   1
   6  25   4 634.992 262.228   1
   7  25   4 596.935 188.849   1
   8  25   4 582.825  181.53   1
   9  25   4 160.517 203.742   1
  10  25   4 434.173 308.814   1
  11  25   4 597.638 202.678   1
  12  25   4 1019.08 430.059   1
   0  26   4 110.567 262.334   1
   1  26   4 1558.65 284.001   1
   2  26   4  182.40 182.105   1
   3  26   4 1201.23 205.753   1
   4  26   4 388.298 359.618   1
   5  26   4 75.9344 190.998   1
   6  26   4 202.791 251.581   1
   7  26   4  402.55 231.385   1
   8  26   4 426.747  222.74   1
   9  26   4 1661.57 229.887   1
  10  26   4 343.048 468.308   1
   1  27   4 519.253 241.142   1
   2  27   4 368.391 215.872   1
   3  27   4 2911.47 351.746   1
   4  27   4 29.2812 206.197   1
   5  27   4 2133.99 261.284   1
   6  27   4 550.491 222.958   1
   7  27   4 1456.37 764.595   1
   0   0   591822.70 6064.65   1
   2   0   529939.40 1465.55   1
   4   0   511635.20 488.109   1
   6   0   5 106.185 80.8183   1
   8   0   524193.50 1180.12   1
  10   0   5 9917.93 402.124   1
  12   0   5 2562.08  263.71   1
  14   0   5 7036.29 321.021   1
  16   0   5 1738.74 195.373   1
  18   0   5-139.894 139.894   1
  20   0   5 1421.50 227.467   1
  22   0   5 1065.95 204.743   1
  24   0   5 1441.46 265.227   1
  26   0   5 3017.53 893.231   1
   1   1   5 409.719 49.1922   1
   2   1   527803.20 859.783   1
   3   1   514526.10 439.512   1
   4   1   525869.30 776.982   1
   5   1   5 8475.96  259.74   1
   6   1   519022.40 530.618   1
   7   1   5 2433.25 138.076   1
   8   1   5 8064.91 236.635   1
   9   1   5 1918.05 116.692   1
  10   1   5 7787.97 245.659   1
  11   1   5 712.263 78.1503   1
  12   1   5 7484.03 238.263   1
  13   1   5  84.128  67.404   1
  14   1   5 7661.38 228.602   1
  15   1   5 1333.67 114.448   1
  16   1   5 818.819 115.695   1
  17   1   5 211.018  103.74   1
  18   1   5 3814.49 189.086   1
  19   1   5 528.068 120.579   1
  20   1   5 1646.36 146.104   1
  21   1   5  215.95 113.334   1
  22   1   5  396.78 137.282   1
  23   1   5-69.1018 120.321   1
  24   1   5 265.077 172.189   1
  25   1   5 389.543 169.611   1
  26   1   5 326.556 267.256   1
  27   1   5 412.622 254.118   1
   0   2   531255.20 1441.71   1
   1   2   529138.20 853.001   1
   2   2   512007.70  374.87   1
   3   2   5 5372.21 175.144   1
   4   2   5 3544.99 146.228   1
   5   2   513043.90 354.255   1
   6   2   5 2921.51 126.943   1
   7   2   511491.20 345.394   1
   8   2   5 9439.13 279.292   1
   9   2   5 8998.24 257.145   1
  10   2   5 4195.01 160.253   1
  11   2   5  23.031 59.4863   1
  12   2   5 1233.53 96.6554   1
  13   2   5 545.597 82.7175   1
  14   2   5 2858.83 147.375   1
  15   2   511521.40 355.188   1
  16   2   5 859.572 132.588   1
  17   2   5 1135.84 120.606   1
  18   2   5 324.121  107.08   1
  19   2   5 492.815  111.22   1
  20   2   5 701.721 117.702   1
  21   2   5 1373.22  145.03   1
  22   2   5 808.811  136.84   1
  23   2   5 794.598 145.111   1
  24   2   5 620.027 177.046   1
  25   2   5 693.453 152.272   1
  26   2   5  578.05 328.406   1
  27   2   5-1.83088 174.694   1
   1   3   513398.80 391.434   1
   2   3   5 5638.38 195.419   1
   3   3   537739.50 1032.52   1
   4   3   5 7249.73 216.145   1
   5   3   510025.60 406.151   1
   6   3   5 4239.50 152.942   1
   7   3   5 5410.81 176.584   1
   8   3   5 2150.12 110.495   1
   9   3   5 5231.80 180.592   1
  10   3   5 798.785 77.6681   1
  11   3   5 3557.40 149.085   1
  12   3   5 5332.06 196.194   1
  13   3   5 2167.13  127.31   1
  14   3   5 3647.54 186.471   1
  15   3   5 3959.09 295.286   1
  16   3   5 255.237 102.175   1
  17   3   5 2606.69 162.513   1
  18   3   5 4078.04 194.191   1
  19   3   5 4779.38 221.614   1
  20   3   5 470.193 115.059   1
  21   3   5 120.286 129.788   1
  22   3   5 94.3499 121.422   1
  23   3   5 157.365 158.451   1
  24   3   5 259.045 206.969   1
  25   3   5 2374.31 208.882   1
  26   3   5 118.957 201.571   1
  27   3   5 116.044 176.211   1
   0   4   511949.00 576.297   1
   1   4   525011.60 697.702   1
   2   4   5 3557.24  143.87   1
   3   4   5 6638.78  214.41   1
   4   4   511879.10  347.11   1
   5   4   5 3796.83 140.142   1
   6   4   524944.10 656.856   1
   7   4   515185.10 423.436   1
   8   4   5 539.696 68.3065   1
   9   4   512711.90 353.315   1
  10   4   5 1367.38 95.6142   1
  11   4   5 1853.06 127.803   1
  12   4   5 597.569 83.4342   1
  13   4   5 1508.59 112.265   1
  14   4   5 1281.31 119.525   1
  15   4   5 9974.89 339.293   1
  16   4   5 5353.78 214.524   1
  17   4   5 1496.27 132.308   1
  18   4   5 183.444 101.279   1
  19   4   5 1052.08 135.187   1
  20   4   5 624.594 161.098   1
  21   4   5 2449.07 177.375   1
  22   4   5  741.33 134.754   1
  23   4   5 827.863 187.794   1
  24   4   5 552.924 162.957   1
  25   4   5 94.7622 158.226   1
  26   4   5 356.578 205.122   1
  27   4   5 329.395 188.943   1
   1   5   5 8445.25 252.415   1
   2   5   513301.00 418.299   1
   3   5   5 8914.95 308.953   1
   4   5   5 3565.33 145.464   1
   5   5   5 8365.15 258.137   1
   6   5   5  968.18 104.313   1
   7   5   510705.40 302.202   1
   8   5   5 1158.05 84.9449   1
   9   5   5 5433.01 183.646   1
  10   5   5 80.2697 63.0743   1
  11   5   5 7563.54 235.579   1
  12   5   5 1542.91 128.015   1
  13   5   5 3202.93 162.558   1
  14   5   5 1447.86 137.779   1
  15   5   5 3719.86 194.274   1
  16   5   5 5459.47 211.331   1
  17   5   5 928.208 122.105   1
  18   5   5 2760.14 177.591   1
  19   5   5 2003.07 206.851   1
  20   5   5  891.93 140.784   1
  21   5   5 242.784 153.667   1
  22   5   5 418.681 129.898   1
  23   5   5 336.653 132.001   1
  24   5   5 602.294 175.115   1
  25   5   5 1581.61 193.754   1
  26   5   5 667.896 192.413   1
  27   5   5  335.84 343.102   1
   0   6   5 76.4624 62.4952   1
   1   6   520902.60 559.169   1
   2   6   5 2981.16 165.797   1
   3   6   5 4736.65 192.538   1
   4   6   525869.30 781.247   1
   5   6   5 1294.73 83.9906   1
   6   6   5 5834.94 196.725   1
   7   6   511780.40 323.702   1
   8   6   5 8060.92 236.584   1
   9   6   510711.00 301.327   1
  10   6   5 6280.66 207.635   1
  11   6   5 3738.28  157.78   1
  12   6   5 5614.10 209.171   1
  13   6   5 2460.81 150.623   1
  14   6   5 3747.58 205.992   1
  15   6   5 3671.61  204.36   1
  16   6   5 2075.26 146.413   1
  17   6   5 289.807 106.781   1
  18   6   5 219.704 113.518   1
  19   6   5 180.301 111.071   1
  20   6   5 358.842 121.746   1
  21   6   5 1568.78 156.455   1
  22   6   5 1011.48 156.882   1
  23   6   5  317.05 142.255   1
  24   6   5 583.678 158.936   1
  25   6   5 172.352 184.707   1
  26   6   5 359.989 181.956   1
   1   7   5 1763.74 105.596   1
   2   7   511681.50 374.005   1
   3   7   5 5581.13 207.262   1
   4   7   516659.30 505.104   1
   5   7   510583.70 321.122   1
   6   7   511083.10 342.735   1
   7   7   5 147.711 60.1245   1
   8   7   5 3346.86 140.899   1
   9   7   5 4047.19 158.967   1
  10   7   5 2976.25 155.348   1
  11   7   5 6803.43 227.717   1
  12   7   5 1864.62 121.152   1
  13   7   5 2360.19 153.919   1
  14   7   5 3445.29 196.371   1
  15   7   5 22.4642 91.6558   1
  16   7   5 2780.15 163.133   1
  17   7   5 1066.44 128.096   1
  18   7   5 2684.67 177.121   1
  19   7   5 1675.83 149.238   1
  20   7   5 1598.30 190.046   1
  21   7   5 327.536 160.633   1
  22   7   5 443.638 150.986   1
  23   7   5 207.191 212.714   1
  24   7   5 438.776 175.664   1
  25   7   5 522.399 249.821   1
  26   7   5 768.075 202.671   1
   0   8   522542.20 924.336   1
   1   8   5 7506.63 226.942   1
   2   8   510135.40 278.059   1
   3   8   5 2145.08 128.697   1
   4   8   5 770.988 84.1459   1
   5   8   5 1099.52 97.7977   1
   6   8   5 7212.48 273.008   1
   7   8   5 3727.67 164.865   1
   8   8   510458.80 303.541   1
   9   8   5 2921.77 170.403   1
  10   8   5 5568.41 203.132   1
  11   8   5-4.70692 68.6644   1
  12   8   5 1960.59 155.337   1
  13   8   5 1984.50 140.553   1
  14   8   5 3161.58 183.328   1
  15   8   5  584.71 111.529   1
  16   8   5 127.392 103.476   1
  17   8   5 104.937 105.039   1
  18   8   5 140.981 107.617   1
  19   8   5 413.605 119.034   1
  20   8   5 410.823 141.588   1
  21   8   5 1238.61 169.751   1
  22   8   5 943.545 162.607   1
  23   8   5 1649.62 204.049   1
  24   8   5 934.936 193.706   1
  25   8   5 112.295 182.511   1
  26   8   5 574.881 199.609   1
   1   9   5 2238.85 105.566   1
   2   9   5 8479.06 253.438   1
   3   9   5 5625.08 177.833   1
   4   9   512795.60 422.253   1
   5   9   5 5193.87 212.986   1
   6   9   5 9753.47  399.96   1
   7   9   5 4212.82 183.833   1
   8   9   5 2924.32 149.854   1
   9   9   5 1403.50 114.343   1
  10   9   5 3009.66 148.468   1
  11   9   5 3173.18 175.974   1
  12   9   5 4110.89 189.695   1
  13   9   5 1651.01 141.567   1
  14   9   5 1658.58  133.15   1
  15   9   5 285.423 97.7961   1
  16   9   5 1290.05 132.919   1
  17   9   5 2687.57 168.057   1
  18   9   5 2501.15 170.915   1
  19   9   5 2383.97 176.615   1
  20   9   5 573.279 186.452   1
  21   9   5 1077.33 187.917   1
  22   9   5-81.2936 127.526   1
  23   9   5 406.407 158.817   1
  24   9   5  444.33 165.237   1
  25   9   5 94.4678 242.359   1
   0  10   511561.60 407.817   1
   1  10   5 8528.52  245.51   1
   2  10   5 4649.02 158.492   1
   3  10   5 726.117 75.9043   1
   4  10   5 1237.34 87.4787   1
   5  10   5 22.9956 73.2433   1
   6  10   5 6338.24 279.669   1
   7  10   5 2922.19 167.544   1
   8  10   5 6070.31  216.46   1
   9  10   5 3136.66 177.136   1
  10  10   5 5245.10 206.662   1
  11  10   5 2691.23 165.085   1
  12  10   5  368.02 101.999   1
  13  10   5 4077.50 231.083   1
  14  10   5 3027.14 170.406   1
  15  10   5 2121.69 152.765   1
  16  10   5 2320.15 163.063   1
  17  10   5 258.473 108.995   1
  18  10   5 974.242 125.811   1
  19  10   5 275.854 118.873   1
  20  10   5 146.674 119.384   1
  21  10   5 747.586 175.256   1
  22  10   5 587.157 160.515   1
  23  10   5 1534.22 178.856   1
  24  10   5 352.815 266.167   1
  25  10   5 539.051 369.659   1
   1  11   5 695.563 85.5797   1
   2  11   5 395.424 79.1166   1
   3  11   5 2740.68 133.094   1
   4  11   5 2319.24 119.689   1
   5  11   5 6983.54  279.93   1
   6  11   5 3850.63 214.778   1
   7  11   5 7009.95 310.059   1
   8  11   5-38.5332 83.0531   1
   9  11   5 2790.89 207.464   1
  10  11   5 3240.70 167.942   1
  11  11   5  142.73 87.4025   1
  12  11   5 4034.87 197.064   1
  13  11   5 542.104 109.155   1
  14  11   5 523.127 107.795   1
  15  11   5 2429.73 192.364   1
  16  11   5 2458.81 193.544   1
  17  11   5 2530.44 166.334   1
  18  11   5 1143.80  134.50   1
  19  11   5 1363.01 166.503   1
  20  11   5  852.02 144.384   1
  21  11   5 172.974 130.095   1
  22  11   5 177.447 137.396   1
  23  11   5-48.9749 157.584   1
  24  11   5 959.071 193.856   1
  25  11   5 631.789 298.374   1
   0  12   5 2724.69 171.001   1
   1  12   5 7588.12 224.415   1
   2  12   5 642.116 83.2271   1
   3  12   5 6098.67 356.762   1
   4  12   5 755.856 84.8852   1
   5  12   5 1653.88 138.834   1
   6  12   5 5300.61 239.174   1
   7  12   5 1402.57  153.41   1
   8  12   5 1793.97 309.984   1
   9  12   5 4101.55 244.064   1
  10  12   5 362.803 99.8462   1
  11  12   5 3939.96 185.306   1
  12  12   5 4172.25 195.579   1
  13  12   5 2637.97 178.739   1
  14  12   5 3833.71 199.232   1
  15  12   5 1483.01 140.569   1
  16  12   5 1845.76 168.174   1
  17  12   5 61.6881 105.624   1
  18  12   5 151.836 126.169   1
  19  12   5  329.48 146.726   1
  20  12   5 110.583 145.377   1
  21  12   5 728.524 160.334   1
  22  12   5 1927.30 183.664   1
  23  12   5 657.719 191.277   1
  24  12   5 663.992 220.442   1
   1  13   5 153.134 70.4725   1
   2  13   5 852.859 96.8485   1
   3  13   5 1481.07 110.965   1
   4  13   5 1526.23 121.594   1
   5  13   5 3343.07  209.06   1
   6  13   5 2114.31 263.076   1
   7  13   5 2294.16  200.41   1
   8  13   5 2149.74 266.817   1
   9  13   5 1865.71 141.242   1
  10  13   5 4060.51 225.064   1
  11  13   5 733.193 113.177   1
  12  13   5 1862.09 145.132   1
  13  13   5 2693.21 166.916   1
  14  13   5 1262.26 131.989   1
  15  13   5 3938.79 201.004   1
  16  13   5 3325.22 192.801   1
  17  13   5 760.191  139.65   1
  18  13   5 2348.97 240.157   1
  19  13   5  306.56 134.066   1
  20  13   5 1335.81 170.171   1
  21  13   5 579.834 147.187   1
  22  13   5 172.805  229.80   1
  23  13   5 324.113 325.271   1
  24  13   5 939.187 302.941   1
   0  14   5 7255.61 320.438   1
   1  14   5 6765.97 226.324   1
   2  14   5 2370.66 138.264   1
   3  14   5 3344.97 191.307   1
   4  14   5 1329.27 131.808   1
   5  14   5 1285.02 137.112   1
   6  14   5 3408.71 181.273   1
   7  14   5 2479.82 234.046   1
   8  14   5 3794.61 253.548   1
   9  14   5 1736.56 137.677   1
  10  14   5 3242.52 182.896   1
  11  14   5 889.281 119.114   1
  12  14   5 4197.46 212.148   1
  13  14   5 1052.61 148.845   1
  14  14   5 2310.34 166.729   1
  15  14   5 161.967  113.40   1
  16  14   5 945.117 146.142   1
  17  14   5  316.32 127.052   1
  18  14   5 287.658  132.05   1
  19  14   5-62.0663 176.236   1
  20  14   5 1298.84 165.119   1
  21  14   5 265.977 158.866   1
  22  14   5 2483.18 225.151   1
  23  14   5 695.566  201.34   1
   1  15   5 1242.82 110.728   1
   2  15   512187.60 357.987   1
   3  15   5 4247.93 234.929   1
   4  15   5 9799.46 341.853   1
   5  15   5 3789.05 198.131   1
   6  15   5 2537.86 258.024   1
   7  15   5 101.479 98.8854   1
   8  15   5  221.77 123.424   1
   9  15   5 499.633 99.9368   1
  10  15   5 2164.60 156.527   1
  11  15   5 3139.90  181.44   1
  12  15   5 1012.24 153.531   1
  13  15   5 3430.29 204.938   1
  14  15   5 42.9832 108.013   1
  15  15   5  297.40 127.178   1
  16  15   5 1343.31 167.468   1
  17  15   5 1398.52 179.626   1
  18  15   5 2277.31 248.924   1
  19  15   5 935.082 180.859   1
  20  15   5 1140.74  170.22   1
  21  15   5 550.813 183.562   1
  22  15   5-177.268 183.155   1
  23  15   5 556.644 299.063   1
   0  16   5 2280.76 189.266   1
   1  16   5 445.351 110.353   1
   2  16   5 735.591 113.754   1
   3  16   5 361.607 101.981   1
   4  16   5 5232.88 239.987   1
   5  16   5 4550.07 223.838   1
   6  16   5 1572.07 146.408   1
   7  16   5 1956.99 156.278   1
   8  16   5 513.717 142.261   1
   9  16   5 1526.28 127.821   1
  10  16   5 2789.34 195.467   1
  11  16   5 2251.14 165.456   1
  12  16   5 1701.18 154.648   1
  13  16   5 3439.61 207.911   1
  14  16   5 827.444 196.788   1
  15  16   5 1686.90 165.757   1
  16  16   5 151.156 128.329   1
  17  16   5 245.248 139.257   1
  18  16   5 728.087 149.142   1
  19  16   5  136.04 152.876   1
  20  16   5 1117.45  184.39   1
  21  16   5 1778.94 364.427   1
  22  16   5 728.357 212.023   1
   1  17   5 214.119 93.9398   1
   2  17   5 1567.18 142.248   1
   3  17   5 2929.84 170.296   1
   4  17   5 1575.45 149.671   1
   5  17   5 824.847 122.971   1
   6  17   5 25.2116 109.604   1
   7  17   5 1082.77 132.943   1
   8  17   5-68.8813 128.184   1
   9  17   5 1704.71 168.319   1
  10  17   5 209.045 121.428   1
  11  17   5 1833.85 161.082   1
  12  17   5 94.3029  135.48   1
  13  17   5 855.048 166.863   1
  14  17   5-20.8477 123.697   1
  15  17   5 1481.27 176.389   1
  16  17   5 419.303 284.587   1
  17  17   5 2633.83 214.297   1
  18  17   5 620.691 160.388   1
  19  17   5 2149.27 205.198   1
  20  17   5 576.139 246.995   1
  21  17   5 929.967  231.68   1
   0  18   5 75.2821 134.279   1
   1  18   5 4032.97 201.906   1
   2  18   5 390.873 112.408   1
   3  18   5 4278.70 208.583   1
   4  18   5  16.093 118.093   1
   5  18   5 2582.16 206.227   1
   6  18   5 96.8603 107.904   1
   7  18   5 3224.51 196.302   1
   8  18   5 140.399 121.354   1
   9  18   5 2712.37 169.755   1
  10  18   5 766.951 139.705   1
  11  18   5 1307.83 137.287   1
  12  18   5 141.935 121.495   1
  13  18   5 3013.82 314.879   1
  14  18   5 65.9943  124.16   1
  15  18   5 2437.80 198.184   1
  16  18   5  515.78  154.87   1
  17  18   5 636.062 154.305   1
  18  18   5 172.879 155.191   1
  19  18   5 348.571 176.284   1
  20  18   5 25.5012 226.138   1
   1  19   5 806.847 120.449   1
   2  19   5 901.858  128.72   1
   3  19   5 5366.74 228.177   1
   4  19   5 1314.40 138.728   1
   5  19   5 2207.04 199.563   1
   6  19   5 303.252 121.672   1
   7  19   5 1387.98 153.193   1
   8  19   5 6.14396 121.238   1
   9  19   5 1982.62 232.632   1
  10  19   5 85.5697 125.717   1
  11  19   5  959.81 165.654   1
  12  19   5 143.595 112.546   1
  13  19   5 501.054 131.764   1
  14  19   5-56.5162 135.132   1
  15  19   5 1608.90 204.185   1
  16  19   5 222.109 151.809   1
  17  19   5 1715.17 308.047   1
  18  19   5 295.506 175.268   1
  19  19   5 1118.70 216.471   1
   0  20   5 2221.43 268.056   1
   1  20   5 1503.57 167.333   1
   2  20   5 1057.91 139.633   1
   3  20   5 583.238 126.382   1
   4  20   5 560.144 133.152   1
   5  20   5 940.725  137.10   1
   6  20   5 283.561 147.427   1
   7  20   5 1657.48  217.60   1
   8  20   5 971.316 151.201   1
   9  20   5  368.54 119.861   1
  10  20   5 69.3395 133.523   1
  11  20   5 1172.73  170.45   1
  12  20   5 113.633 119.453   1
  13  20   5  835.08 165.342   1
  14  20   5 1384.22 169.958   1
  15  20   5 1144.54  228.50   1
  16  20   5 1155.95 232.808   1
  17  20   5 196.707 222.623   1
  18  20   5-12.8651 213.533   1
   1  21   5  124.68 141.841   1
   2  21   5 1620.94 184.703   1
   3  21   5 302.295 148.474   1
   4  21   5 2517.97 193.425   1
   5  21   5  552.39 147.383   1
   6  21   5 1256.22 163.098   1
   7  21   5 247.141 134.374   1
   8  21   5 737.615 143.447   1
   9  21   5 1366.06  189.05   1
  10  21   5 894.141 150.325   1
  11  21   5 186.876 149.503   1
  12  21   5 552.608 137.591   1
  13  21   5 258.604 145.701   1
  14  21   5  252.19 159.206   1
  15  21   5 841.169 182.137   1
  16  21   5 627.822 185.955   1
  17  21   5 1162.42 250.967   1
   0  22   5 1931.54 288.843   1
   1  22   5 408.194 157.242   1
   2  22   5  966.36 191.713   1
   3  22   5  149.20 142.955   1
   4  22   5 726.626 153.805   1
   5  22   5 354.834 131.433   1
   6  22   5 1117.28 152.561   1
   7  22   5  370.20 163.552   1
   8  22   5 1143.78 157.961   1
   9  22   5 167.344 132.557   1
  10  22   5 606.392 156.058   1
  11  22   5 343.514 196.626   1
  12  22   5 1997.53 216.926   1
  13  22   5 302.978 228.605   1
  14  22   5 3253.53 287.997   1
  15  22   5 235.168 177.467   1
  16  22   5 1069.66 249.316   1
   1  23   5 276.028 153.656   1
   2  23   5 1064.32  227.01   1
   3  23   5 179.374 148.231   1
   4  23   5 835.672 169.842   1
   5  23   5 102.916 157.891   1
   6  23   5 692.842 172.399   1
   7  23   5 178.525 143.712   1
   8  23   5 1378.55 206.159   1
   9  23   5 257.015 141.205   1
  10  23   5 1254.24 170.929   1
  11  23   5 257.456 174.302   1
  12  23   5  704.35 214.102   1
  13  23   5  153.84 214.444   1
  14  23   5 96.8461 210.092   1
  15  23   5 22.7327 255.575   1
   0  24   5 1108.30 334.619   1
   1  24   5 528.128 173.523   1
   2  24   5 495.827 203.462   1
   3  24   5 456.526 166.968   1
   4  24   5 16.7118 154.164   1
   5  24   5 485.708 183.008   1
   6  24   5 498.836 204.354   1
   7  24   5 681.227 241.504   1
   8  24   5 838.163 193.357   1
   9  24   5 158.652 153.271   1
  10  24   5 511.636 165.867   1
  11  24   5 1053.18 189.281   1
  12  24   5 622.869 255.404   1
  13  24   5 1219.35 266.761   1
   1  25   5 257.154 175.646   1
   2  25   5  380.69 204.433   1
   3  25   5 2859.30 241.408   1
   4  25   5  365.39 180.359   1
   5  25   5 1287.47 218.279   1
   6  25   5  421.42 189.209   1
   7  25   5 333.088 213.386   1
   8  25   5 31.0718 218.568   1
   9  25   5 528.499 196.268   1
  10  25   5 678.777 256.303   1
  11  25   5 206.787 255.738   1
   0  26   5 2435.47 761.413   1
   1  26   5  86.993 206.638   1
   2  26   5 574.112  227.91   1
   3  26   5 237.035 208.879   1
   4  26   5 279.751 264.053   1
   5  26   5 353.652 235.456   1
   6  26   5 485.005 239.487   1
   7  26   5  430.16 274.485   1
   8  26   5 150.953 199.143   1
   1  27   5 100.016 269.088   1
   2  27   5  192.52 385.523   1
   3  27   5 266.328 231.597   1
   4  27   5  407.37  223.17   1
   5  27   5 353.397 243.133   1
   0   0   626024.60 1754.01   1
   2   0   612069.90 520.021   1
   4   0   6 4152.75 242.225   1
   6   0   6 1770.81 163.193   1
   8   0   616337.20 686.274   1
  10   0   6 8979.59 412.267   1
  12   0   6 875.084 192.825   1
  14   0   6 339.034 386.959   1
  16   0   6 2449.60 331.377   1
  18   0   6 3659.13 257.563   1
  20   0   6 273.345 166.844   1
  22   0   6 208.486 184.999   1
  24   0   6 509.378 191.256   1
  26   0   6 1276.68 249.074   1
   1   1   6 1291.23 82.5173   1
   2   1   610663.30 324.221   1
   3   1   6 5861.04 215.665   1
   4   1   620226.50  902.17   1
   5   1   6 4970.97  183.80   1
   6   1   615743.40  425.53   1
   7   1   6 1350.84 101.276   1
   8   1   6 5286.53 229.673   1
   9   1   6 434.728 69.3001   1
  10   1   6 2600.85 132.317   1
  11   1   6 378.343 74.4356   1
  12   1   6 3020.68 138.362   1
  13   1   6 1625.86 127.114   1
  14   1   6 2870.22 187.511   1
  15   1   6 181.546 92.2577   1
  16   1   6 867.894 112.269   1
  17   1   6 42.5234 99.3477   1
  18   1   6 808.051 119.309   1
  19   1   6 146.307  108.34   1
  20   1   6 162.481  179.33   1
  21   1   6 131.741  113.15   1
  22   1   6 107.215 133.183   1
  23   1   6 258.332 128.303   1
  24   1   6 339.505 143.781   1
  25   1   6  203.96 140.899   1
  26   1   6 409.463 165.803   1
   0   2   613739.60 624.574   1
   1   2   611548.80 351.406   1
   2   2   6 7372.47 278.543   1
   3   2   6 6842.71 204.559   1
   4   2   6 2292.67  184.62   1
   5   2   6 9763.28 305.358   1
   6   2   6 4256.47 176.321   1
   7   2   6 8958.34  289.95   1
   8   2   6 7684.37 241.302   1
   9   2   6 8185.03 263.409   1
  10   2   6 2917.79  140.63   1
  11   2   6 3807.00 165.119   1
  12   2   6 681.736 92.3214   1
  13   2   6 1910.29 132.489   1
  14   2   6 230.677 103.492   1
  15   2   6 4363.69 218.492   1
  16   2   6 195.253 101.531   1
  17   2   6 3967.55 202.734   1
  18   2   6 1239.26  128.79   1
  19   2   6 203.655 106.977   1
  20   2   6 494.549 151.939   1
  21   2   6 288.186 129.715   1
  22   2   6 265.266 222.953   1
  23   2   6 489.591 136.967   1
  24   2   6  187.73 133.802   1
  25   2   6 624.743 158.289   1
  26   2   6 196.594 159.644   1
   1   3   6 6065.59 253.958   1
   2   3   6 5629.34 198.436   1
   3   3   613332.30 422.618   1
   4   3   611215.40 362.454   1
   5   3   611215.60 423.382   1
   6   3   6 4385.04 163.513   1
   7   3   614533.10 401.331   1
   8   3   6  464.93 73.2669   1
   9   3   6 2646.76 130.865   1
  10   3   6 1617.88 108.014   1
  11   3   6 2087.98  130.80   1
  12   3   6 2049.52 129.236   1
  13   3   6 5727.32 265.776   1
  14   3   6 2583.38 170.312   1
  15   3   6 1686.96 137.273   1
  16   3   6 30.5388 100.299   1
  17   3   6 203.615 102.809   1
  18   3   6 912.601 125.872   1
  19   3   6 633.022 118.639   1
  20   3   6 469.094 129.289   1
  21   3   6 215.219 116.928   1
  22   3   6-122.718 122.718   1
  23   3   6 531.053 145.919   1
  24   3   6 395.341 136.515   1
  25   3   6 773.177 160.977   1
  26   3   6 287.117  217.01   1
   0   4   6 3392.35 196.617   1
   1   4   624304.40 694.564   1
   2   4   6 2327.69 134.775   1
   3   4   611336.10 406.576   1
   4   4   6 3542.79 137.521   1
   5   4   6 2215.69 110.718   1
   6   4   6 6568.39  223.70   1
   7   4   611712.10 329.069   1
   8   4   6 68.8197 59.4056   1
   9   4   620896.90 569.053   1
  10   4   6 1039.12 93.9894   1
  11   4   6 4020.31 178.106   1
  12   4   6 983.323  100.84   1
  13   4   6 157.424 102.472   1
  14   4   6 3090.81 171.462   1
  15   4   6 4734.64  209.28   1
  16   4   6 5373.87 230.059   1
  17   4   6 3405.54  191.19   1
  18   4   6 965.069 131.454   1
  19   4   6 263.992 111.648   1
  20   4   6 125.105 120.793   1
  21   4   6 508.918 130.001   1
  22   4   6  561.64 201.452   1
  23   4   6  255.13 144.855   1
  24   4   6 567.615 148.882   1
  25   4   6 591.046 166.806   1
  26   4   6 209.357 167.475   1
   1   5   6 5806.18 210.854   1
   2   5   610305.70 339.792   1
   3   5   611989.70 381.288   1
   4   5   6 2109.84 108.684   1
   5   5   611043.90 332.197   1
   6   5   6 415.408 75.5463   1
   7   5   613598.60 404.259   1
   8   5   6 1206.37 94.6537   1
   9   5   6 564.491 78.5912   1
  10   5   6 1120.85  98.572   1
  11   5   6 2822.38 149.372   1
  12   5   6 470.649 88.6629   1
  13   5   6 5131.70 246.746   1
  14   5   6 1007.27 117.472   1
  15   5   6 357.814 98.7677   1
  16   5   6 3375.07 187.043   1
  17   5   6 751.657 119.326   1
  18   5   6 2612.38 196.751   1
  19   5   6 390.099  143.57   1
  20   5   6 637.148 151.651   1
  21   5   6  424.62 151.312   1
  22   5   6 178.445 144.655   1
  23   5   6 240.651  129.09   1
  24   5   6 878.027 163.072   1
  25   5   6 165.037 162.208   1
  26   5   6 519.549 198.107   1
   0   6   6 1706.97 135.574   1
   1   6   613386.50 385.677   1
   2   6   6 3372.17 158.142   1
   3   6   6 4333.25 178.746   1
   4   6   6 6692.22 242.972   1
   5   6   6 206.672 63.0609   1
   6   6   6 857.258 80.8854   1
   7   6   6 2772.49 126.263   1
   8   6   6 1887.52 117.619   1
   9   6   6 7846.81 245.732   1
  10   6   6 3453.13 155.441   1
  11   6   6 852.343 112.818   1
  12   6   6 4324.46 295.241   1
  13   6   6  588.57 103.176   1
  14   6   6 4062.30 191.614   1
  15   6   6 1021.36 121.876   1
  16   6   6 2552.94 167.669   1
  17   6   6 462.393 113.623   1
  18   6   6 1157.75 148.608   1
  19   6   6 245.817 112.539   1
  20   6   6 649.978 137.011   1
  21   6   6 641.787 136.365   1
  22   6   6 1569.68 184.631   1
  23   6   6 442.366 146.465   1
  24   6   6 265.221 157.683   1
  25   6   6 182.581 241.385   1
  26   6   6  414.85 247.299   1
   1   7   6 1125.55 90.9869   1
   2   7   6 9709.47 288.477   1
   3   7   614898.20 475.446   1
   4   7   611497.80 388.471   1
   5   7   613341.60 442.147   1
   6   7   6 2987.00 297.781   1
   7   7   6 2102.98 153.817   1
   8   7   6 3707.24 162.795   1
   9   7   6 6152.38 215.958   1
  10   7   6 2023.24  167.25   1
  11   7   6 8442.06 280.295   1
  12   7   6 360.008 101.626   1
  13   7   6 2107.87 146.692   1
  14   7   6 6523.51 243.485   1
  15   7   6 34.8119 95.9476   1
  16   7   6 3570.33 192.444   1
  17   7   6 824.158 131.249   1
  18   7   6  532.16  191.37   1
  19   7   6 1484.37 169.769   1
  20   7   6 747.655 154.358   1
  21   7   6 48.9129 132.588   1
  22   7   6 422.499 168.156   1
  23   7   6 1450.86 320.559   1
  24   7   6 340.274 193.747   1
  25   7   6 575.042 320.906   1
  26   7   6 88.1289 220.408   1
   0   8   617142.90 841.085   1
   1   8   6 4747.78 164.983   1
   2   8   6 8171.57 254.559   1
   3   8   6 336.105 77.5661   1
   4   8   6 176.637 69.5988   1
   5   8   6 1529.31 131.939   1
   6   8   6 2539.33 128.803   1
   7   8   6 3804.05 189.127   1
   8   8   6 3341.91 157.763   1
   9   8   6 2247.70 149.655   1
  10   8   6 4167.91 175.515   1
  11   8   6 381.136 97.0962   1
  12   8   6 2350.81 146.672   1
  13   8   6 4590.94  265.22   1
  14   8   6 146.874 97.4275   1
  15   8   6 3504.51 188.694   1
  16   8   6 1021.39 125.242   1
  17   8   6-35.6808 104.247   1
  18   8   6 1293.94 148.241   1
  19   8   6 467.741 134.959   1
  20   8   6 629.275 139.302   1
  21   8   6 3407.33 222.605   1
  22   8   6 595.543 162.498   1
  23   8   6 2059.69 271.454   1
  24   8   6  293.80 190.417   1
  25   8   6 176.463 289.664   1
   1   9   6 249.986 64.9641   1
   2   9   6 9333.78 260.342   1
   3   9   6 2405.74  128.12   1
   4   9   622233.80 684.327   1
   5   9   6 556.915 117.924   1
   6   9   6 7747.58 293.351   1
   7   9   6 6587.60 260.924   1
   8   9   6 2294.58 141.461   1
   9   9   6 6178.45 232.072   1
  10   9   6 502.292 105.851   1
  11   9   6 2657.15 154.113   1
  12   9   6 1854.76 139.262   1
  13   9   6 1101.69 120.481   1
  14   9   6 4252.31  208.83   1
  15   9   6 650.588 119.368   1
  16   9   6 2.91314  106.74   1
  17   9   6 5213.87 234.327   1
  18   9   6 186.526 120.585   1
  19   9   6 4090.57  238.92   1
  20   9   6  132.57 132.095   1
  21   9   6  863.63 157.138   1
  22   9   6 200.489 180.407   1
  23   9   6 967.474 207.221   1
  24   9   6  41.464 255.039   1
  25   9   6 1144.92 210.211   1
   0  10   6 8947.97 354.292   1
   1  10   6 2630.26  125.57   1
   2  10   6 3161.71 133.924   1
   3  10   6 1207.01 97.1482   1
   4  10   6 1020.29 111.153   1
   5  10   6 1155.16 113.939   1
   6  10   6 3299.91 180.377   1
   7  10   6 1984.40 169.535   1
   8  10   6 4065.57 199.894   1
   9  10   6 800.761 115.437   1
  10  10   6 2759.77 162.504   1
  11  10   6 1749.06 129.402   1
  12  10   6-31.5763  93.079   1
  13  10   6 4800.26 216.651   1
  14  10   6 3584.01  189.81   1
  15  10   6 3014.46 183.274   1
  16  10   6 2396.52 169.616   1
  17  10   6 54.3699 109.731   1
  18  10   6 545.098 187.101   1
  19  10   6 1600.57 168.779   1
  20  10   6 244.344 136.692   1
  21  10   6 3197.57 202.619   1
  22  10   6 210.235 154.258   1
  23  10   6 2161.93  237.82   1
  24  10   6 216.143 235.411   1
  25  10   6 631.856 237.227   1
   1  11   6  313.06 75.4313   1
   2  11   6 4326.70 162.336   1
   3  11   6 2700.19 130.356   1
   4  11   6 4618.24 197.581   1
   5  11   6 2795.85 159.588   1
   6  11   6 527.612 114.661   1
   7  11   6 9181.04 378.082   1
   8  11   6 551.598 129.406   1
   9  11   6 2731.65 162.464   1
  10  11   6 1545.39 132.737   1
  11  11   6 2211.61 228.854   1
  12  11   6 1913.48  141.78   1
  13  11   6  196.81 113.339   1
  14  11   6 693.023 137.033   1
  15  11   6 2745.47 173.607   1
  16  11   6 1404.42 144.112   1
  17  11   6 6031.79 270.865   1
  18  11   6 1381.86 152.864   1
  19  11   6 2061.92 259.643   1
  20  11   6  618.67  152.71   1
  21  11   6 844.959 150.718   1
  22  11   6-24.0505 145.544   1
  23  11   6 347.518 166.151   1
  24  11   6 912.733 322.091   1
   0  12   6 581.107 121.612   1
   1  12   6 2704.64 140.319   1
   2  12   6 1093.45 93.4305   1
   3  12   6 2450.70 140.436   1
   4  12   6 773.712 90.8179   1
   5  12   6 397.447 105.962   1
   6  12   6 4708.07 387.699   1
   7  12   6  951.62 198.464   1
   8  12   6 1908.61 187.886   1
   9  12   6 2160.82 148.836   1
  10  12   6-64.5896 87.8067   1
  11  12   6 1531.81 140.759   1
  12  12   6 2035.23 156.611   1
  13  12   6 3210.72 186.373   1
  14  12   6 2382.97 167.029   1
  15  12   6 1228.46  138.07   1
  16  12   6 1625.48 156.473   1
  17  12   6 166.116 123.127   1
  18  12   6 202.424 156.847   1
  19  12   6 752.499 163.682   1
  20  12   6 799.187  160.21   1
  21  12   6 1107.14 164.089   1
  22  12   6 2589.88  275.42   1
  23  12   6 920.068 186.127   1
  24  12   6 1364.02 376.346   1
   1  13   6 1263.37  129.37   1
   2  13   6 1621.33 124.944   1
   3  13   6 5746.27 281.321   1
   4  13   6 427.761 155.055   1
   5  13   6 4127.44 246.244   1
   6  13   6 546.231  139.54   1
   7  13   6 2312.42 197.346   1
   8  13   6 4234.07  263.32   1
   9  13   6 1277.53 149.142   1
  10  13   6 5048.01 221.797   1
  11  13   6 287.625 104.193   1
  12  13   6 3669.03 213.797   1
  13  13   6 1421.97  143.69   1
  14  13   6 1738.55 150.971   1
  15  13   6 2728.89 189.995   1
  16  13   6 4106.30 228.838   1
  17  13   6 1048.53 154.456   1
  18  13   6 3128.81 219.588   1
  19  13   6-14.2265 134.719   1
  20  13   6 2064.61 192.451   1
  21  13   6-7.12386 149.612   1
  22  13   6-184.058 205.555   1
  23  13   6 311.331 247.681   1
   0  14   6 201.642 119.703   1
   1  14   6 2833.39 165.271   1
   2  14   6 270.928 89.3802   1
   3  14   6 2565.52 158.342   1
   4  14   6 3518.70 176.362   1
   5  14   6 1453.24 217.647   1
   6  14   6 3766.82 229.767   1
   7  14   6 6736.46 329.515   1
   8  14   6 241.647 132.388   1
   9  14   6 4692.17 297.223   1
  10  14   6 3752.28 225.771   1
  11  14   6 466.144  115.77   1
  12  14   6 2456.47  171.27   1
  13  14   6 2305.59 174.689   1
  14  14   6 367.457 128.496   1
  15  14   6 1150.17  147.96   1
  16  14   6 888.098 163.601   1
  17  14   6 19.1718 140.741   1
  18  14   6 150.869 153.057   1
  19  14   6 142.193 144.968   1
  20  14   6 2024.28 197.383   1
  21  14   6 187.594  173.70   1
  22  14   6 3134.78 252.502   1
  23  14   6-210.922 210.922   1
   1  15   6 217.935 90.4571   1
   2  15   6 4359.52 206.571   1
   3  15   6 913.428  114.91   1
   4  15   6 5124.06 224.796   1
   5  15   6 173.338 102.972   1
   6  15   6 1237.24 150.489   1
   7  15   6 104.178 116.546   1
   8  15   6 3568.96 228.465   1
   9  15   6  362.45 132.035   1
  10  15   6 2596.74 190.042   1
  11  15   6 2441.96 175.006   1
  12  15   6 1037.99 150.876   1
  13  15   6 3068.31 251.858   1
  14  15   6 645.355 142.127   1
  15  15   6 54.5911 156.023   1
  16  15   6 2469.38 195.454   1
  17  15   6 2968.68 357.672   1
  18  15   6 3055.35 274.632   1
  19  15   6 1386.19 191.584   1
  20  15   6 1476.80  196.50   1
  21  15   6 907.509 227.353   1
  22  15   6 131.495 204.804   1
   0  16   6 2173.27 249.784   1
   1  16   6 1272.43 116.674   1
   2  16   6  166.66 96.5153   1
   3  16   6-28.9749 105.722   1
   4  16   6 6008.80 247.949   1
   5  16   6 3932.18 206.818   1
   6  16   6 2874.92  181.00   1
   7  16   6 3553.82 317.349   1
   8  16   6 786.932 176.983   1
   9  16   6-16.0405 126.994   1
  10  16   6 2870.73 236.097   1
  11  16   6 1207.63 140.529   1
  12  16   6 1762.22 183.216   1
  13  16   6 3776.81 265.623   1
  14  16   6 1250.32 167.782   1
  15  16   6 2311.20 194.751   1
  16  16   6 513.936 143.173   1
  17  16   6 353.823 166.166   1
  18  16   6 445.116 157.771   1
  19  16   6 590.561 178.732   1
  20  16   6  879.21  202.59   1
  21  16   6 1755.88 230.748   1
   1  17   6 86.6741  99.171   1
   2  17   6 3703.69 187.764   1
   3  17   6 189.918 106.749   1
   4  17   6 3419.31 202.496   1
   5  17   6 707.351 128.561   1
   6  17   6  361.41  118.78   1
   7  17   6  660.71 231.744   1
   8  17   6 263.776 140.141   1
   9  17   6 5705.52 286.359   1
  10  17   6-15.4788 123.668   1
  11  17   6 6302.81 372.116   1
  12  17   6 132.789  117.51   1
  13  17   6 1183.07 155.171   1
  14  17   6-64.7587 134.127   1
  15  17   6 3210.57 228.704   1
  16  17   6 614.603 146.274   1
  17  17   6 6927.26 499.459   1
  18  17   6 1034.40 186.511   1
  19  17   6 4245.05 314.248   1
  20  17   6 257.414 193.831   1
   0  18   6 2757.48 235.211   1
   1  18   6 620.467 111.844   1
   2  18   6 1038.05 129.532   1
   3  18   6 1018.25 138.987   1
   4  18   6 1038.24  137.55   1
   5  18   6 3523.53 323.964   1
   6  18   6 1211.98 177.461   1
   7  18   6  670.50 125.037   1
   8  18   6 1248.41 178.483   1
   9  18   6-119.673 133.608   1
  10  18   6 425.077 146.021   1
  11  18   6 1422.28  184.46   1
  12  18   6-66.2425 120.148   1
  13  18   6 2966.83 210.667   1
  14  18   6 186.613 179.939   1
  15  18   6 2969.71 310.283   1
  16  18   6 515.927 161.319   1
  17  18   6 1042.56 191.801   1
  18  18   6 375.266 180.429   1
  19  18   6 520.523 238.825   1
  20  18   6 241.438 223.606   1
   1  19   6 162.824 109.766   1
   2  19   6 477.706 136.196   1
   3  19   6 507.195 135.899   1
   4  19   6 257.144 145.466   1
   5  19   6-96.8169 113.765   1
   6  19   6-39.8882 123.618   1
   7  19   6 1071.80 251.334   1
   8  19   6  434.29 157.104   1
   9  19   6 4332.56 246.008   1
  10  19   6 1991.53 224.703   1
  11  19   6 2439.38 233.596   1
  12  19   6 789.328 151.119   1
  13  19   6 75.5165 187.405   1
  14  19   6 452.895 148.026   1
  15  19   6 1548.73 221.939   1
  16  19   6 695.739 180.553   1
  17  19   6 3902.45 283.239   1
  18  19   6 154.505 197.736   1
  19  19   6 3431.79 458.753   1
   0  20   6-170.671 170.671   1
   1  20   6  97.195 179.229   1
   2  20   6 289.757 144.633   1
   3  20   6 437.334  163.80   1
   4  20   6 373.318 244.718   1
   5  20   6 587.159 156.208   1
   6  20   6  902.87 150.833   1
   7  20   6 263.859 130.203   1
   8  20   6 697.172 147.193   1
   9  20   6  143.32 118.287   1
  10  20   6 376.085 180.128   1
  11  20   6 409.641 152.009   1
  12  20   6 1133.86 199.229   1
  13  20   6 1991.33 187.716   1
  14  20   6 1641.76 187.356   1
  15  20   6 1682.60 234.774   1
  16  20   6 1155.59 234.743   1
  17  20   6 170.535 189.672   1
  18  20   6 265.096 222.172   1
   1  21   6 0.25762 127.049   1
   2  21   6 122.801 124.887   1
   3  21   6 65.3959 119.254   1
   4  21   6 378.659 140.402   1
   5  21   6 131.841 131.111   1
   6  21   6 289.132 138.432   1
   7  21   6 186.492 134.363   1
   8  21   6 3389.10 226.211   1
   9  21   6  581.96 160.545   1
  10  21   6 3119.71 239.472   1
  11  21   6 623.336 180.019   1
  12  21   6 1002.12  190.15   1
  13  21   6 259.458 189.082   1
  14  21   6  3.7836 181.624   1
  15  21   6 568.925 185.197   1
  16  21   6 1627.17 226.233   1
   0  22   6 507.268 229.492   1
   1  22   6 46.6706  165.37   1
   2  22   6 314.912 155.653   1
   3  22   6-9.27899 148.524   1
   4  22   6 736.252 146.665   1
   5  22   6  135.69 139.317   1
   6  22   6 1357.01 169.106   1
   7  22   6  90.149 139.407   1
   8  22   6 581.834 156.295   1
   9  22   6 80.9628 164.803   1
  10  22   6 175.202  166.37   1
  11  22   6 42.8863 164.447   1
  12  22   6 2960.23 253.796   1
  13  22   6 196.244 258.838   1
  14  22   6 3204.30 301.243   1
  15  22   6 267.141 220.026   1
   1  23   6 148.002 146.431   1
   2  23   6 357.053 171.118   1
   3  23   6 264.065 171.966   1
   4  23   6 292.078 162.015   1
   5  23   6 106.152 183.497   1
   6  23   6 156.131 153.922   1
   7  23   6 1064.12 174.529   1
   8  23   6 2219.42 210.466   1
   9  23   6 865.962 161.372   1
  10  23   6 2666.30 249.402   1
  11  23   6 55.9373 238.254   1
  12  23   6  836.27 234.028   1
  13  23   6 208.389 233.437   1
  14  23   6 531.454 274.548   1
   0  24   6 158.746 217.966   1
   1  24   6 189.485  160.95   1
   2  24   6 150.423 160.201   1
   3  24   6 248.907 189.808   1
   4  24   6 536.604 186.841   1
   5  24   6 965.218 183.673   1
   6  24   6 599.462  205.06   1
   7  24   6 586.013  203.57   1
   8  24   6 612.021 236.779   1
   9  24   6 78.3817 189.443   1
  10  24   6  385.24 193.431   1
  11  24   6 455.098 231.207   1
  12  24   6 1070.58 255.276   1
   1  25   6-46.0985 170.413   1
   2  25   6 370.931 178.255   1
   3  25   6 671.877 186.261   1
   4  25   6 152.267 183.667   1
   5  25   6-56.1762  190.02   1
   6  25   6 794.406 340.501   1
   7  25   6 607.462 277.788   1
   8  25   6 399.357 233.012   1
   9  25   6 1004.67 229.656   1
  10  25   6 553.954 360.103   1
   0  26   6 521.305 277.982   1
   1  26   6 288.342 186.691   1
   2  26   6  620.23 212.042   1
   3  26   6 292.277 210.669   1
   4  26   6 157.043  277.32   1
   5  26   6 761.998 248.345   1
   6  26   6 396.465 244.299   1
   7  26   6  217.08 230.072   1
   0   0   7 8406.87 618.665   1
   2   0   713957.90 731.043   1
   4   0   7 812.831 269.775   1
   6   0   7 908.972 184.303   1
   8   0   713281.00 571.742   1
  10   0   710491.30 551.214   1
  12   0   7 6027.97 353.317   1
  14   0   7 1078.34 181.168   1
  16   0   7 3087.42 253.763   1
  18   0   7 1595.01 201.886   1
  20   0   7 1254.60 194.407   1
  22   0   7 914.724 206.925   1
  24   0   7 963.713 268.921   1
  26   0   7 1013.14  238.98   1
   1   1   7 877.048 76.7416   1
   2   1   7 3072.46  169.52   1
   3   1   7 2081.16 148.995   1
   4   1   7 9219.58 356.218   1
   5   1   7 2693.78 135.237   1
   6   1   7 7483.43 241.912   1
   7   1   7 822.777  85.183   1
   8   1   7 2650.98 170.226   1
   9   1   7 1479.22 113.585   1
  10   1   7 5208.81 329.274   1
  11   1   7  980.02 102.939   1
  12   1   7 3352.99 237.044   1
  13   1   7 2217.34 145.277   1
  14   1   7 1145.38 125.325   1
  15   1   7 4311.87 259.497   1
  16   1   7 2422.01 169.408   1
  17   1   7  720.97 122.549   1
  18   1   7 764.387 124.009   1
  19   1   7  68.413 111.257   1
  20   1   7 2475.60 165.979   1
  21   1   7 441.323 140.957   1
  22   1   7 734.748 138.079   1
  23   1   7 370.534 148.633   1
  24   1   7 1083.71 161.068   1
  25   1   7  697.29 205.001   1
  26   1   7 932.678 205.168   1
   0   2   715853.50 732.039   1
   1   2   7 1932.04 138.945   1
   2   2   7 4038.45  152.56   1
   3   2   7 1464.20 111.967   1
   4   2   7 2309.63 143.552   1
   5   2   7 4599.02 247.566   1
   6   2   7 2668.29 197.733   1
   7   2   7 1562.97 113.139   1
   8   2   7 6754.95 230.224   1
   9   2   7 2459.37 134.973   1
  10   2   7 3954.47 185.344   1
  11   2   7 3530.60 185.376   1
  12   2   7 1053.89 167.773   1
  13   2   7 4099.60 189.219   1
  14   2   7 3094.05 171.568   1
  15   2   7 2725.13 168.753   1
  16   2   7 1737.51 164.893   1
  17   2   7 557.617 117.495   1
  18   2   7 66.8784 109.734   1
  19   2   7 870.681 145.409   1
  20   2   7  819.14 143.564   1
  21   2   7 1136.14 160.507   1
  22   2   7 1390.64 151.532   1
  23   2   7  928.50 150.874   1
  24   2   7 878.947 173.395   1
  25   2   7 264.498 175.717   1
  26   2   7  246.79 166.768   1
   1   3   7 1894.23 134.178   1
   2   3   7 1772.57 116.852   1
   3   3   720683.60 585.948   1
   4   3   7 3758.31 144.413   1
   5   3   714049.60 491.536   1
   6   3   7 1499.45 112.859   1
   7   3   7 382.179 70.6207   1
   8   3   7 244.879 69.7168   1
   9   3   7 2757.74 144.107   1
  10   3   7 1694.78  125.86   1
  11   3   7 2695.87 151.637   1
  12   3   7 2412.73 192.066   1
  13   3   7 3607.61 217.672   1
  14   3   7 359.599  95.537   1
  15   3   7 9818.76 320.135   1
  16   3   7 711.951 122.065   1
  17   3   7 3719.87 202.577   1
  18   3   7 1055.10 134.905   1
  19   3   7 901.414 181.815   1
  20   3   7 294.878 145.228   1
  21   3   7 316.282 129.618   1
  22   3   7 481.531 154.465   1
  23   3   7  261.66 146.934   1
  24   3   7 475.959 152.607   1
  25   3   7 1092.18 182.977   1
  26   3   7 313.859 212.486   1
   0   4   7 863.745 115.836   1
   1   4   7 9179.57 310.858   1
   2   4   7 2223.16 113.598   1
   3   4   7 3343.70 142.506   1
   4   4   7 139.386 62.6574   1
   5   4   7 5194.65 257.174   1
   6   4   7 2236.68 148.193   1
   7   4   7 4217.95 186.087   1
   8   4   7 1754.64 125.019   1
   9   4   7 8363.47 259.867   1
  10   4   7 2301.57 137.942   1
  11   4   7 5066.40 202.611   1
  12   4   7 722.823 101.488   1
  13   4   7 458.075 111.725   1
  14   4   7 1394.52 135.021   1
  15   4   7 934.594 127.752   1
  16   4   7 1765.70 149.072   1
  17   4   7  590.60 116.411   1
  18   4   7 399.589 113.363   1
  19   4   7  725.16 133.218   1
  20   4   7 629.315 151.798   1
  21   4   7 2120.49 217.913   1
  22   4   7  24.689 135.401   1
  23   4   7 1050.81  177.54   1
  24   4   7 338.909 164.845   1
  25   4   7 700.809 183.473   1
  26   4   7 438.373 215.857   1
   1   5   7 2857.77 132.835   1
   2   5   7 4701.07 168.937   1
   3   5   712790.00 490.543   1
   4   5   7 5409.59  188.52   1
   5   5   717602.60 509.839   1
   6   5   7 2100.13 126.132   1
   7   5   7 1174.96 122.191   1
   8   5   7 1926.44  153.25   1
   9   5   7 3827.85 200.004   1
  10   5   7 626.229 94.1327   1
  11   5   7 6838.60  320.52   1
  12   5   7 1008.06 113.003   1
  13   5   7 1996.69  161.83   1
  14   5   7 1070.59 124.188   1
  15   5   7 3316.18 184.663   1
  16   5   7 3392.23 193.874   1
  17   5   7 1096.90 153.081   1
  18   5   7 1901.18  160.13   1
  19   5   7 2066.34 168.671   1
  20   5   7  252.02 137.042   1
  21   5   7 648.681 139.002   1
  22   5   7 294.851 151.683   1
  23   5   7 841.772 264.169   1
  24   5   7 300.705 171.622   1
  25   5   7 991.797 197.287   1
   0   6   7 983.885 125.782   1
   1   6   7 7065.76 254.098   1
   2   6   7 2117.53 133.434   1
   3   6   7 1288.92 128.759   1
   4   6   7 2080.47  136.86   1
   5   6   7 1585.37 108.279   1
   6   6   7 482.221  110.39   1
   7   6   7 7250.33 286.667   1
   8   6   7 4641.68 237.682   1
   9   6   7 6986.51 311.625   1
  10   6   7 4668.90 224.036   1
  11   6   7 800.865 113.091   1
  12   6   7 1200.00 118.737   1
  13   6   7 647.566 121.566   1
  14   6   7  15.803 106.349   1
  15   6   7 1112.18 169.357   1
  16   6   7 1274.69 142.505   1
  17   6   7 398.681 121.394   1
  18   6   7 293.171 120.185   1
  19   6   7 651.202 166.164   1
  20   6   7 1101.03 163.445   1
  21   6   7 1642.42 173.412   1
  22   6   7 655.112 186.973   1
  23   6   7 1802.41 215.248   1
  24   6   7 1349.41 193.349   1
  25   6   7 173.726 226.595   1
   1   7   7 1146.55 106.822   1
   2   7   7 2185.31 115.128   1
   3   7   7 668.629 85.3744   1
   4   7   7 5042.49 200.117   1
   5   7   7  964.20 107.094   1
   6   7   7 7523.48 250.908   1
   7   7   7 23.7736  68.455   1
   8   7   7 1524.56 122.194   1
   9   7   7 1813.62 132.385   1
  10   7   7 1702.90 200.953   1
  11   7   7 3834.09 184.075   1
  12   7   7 1288.43 125.341   1
  13   7   7 346.466 120.535   1
  14   7   7 220.884 103.373   1
  15   7   7 2160.19 153.026   1
  16   7   7 4305.17 214.189   1
  17   7   7 462.705  124.54   1
  18   7   7 1379.32 159.158   1
  19   7   7 2068.44 183.137   1
  20   7   7 1061.64 170.587   1
  21   7   7 721.837 154.344   1
  22   7   7 189.988 177.742   1
  23   7   7 337.658  213.55   1
  24   7   7 328.673 211.116   1
  25   7   7 544.264 241.475   1
   0   8   713428.80 563.204   1
   1   8   7 2790.59 141.219   1
   2   8   7 7651.15 225.775   1
   3   8   7 190.455 79.9985   1
   4   8   7 2198.61 140.659   1
   5   8   7 2496.91 152.105   1
   6   8   7 5153.18 318.804   1
   7   8   7 1816.04 122.788   1
   8   8   7 7197.55 258.048   1
   9   8   7 1017.89 220.088   1
  10   8   7 4229.57 229.174   1
  11   8   7 708.648 107.696   1
  12   8   7 1672.69 140.663   1
  13   8   7 1350.32  142.15   1
  14   8   7 1854.76 146.243   1
  15   8   7 2019.07 157.355   1
  16   8   7 537.329 172.313   1
  17   8   7 587.927 173.481   1
  18   8   7 127.547 148.712   1
  19   8   7 197.575  153.99   1
  20   8   7 498.484 139.846   1
  21   8   7 986.888 164.594   1
  22   8   7 1184.30 210.187   1
  23   8   7 666.085 236.955   1
  24   8   7 1422.17  227.08   1
  25   8   7 552.745 236.573   1
   1   9   7 1454.55 100.478   1
   2   9   7 2402.34 150.462   1
   3   9   7 2531.59 172.568   1
   4   9   7 7887.02 303.301   1
   5   9   7 4040.09 194.881   1
   6   9   7 7477.34 312.679   1
   7   9   7 1453.82 135.885   1
   8   9   7 1036.69 162.192   1
   9   9   7 1643.33 129.378   1
  10   9   7 2914.25 167.951   1
  11   9   7 955.487 119.258   1
  12   9   7 4049.40 195.784   1
  13   9   7 455.572  111.88   1
  14   9   7 498.276 106.877   1
  15   9   7 2875.37 269.151   1
  16   9   7 1612.29 151.886   1
  17   9   7 1748.40 192.994   1
  18   9   7 2613.54 197.219   1
  19   9   7 1349.44 192.004   1
  20   9   7 856.942 154.456   1
  21   9   7 126.633 151.089   1
  22   9   7-8.54427 181.566   1
  23   9   7 175.255  180.64   1
  24   9   7 1025.39 445.391   1
   0  10   7 9212.46 441.421   1
   1  10   7 5550.22 190.975   1
   2  10   7 4271.52 164.419   1
   3  10   7 1354.31  121.60   1
   4  10   7 2455.86 160.385   1
   5  10   7 678.143 109.712   1
   6  10   7 4078.53 214.579   1
   7  10   7 1893.86 209.877   1
   8  10   7 4915.92 221.434   1
   9  10   7 3061.59 228.135   1
  10  10   7 2186.80 157.414   1
  11  10   7 3229.41 189.513   1
  12  10   7 1069.94 126.486   1
  13  10   7 2261.19 175.009   1
  14  10   7 2795.61  181.05   1
  15  10   7 3334.28 197.639   1
  16  10   7 2523.19 176.637   1
  17  10   7 859.484 159.132   1
  18  10   7 37.9507 134.835   1
  19  10   7 610.178 146.707   1
  20  10   7 178.885 141.931   1
  21  10   7 741.091  166.05   1
  22  10   7 536.156 184.174   1
  23  10   7 1519.41 213.712   1
  24  10   7 280.816 228.643   1
   1  11   7 1235.10  100.31   1
   2  11   7 3303.78 166.196   1
   3  11   7 3154.13 171.368   1
   4  11   7 4865.78 229.306   1
   5  11   7 6246.67 303.154   1
   6  11   7 1115.62 173.431   1
   7  11   7 3504.18 238.383   1
   8  11   7 641.605 143.986   1
   9  11   7 1329.66 141.557   1
  10  11   7 3529.80 190.513   1
  11  11   7 504.653 146.898   1
  12  11   7 3106.21 184.505   1
  13  11   7 1643.08 148.715   1
  14  11   7 232.259 112.259   1
  15  11   7 2376.74 168.067   1
  16  11   7  675.48 164.434   1
  17  11   7 1577.99 172.288   1
  18  11   7 2351.49 194.849   1
  19  11   7 598.638 147.836   1
  20  11   7 423.492 150.891   1
  21  11   7 319.905 149.006   1
  22  11   7 308.091 165.005   1
  23  11   7-91.9883 201.939   1
   0  12   7 6008.44 321.109   1
   1  12   7 2842.85 155.226   1
   2  12   7 1017.34 115.818   1
   3  12   7 1874.13 140.118   1
   4  12   7 562.591 108.361   1
   5  12   7 1113.39 158.975   1
   6  12   7 483.711 122.414   1
   7  12   7 1564.99 241.917   1
   8  12   7 2432.92 208.683   1
   9  12   7 3884.20 205.221   1
  10  12   7 1385.04 133.147   1
  11  12   7 2489.46 199.291   1
  12  12   7 1680.71 150.852   1
  13  12   7 1596.29 156.154   1
  14  12   7 2613.57  186.62   1
  15  12   7 249.183 133.225   1
  16  12   7 2850.99 212.809   1
  17  12   7 474.865 151.679   1
  18  12   7 65.6551 165.532   1
  19  12   7 207.804 175.168   1
  20  12   7 613.279 194.394   1
  21  12   7  577.70 173.524   1
  22  12   7 2703.80 264.562   1
  23  12   7 1066.38 211.117   1
   1  13   7 2155.10  149.67   1
   2  13   7 4116.21 200.279   1
   3  13   7 3955.66 296.212   1
   4  13   7 1008.34 145.366   1
   5  13   7 2252.23 182.426   1
   6  13   7 351.338 138.916   1
   7  13   7  670.64 148.101   1
   8  13   7 1809.25 193.529   1
   9  13   7 488.885 133.725   1
  10  13   7 3215.69 192.271   1
  11  13   7 1662.23 149.312   1
  12  13   7 2172.79 192.541   1
  13  13   7 234.376 115.013   1
  14  13   7 417.812  130.58   1
  15  13   7-87.0438 127.344   1
  16  13   7 2508.91 252.255   1
  17  13   7 447.609 135.823   1
  18  13   7 3511.03 301.973   1
  19  13   7 573.714 158.716   1
  20  13   7 630.999 169.274   1
  21  13   7 219.531 166.792   1
  22  13   7 525.627 253.844   1
   0  14   7 625.068 136.496   1
   1  14   7 2041.22 170.046   1
   2  14   7 2627.39 159.712   1
   3  14   7 149.383 91.6149   1
   4  14   7 1832.66 135.382   1
   5  14   7 1410.37 143.032   1
   6  14   7 29.7238 122.465   1
   7  14   7 658.853  246.65   1
   8  14   7 1882.36 199.849   1
   9  14   7 351.927 126.623   1
  10  14   7 2788.95  211.36   1
  11  14   7 425.795  181.76   1
  12  14   7 2931.21 223.784   1
  13  14   7 169.407 126.767   1
  14  14   7 3193.28 238.336   1
  15  14   7 850.219 153.963   1
  16  14   7 1933.63 182.668   1
  17  14   7 1036.19 155.301   1
  18  14   7-86.9181  140.95   1
  19  14   7 99.9072 158.772   1
  20  14   7 2147.16 334.588   1
  21  14   7 256.303 211.561   1
  22  14   7 4018.66 304.823   1
   1  15   7 4168.53 196.291   1
   2  15   7 2997.21 168.249   1
   3  15   7 9395.36 310.801   1
   4  15   7 1320.83 124.046   1
   5  15   7 3297.46 299.413   1
   6  15   7 1322.52 165.261   1
   7  15   7 1923.30 191.378   1
   8  15   7 1997.46 238.852   1
   9  15   7 2498.04 229.267   1
  10  15   7 4081.75 252.149   1
  11  15   7 2084.42 241.181   1
  12  15   7 917.379 157.439   1
  13  15   7  105.25 128.022   1
  14  15   7 890.154 183.097   1
  15  15   7 417.015 149.357   1
  16  15   7 5632.41 283.982   1
  17  15   7 2852.88  225.22   1
  18  15   7 4633.83 471.029   1
  19  15   7 1283.66 196.571   1
  20  15   7 799.627 211.553   1
  21  15   7 417.124 230.666   1
   0  16   7 2434.21  258.28   1
   1  16   7 2964.68 190.098   1
   2  16   7 1360.76 130.552   1
   3  16   7 688.437 112.907   1
   4  16   7 1683.85 153.042   1
   5  16   7 3267.00 242.125   1
   6  16   7 1665.47 239.521   1
   7  16   7 4400.10 288.586   1
   8  16   7 279.027 139.076   1
   9  16   7 1703.14 351.925   1
  10  16   7 3031.48  228.22   1
  11  16   7  523.96 217.943   1
  12  16   7 3391.34 232.241   1
  13  16   7 2338.01  248.56   1
  14  16   7 1735.49 181.707   1
  15  16   7 5476.50 277.769   1
  16  16   7 142.174 147.011   1
  17  16   7 2126.13 222.209   1
  18  16   7 25.8215  193.44   1
  19  16   7 350.183  192.33   1
  20  16   7 1181.16 220.587   1
   1  17   7 726.982 112.297   1
   2  17   7  931.43 119.152   1
   3  17   7 3752.31 200.028   1
   4  17   7 988.316 133.859   1
   5  17   7 1448.87  145.55   1
   6  17   7 269.777 150.294   1
   7  17   7 776.796 166.094   1
   8  17   7 440.607 163.593   1
   9  17   7 1509.45  243.56   1
  10  17   7 517.669 177.125   1
  11  17   7 2369.19 298.617   1
  12  17   7 357.666 163.581   1
  13  17   7 161.907 129.752   1
  14  17   7  683.00 153.202   1
  15  17   7 2858.42 220.688   1
  16  17   7 1956.08 204.474   1
  17  17   7 2406.09 230.586   1
  18  17   7 170.284 181.196   1
  19  17   7 1096.24 223.772   1
  20  17   7   74.35 240.542   1
   0  18   7 1596.06  195.03   1
   1  18   7 1099.21 122.292   1
   2  18   7 294.905 147.656   1
   3  18   7  671.78 129.846   1
   4  18   7 161.712 117.036   1
   5  18   7 1897.49 169.041   1
   6  18   7 210.194  121.51   1
   7  18   7 1255.92 228.289   1
   8  18   7 162.917 212.198   1
   9  18   7 2719.05 253.411   1
  10  18   7-3.58313 152.908   1
  11  18   7 3017.19 389.687   1
  12  18   7 255.891 156.969   1
  13  18   7 3620.14 272.546   1
  14  18   7 277.564 148.267   1
  15  18   7 3947.56 259.724   1
  16  18   7 324.168  175.38   1
  17  18   7 698.003 200.521   1
  18  18   7 239.423 187.602   1
  19  18   7 608.243 242.378   1
   1  19   7 54.1032 106.405   1
   2  19   7 1014.35  142.06   1
   3  19   7 1268.61 170.478   1
   4  19   7 823.355 158.717   1
   5  19   7 1975.94 207.705   1
   6  19   7 573.262 137.615   1
   7  19   7 2320.76 267.374   1
   8  19   7 697.152 174.206   1
   9  19   7 1122.30 208.021   1
  10  19   7 538.566 157.676   1
  11  19   7 696.928  166.90   1
  12  19   7 276.742 176.771   1
  13  19   7  500.72 187.459   1
  14  19   7 374.167 166.106   1
  15  19   7 1015.07 186.914   1
  16  19   7 -266.66 279.856   1
  17  19   7 1506.24 285.216   1
  18  19   7 1007.84 239.051   1
   0  20   7 1240.09  253.75   1
   1  20   7 2084.83 172.464   1
   2  20   7 786.031 140.209   1
   3  20   7 427.594 177.796   1
   4  20   7 540.271 154.191   1
   5  20   7 255.626 140.179   1
   6  20   7 977.968 155.394   1
   7  20   7 1022.85 188.681   1
   8  20   7 476.132 176.623   1
   9  20   7 993.134  192.04   1
  10  20   7 179.597  152.78   1
  11  20   7  733.68 175.631   1
  12  20   7 318.365 181.998   1
  13  20   7 671.559 205.872   1
  14  20   7 2685.70 239.124   1
  15  20   7 847.389 221.055   1
  16  20   7 1303.57 217.447   1
  17  20   7 354.598 224.264   1
   1  21   7 390.738 126.247   1
   2  21   7 1119.77 158.371   1
   3  21   7 211.445 129.912   1
   4  21   7 2015.75 197.925   1
   5  21   7 614.875 148.431   1
   6  21   7 1680.13 175.878   1
   7  21   7 350.047 146.586   1
   8  21   7 1073.55 198.053   1
   9  21   7 84.8368 155.826   1
  10  21   7 956.971 266.965   1
  11  21   7 19.6591 176.584   1
  12  21   7  592.28 226.125   1
  13  21   7 131.665 219.727   1
  14  21   7 446.956 244.635   1
  15  21   7 570.548 312.755   1
   0  22   7 630.116 243.511   1
   1  22   7 462.659 154.507   1
   2  22   7 1202.41 164.785   1
   3  22   7 343.578 148.557   1
   4  22   7  458.91 149.052   1
   5  22   7 104.818 139.921   1
   6  22   7 1310.24 170.213   1
   7  22   7 1.19568 146.123   1
   8  22   7 1223.71 177.871   1
   9  22   7-109.327 164.238   1
  10  22   7 679.338  192.36   1
  11  22   7 142.536 179.113   1
  12  22   7 2628.88 408.273   1
  13  22   7 225.876 264.553   1
  14  22   7 3848.39 335.233   1
   1  23   7 279.902 149.677   1
   2  23   7 1016.99 176.731   1
   3  23   7 537.643 186.897   1
   4  23   7 1561.52 224.478   1
   5  23   7 465.035 159.238   1
   6  23   7 1459.11 189.394   1
   7  23   7 389.915 164.908   1
   8  23   7 853.695 191.884   1
   9  23   7 31.0485 190.693   1
  10  23   7 1603.94 359.314   1
  11  23   7 201.712 237.511   1
  12  23   7 1079.25  281.51   1
   0  24   7 893.717 261.186   1
   1  24   7 804.493 172.493   1
   2  24   7 1072.73 341.695   1
   3  24   7 271.794 183.575   1
   4  24   7 228.938 174.165   1
   5  24   7-71.5009 157.176   1
   6  24   7 925.857 192.018   1
   7  24   7 841.944 845.939   1
   8  24   7 850.628 239.623   1
   9  24   7  434.63  217.10   1
  10  24   7 190.946 220.303   1
   1  25   7 430.357 200.641   1
   2  25   7-18.6449 198.572   1
   3  25   7 1595.11 244.685   1
   4  25   7 1022.74 303.895   1
   5  25   7 828.717 223.516   1
   6  25   7 414.651 278.198   1
   7  25   7  828.26 524.141   1
   8  25   7 106.564 217.797   1
   0  26   7 1324.09 329.268   1
   1  26   7 640.372 223.827   1
   2  26   7 648.619 219.458   1
   3  26   7 1006.69  318.47   1
   4  26   7 436.952 249.021   1
   0   0   8 711.471 157.634   1
   2   0   8 5889.10 276.429   1
   4   0   8 4727.06 245.983   1
   6   0   8 2915.99 387.927   1
   8   0   8 6545.87 372.741   1
  10   0   8 803.738 167.092   1
  12   0   8 3300.11 259.372   1
  14   0   8 9036.03 438.172   1
  16   0   8 2094.23 252.836   1
  18   0   8 748.075 195.071   1
  20   0   8 4201.85 314.627   1
  22   0   8 3520.75 332.371   1
  24   0   8 1186.50  270.69   1
   1   1   8 653.166 180.268   1
   2   1   8 3940.69 220.024   1
   3   1   8 597.668 85.0776   1
   4   1   8 2874.20 180.098   1
   5   1   8 1622.15 145.133   1
   6   1   8 3645.28 164.175   1
   7   1   8 2357.06  148.05   1
   8   1   8 1613.40 120.725   1
   9   1   8 396.626 87.6833   1
  10   1   8 3635.40 220.168   1
  11   1   8 192.544 99.7189   1
  12   1   8 1244.30 123.786   1
  13   1   8 1721.03 141.175   1
  14   1   8 95.2145 104.504   1
  15   1   8 1227.51 133.808   1
  16   1   8 4113.32 207.813   1
  17   1   8 873.561 137.441   1
  18   1   8 6463.39 251.123   1
  19   1   8 602.761 159.726   1
  20   1   8 3946.13 218.283   1
  21   1   8 627.507 137.315   1
  22   1   8 877.734 151.341   1
  23   1   8 783.128 311.935   1
  24   1   8 2579.44 278.595   1
  25   1   8 563.699 223.704   1
   0   2   8 5622.28 321.691   1
   1   2   8 3334.09  163.28   1
   2   2   8 5476.14 191.756   1
   3   2   8 7163.49 341.886   1
   4   2   8 426.324 87.2563   1
   5   2   8 2488.29  146.13   1
   6   2   8 4638.80 200.768   1
   7   2   8 3221.29 188.645   1
   8   2   8 4755.14 284.923   1
   9   2   8 3419.76 266.649   1
  10   2   8 1248.18 159.632   1
  11   2   8 2420.37 160.296   1
  12   2   8 2806.57 162.339   1
  13   2   8 2423.88 157.714   1
  14   2   8 3796.13 197.217   1
  15   2   8 1329.88  138.20   1
  16   2   8 2622.78 178.236   1
  17   2   8 335.952 120.737   1
  18   2   8 543.253 159.796   1
  19   2   8 206.721 145.368   1
  20   2   8 2139.49 223.151   1
  21   2   8 1175.48  158.91   1
  22   2   8 1785.74 169.806   1
  23   2   8 2295.55 346.452   1
  24   2   8 574.283 215.853   1
  25   2   8 1204.48 247.033   1
   1   3   8 871.622 120.567   1
   2   3   8 6978.33 231.508   1
   3   3   8 3246.53 160.247   1
   4   3   8 2517.48 172.051   1
   5   3   8 2381.74 168.722   1
   6   3   8 1561.40 137.144   1
   7   3   8 3275.34 190.975   1
   8   3   8 1265.20  111.45   1
   9   3   8 1938.05  151.30   1
  10   3   8 274.996 103.865   1
  11   3   8 812.769 107.616   1
  12   3   8 1284.27 149.676   1
  13   3   8 2396.94 160.351   1
  14   3   8 296.618 106.982   1
  15   3   8 1018.05 129.542   1
  16   3   8 1017.09 132.606   1
  17   3   8 5787.65 245.556   1
  18   3   8 1141.30 158.015   1
  19   3   8 3527.64 261.384   1
  20   3   8 639.124 149.914   1
  21   3   8 865.713 155.443   1
  22   3   8 278.836 157.132   1
  23   3   8 357.816 153.472   1
  24   3   8 796.628 317.191   1
  25   3   8 1505.88 216.359   1
   0   4   8 4167.19 273.206   1
   1   4   8 2587.77 132.321   1
   2   4   8 302.532 80.2466   1
   3   4   8 2343.46 125.123   1
   4   4   8 1584.58 124.222   1
   5   4   8 1487.73 111.776   1
   6   4   8 1544.74 128.037   1
   7   4   8 3315.97 160.819   1
   8   4   8 246.057 124.859   1
   9   4   8 3589.16 194.676   1
  10   4   8 1254.88  148.23   1
  11   4   8 3632.24 197.336   1
  12   4   8 710.886 116.175   1
  13   4   8 5169.37 219.932   1
  14   4   8 3707.59 200.272   1
  15   4   8 2625.99 175.833   1
  16   4   8 2355.98 202.831   1
  17   4   8 553.827 156.564   1
  18   4   8 199.628 134.461   1
  19   4   8 834.924 174.854   1
  20   4   8 1289.21 221.736   1
  21   4   8 2535.81 197.815   1
  22   4   8 410.665 167.716   1
  23   4   8 2852.40 313.573   1
  24   4   8 189.598 174.962   1
  25   4   8 980.018 227.023   1
   1   5   8 1023.34 108.535   1
   2   5   8 2609.80 127.629   1
   3   5   8 2398.25 211.831   1
   4   5   8 2070.66 133.345   1
   5   5   8 1535.28 111.724   1
   6   5   8  936.37 92.8453   1
   7   5   8 2886.48 176.491   1
   8   5   8 1565.59 185.407   1
   9   5   8 1470.60 250.406   1
  10   5   8 287.891 93.5481   1
  11   5   8 2237.72  151.25   1
  12   5   8 519.561 111.818   1
  13   5   8 326.886 102.528   1
  14   5   8 1978.79 153.692   1
  15   5   8 1409.89 144.961   1
  16   5   8 924.786 130.684   1
  17   5   8 4368.80 225.762   1
  18   5   8 750.421 169.779   1
  19   5   8 1827.79 171.262   1
  20   5   8 423.935 166.354   1
  21   5   8 630.007 150.591   1
  22   5   8 653.571  154.57   1
  23   5   8 556.347  169.30   1
  24   5   8 774.882 247.247   1
  25   5   8 1598.48 243.045   1
   0   6   8 2329.44 203.608   1
   1   6   8 3956.41 166.668   1
   2   6   8 4198.32 191.076   1
   3   6   8 1437.54 118.511   1
   4   6   8 1645.88 128.099   1
   5   6   8 1142.72 121.571   1
   6   6   8 534.817 101.869   1
   7   6   8 4084.01 292.104   1
   8   6   8 3606.92 205.999   1
   9   6   8 2107.33 148.237   1
  10   6   8 3941.13  195.54   1
  11   6   8 2776.28 189.005   1
  12   6   8 2401.65 159.912   1
  13   6   8 5114.90 247.954   1
  14   6   8 1519.48 144.359   1
  15   6   8 1097.78 131.989   1
  16   6   8 255.197 112.681   1
  17   6   8 701.376 133.097   1
  18   6   8 242.478 133.898   1
  19   6   8 909.822 150.953   1
  20   6   8 676.481 181.801   1
  21   6   8 1645.27 187.303   1
  22   6   8 1531.02 204.956   1
  23   6   8 1149.20 228.167   1
  24   6   8 1074.07 237.161   1
   1   7   8 2338.57 128.624   1
   2   7   8 2708.52 160.195   1
   3   7   8 3797.91 179.542   1
   4   7   8 3410.64 177.431   1
   5   7   8 2824.67 171.367   1
   6   7   8 3691.44 172.351   1
   7   7   8 96.8808 102.747   1
   8   7   8 1499.52 134.092   1
   9   7   8 2192.89 261.563   1
  10   7   8 1404.21 177.072   1
  11   7   8 2811.45 177.726   1
  12   7   8 1545.93 146.683   1
  13   7   8 1134.10 176.181   1
  14   7   8 3837.01  201.24   1
  15   7   8 341.656 112.873   1
  16   7   8 4731.22 226.519   1
  17   7   8 1170.50 181.552   1
  18   7   8 2440.32 222.292   1
  19   7   8 973.406 161.236   1
  20   7   8 1002.38 196.725   1
  21   7   8 285.144 268.422   1
  22   7   8 922.711 276.289   1
  23   7   8 481.544 202.543   1
  24   7   8 2272.71 296.319   1
   0   8   8 7224.87 334.677   1
   1   8   8 1497.26  109.19   1
   2   8   8 4495.92 184.348   1
   3   8   8 1211.62 119.857   1
   4   8   8  224.49 87.2551   1
   5   8   8 1487.60 135.152   1
   6   8   8 3690.27 203.904   1
   7   8   8 1587.95 134.684   1
   8   8   8 3237.12 162.104   1
   9   8   8 2005.40 186.378   1
  10   8   8 1908.29 147.166   1
  11   8   8 151.456 114.734   1
  12   8   8 4344.62 217.786   1
  13   8   8 1924.09 164.555   1
  14   8   8 5041.94 230.298   1
  15   8   8 2299.37 214.288   1
  16   8   8 3632.30 206.591   1
  17   8   8 806.152 251.945   1
  18   8   8 12.2809 154.764   1
  19   8   8 582.402  140.17   1
  20   8   8 1660.17 203.808   1
  21   8   8 631.123 168.502   1
  22   8   8 2258.15 255.995   1
  23   8   8 31.3386 320.748   1
  24   8   8 2008.28 314.903   1
   1   9   8 580.302 81.8128   1
   2   9   8 3541.40 162.383   1
   3   9   8 1106.51 165.358   1
   4   9   8 3487.51 195.174   1
   5   9   8 1256.63  153.01   1
   6   9   8 1574.82 145.633   1
   7   9   8 1834.08 158.691   1
   8   9   8 1925.99 163.325   1
   9   9   8 351.797 102.268   1
  10   9   8 2386.11 227.006   1
  11   9   8 157.923 105.521   1
  12   9   8 1985.72 249.062   1
  13   9   8 948.564 174.586   1
  14   9   8 1121.26 146.302   1
  15   9   8 861.133 257.521   1
  16   9   8 4198.61 307.461   1
  17   9   8 1491.47 179.918   1
  18   9   8 2747.93 202.586   1
  19   9   8 1300.54 246.505   1
  20   9   8 826.827 177.198   1
  21   9   8 351.344 162.977   1
  22   9   8 192.575 200.518   1
  23   9   8 259.221 202.854   1
   0  10   8 594.293 132.005   1
   1  10   8 2783.78 153.069   1
   2  10   8 1022.19 99.6296   1
   3  10   8 340.657 95.4396   1
   4  10   8 1395.14 160.257   1
   5  10   8 209.835  104.95   1
   6  10   8 4139.53 223.499   1
   7  10   8 649.177 126.519   1
   8  10   8 1751.65 188.211   1
   9  10   8 2175.67 182.348   1
  10  10   8 350.166 103.819   1
  11  10   8 3175.24 212.283   1
  12  10   8 4240.68 226.883   1
  13  10   8 2746.36 315.646   1
  14  10   8 3419.22 241.479   1
  15  10   8 1299.81 230.793   1
  16  10   8 1029.57 153.697   1
  17  10   8 735.294 145.692   1
  18  10   8 341.658  139.01   1
  19  10   8 1091.44 173.048   1
  20  10   8  742.71 170.719   1
  21  10   8 1680.89  202.25   1
  22  10   8 1041.38 214.771   1
  23  10   8 413.563 206.238   1
   1  11   8 339.183 98.5668   1
   2  11   8 3074.22 162.084   1
   3  11   8 540.632 98.5116   1
   4  11   8 3263.68 216.232   1
   5  11   8 2470.66 184.765   1
   6  11   8 2281.74 180.464   1
   7  11   8 2813.66 244.033   1
   8  11   8 63.9635 132.474   1
   9  11   8 610.443 134.786   1
  10  11   8 2737.26 307.544   1
  11  11   8 165.922 100.067   1
  12  11   8 2854.56 199.145   1
  13  11   8 231.185 122.278   1
  14  11   8 1257.04 152.467   1
  15  11   8 1511.92 184.391   1
  16  11   8 329.268 130.887   1
  17  11   8 1793.75  214.88   1
  18  11   8 1814.97  271.28   1
  19  11   8 1638.11 249.494   1
  20  11   8 905.256 180.178   1
  21  11   8 196.548 171.879   1
  22  11   8 117.781 235.959   1
  23  11   8 39.8298  249.89   1
   0  12   8 2371.26  234.59   1
   1  12   8 921.723 110.888   1
   2  12   8 2319.25 162.175   1
   3  12   8 1256.55 125.888   1
   4  12   8 846.661 156.374   1
   5  12   8 559.895 163.348   1
   6  12   8 2305.66 192.973   1
   7  12   8 1611.06 185.734   1
   8  12   8 4185.76  283.32   1
   9  12   8 2057.41 188.137   1
  10  12   8 4764.93 226.322   1
  11  12   8 3106.24 190.165   1
  12  12   8 2223.88 285.252   1
  13  12   8 2488.28  182.36   1
  14  12   8 937.317  154.77   1
  15  12   8 434.332 134.064   1
  16  12   8 274.844 138.251   1
  17  12   8 241.718 163.305   1
  18  12   8-3.23576 144.808   1
  19  12   8 689.778 166.816   1
  20  12   8 549.536 185.213   1
  21  12   8 2191.82 241.902   1
  22  12   8 478.857 195.189   1
   1  13   8 1338.33 131.601   1
   2  13   8 2543.24 161.679   1
   3  13   8 2455.63 150.383   1
   4  13   8 5243.21 338.238   1
   5  13   8 362.964 128.291   1
   6  13   8 4488.08  251.91   1
   7  13   8 853.276 174.591   1
   8  13   8 2136.27 216.025   1
   9  13   8 720.852 252.552   1
  10  13   8 1943.61 194.851   1
  11  13   8 108.998  112.95   1
  12  13   8 1916.50 174.972   1
  13  13   8 120.678 149.194   1
  14  13   8 2170.05 191.365   1
  15  13   8 374.881 150.558   1
  16  13   8 1372.46 175.186   1
  17  13   8 1243.94 169.986   1
  18  13   8 881.755 261.707   1
  19  13   8 1154.40 183.356   1
  20  13   8  603.40 185.007   1
  21  13   8 655.539 222.025   1
  22  13   8  376.17 218.024   1
   0  14   810319.20 653.948   1
   1  14   8 200.943  130.51   1
   2  14   8 4049.55  189.52   1
   3  14   8 521.843 104.201   1
   4  14   8 3563.23  185.65   1
   5  14   8 1924.63 210.436   1
   6  14   8 2452.71 356.816   1
   7  14   8 4124.50 283.561   1
   8  14   8 5464.80 312.602   1
   9  14   8 1325.13 179.632   1
  10  14   8 3780.96 303.193   1
  11  14   8 1358.79 149.305   1
  12  14   8 682.791 263.705   1
  13  14   8 1996.56 176.282   1
  14  14   8 2943.65 206.098   1
  15  14   8 1182.48 185.564   1
  16  14   8 1542.70 179.205   1
  17  14   8 1002.49 175.945   1
  18  14   8 186.034 161.226   1
  19  14   8 700.513 192.999   1
  20  14   8 1170.96 248.952   1
  21  14   8 529.662 251.201   1
   1  15   8 1416.35 132.086   1
   2  15   8 1493.79 200.722   1
   3  15   8 1048.01 125.012   1
   4  15   8 3407.60  177.16   1
   5  15   8 1714.91 160.643   1
   6  15   8 1109.52 217.343   1
   7  15   8 185.448 179.523   1
   8  15   8 1663.40 215.611   1
   9  15   8  767.65 343.044   1
  10  15   8 1599.71 191.867   1
  11  15   8 1463.04 465.835   1
  12  15   8 297.911 203.345   1
  13  15   8 540.187 136.329   1
  14  15   8 1086.40 161.897   1
  15  15   8-108.151 136.417   1
  16  15   8 2728.28 283.305   1
  17  15   8 1008.05 221.597   1
  18  15   8 1437.92 234.521   1
  19  15   8 1160.90 237.594   1
  20  15   8 578.225 395.097   1
   0  16   8 2621.36 247.486   1
   1  16   8 3175.23 185.458   1
   2  16   8 2926.57 177.747   1
   3  16   8 745.906 120.551   1
   4  16   8 2276.97 159.352   1
   5  16   8 739.759  236.42   1
   6  16   8 247.981 145.179   1
   7  16   8 3922.52 376.405   1
   8  16   8 3604.62 281.924   1
   9  16   8 4010.35  512.34   1
  10  16   8 1503.62 196.307   1
  11  16   8 610.859 161.305   1
  12  16   8 408.349 157.638   1
  13  16   8 1063.74 214.408   1
  14  16   8 1313.07  173.75   1
  15  16   8 2436.00 224.378   1
  16  16   8 1400.59 194.466   1
  17  16   8 804.115 187.941   1
  18  16   8 404.303 213.236   1
  19  16   8 283.975 223.692   1
  20  16   8-297.939  487.54   1
   1  17   8 878.012  121.82   1
   2  17   8 115.736 107.702   1
   3  17   8 5339.11 235.251   1
   4  17   8 478.816 153.509   1
   5  17   8 4329.83 272.598   1
   6  17   8  743.39 165.752   1
   7  17   8 1005.26 234.917   1
   8  17   8 1018.81 263.625   1
   9  17   8 1064.85 200.513   1
  10  17   8  741.98 170.238   1
  11  17   8 1589.69 229.691   1
  12  17   8 221.973 166.709   1
  13  17   8 1486.09 208.972   1
  14  17   8 710.431 198.486   1
  15  17   8 1235.03 227.088   1
  16  17   8 650.771 180.641   1
  17  17   8 841.054 229.258   1
  18  17   8 287.242 205.478   1
  19  17   8 765.341 256.104   1
   0  18   8 1148.82  194.73   1
   1  18   8 6580.49 279.816   1
   2  18   8 194.425 128.719   1
   3  18   8 1171.00 152.091   1
   4  18   8 143.818 128.513   1
   5  18   8 896.792 156.579   1
   6  18   8 545.341 206.532   1
   7  18   8 2239.96 227.362   1
   8  18   8 207.501 158.935   1
   9  18   8 2632.40 282.994   1
  10  18   8 180.641 162.243   1
  11  18   8 1906.50 245.662   1
  12  18   8 131.544 274.776   1
  13  18   8 445.121 242.356   1
  14  18   8 31.3163 191.006   1
  15  18   8 1012.17 190.665   1
  16  18   8 600.586 232.488   1
  17  18   8  629.91 219.895   1
  18  18   8  181.29 222.627   1
   1  19   8  661.24 134.623   1
   2  19   8 456.203 118.274   1
   3  19   8 3273.69 216.176   1
   4  19   8 1082.79 160.553   1
   5  19   8 1879.29 197.951   1
   6  19   8 941.999 156.341   1
   7  19   8 1597.71 215.026   1
   8  19   8 728.812 176.388   1
   9  19   8 1010.59 316.858   1
  10  19   8 955.968 198.339   1
  11  19   8 1456.57 213.231   1
  12  19   8 385.833 200.682   1
  13  19   8 1352.04 256.213   1
  14  19   8 1046.97 229.235   1
  15  19   8 894.511 272.872   1
  16  19   8 507.448 259.384   1
  17  19   8 1689.70 283.517   1
   0  20   8 4675.69 302.193   1
   1  20   8 3932.92 211.369   1
   2  20   8 2071.39 185.026   1
   3  20   8 806.895 213.921   1
   4  20   8 1012.37 155.365   1
   5  20   8 268.016 135.528   1
   6  20   8 874.158 190.221   1
   7  20   8 711.481 184.203   1
   8  20   8 1670.68 218.783   1
   9  20   8 1003.93 202.521   1
  10  20   8 1160.47 269.125   1
  11  20   8  917.38 222.256   1
  12  20   8 393.367 202.141   1
  13  20   8 483.646 220.461   1
  14  20   8 1085.18 394.714   1
  15  20   8 909.063 286.594   1
  16  20   8 529.686 965.217   1
   1  21   8 598.878 162.176   1
   2  21   8 818.825 150.862   1
   3  21   8 787.646 151.432   1
   4  21   8 2357.85 199.461   1
   5  21   8 820.636 158.357   1
   6  21   8 1807.81  184.25   1
   7  21   8 521.015 335.298   1
   8  21   8  689.95 210.719   1
   9  21   8 384.447 223.211   1
  10  21   8 1315.39 303.635   1
  11  21   8 852.617 214.259   1
  12  21   8 1836.07 395.445   1
  13  21   8 802.339 297.506   1
  14  21   8 1342.46  264.63   1
   0  22   8 3954.39 346.649   1
   1  22   8 558.975 152.233   1
   2  22   8 1667.34 212.788   1
   3  22   8 461.411  149.07   1
   4  22   8 462.088 152.888   1
   5  22   8 778.712 160.058   1
   6  22   8 1526.19 244.276   1
   7  22   8 767.016 205.952   1
   8  22   8 2347.00 265.504   1
   9  22   8 383.323 211.992   1
  10  22   8 1304.76 264.304   1
  11  22   8 512.027 239.148   1
  12  22   8 384.973 228.965   1
  13  22   8-52.8008 414.746   1
   1  23   8  733.59 173.425   1
   2  23   8 1699.08 186.078   1
   3  23   8 345.666 153.121   1
   4  23   8 2249.40 230.438   1
   5  23   8 518.396 235.589   1
   6  23   8 1424.76 206.064   1
   7  23   8  725.01 198.304   1
   8  23   8 442.371 305.955   1
   9  23   8 89.0637  229.08   1
  10  23   8 253.715 253.116   1
  11  23   8 583.495 235.199   1
   0  24   8 1105.15  256.33   1
   1  24   8 2236.48 221.822   1
   2  24   8 872.476 201.131   1
   3  24   8 764.508 200.948   1
   4  24   8 233.473 180.865   1
   5  24   8 526.388 216.821   1
   6  24   8 1090.84 211.569   1
   7  24   8 1747.39 268.395   1
   8  24   8 1875.86 279.859   1
   1  25   8 678.274 229.726   1
   2  25   8 858.294 227.384   1
   3  25   8 1924.75 274.022   1
   4  25   8 1164.15 250.329   1
   5  25   8 1616.26 236.471   1
   0   0   9 1055.24  186.95   1
   2   0   9 688.297 266.081   1
   4   0   9 437.383 261.196   1
   6   0   9 928.874 140.158   1
   8   0   9 148.757 164.192   1
  10   0   9 1246.20 300.683   1
  12   0   9 6453.66 364.334   1
  14   0   9 9245.11 481.813   1
  16   0   9 3178.31 305.056   1
  18   0   9 194.349 174.295   1
  20   0   9 3913.07 334.564   1
  22   0   9 5249.23 412.134   1
  24   0   9 2787.28  315.72   1
   1   1   9 2123.60  130.86   1
   2   1   9 1782.32 136.964   1
   3   1   9 1032.23 104.122   1
   4   1   9  295.48 87.6948   1
   5   1   9-12.3477 67.1651   1
   6   1   9 2335.87 140.654   1
   7   1   9 412.175 87.8221   1
   8   1   9 9630.13 548.439   1
   9   1   9 115.473 81.1912   1
  10   1   9 3546.74 196.594   1
  11   1   9 1140.07 129.073   1
  12   1   9 1224.72  141.93   1
  13   1   9  798.80  153.87   1
  14   1   9 1712.43 149.865   1
  15   1   9 440.562  121.70   1
  16   1   9 1889.95 167.279   1
  17   1   9 1411.35 215.485   1
  18   1   9 2965.92 201.478   1
  19   1   9 1580.76 202.247   1
  20   1   9 2288.88 178.658   1
  21   1   9 985.282 268.607   1
  22   1   9 299.588 183.469   1
  23   1   9 1149.71 219.259   1
  24   1   9 1264.85 209.175   1
   0   2   9 369.371 421.676   1
   1   2   9 2016.58 127.041   1
   2   2   9 183.288 73.7316   1
   3   2   9 1135.60 95.2783   1
   4   2   9 290.275 72.8287   1
   5   2   9 267.749 86.4796   1
   6   2   9 1620.74 123.364   1
   7   2   9 197.714 79.8677   1
   8   2   9  453.41 124.362   1
   9   2   9 1652.24 154.248   1
  10   2   9 65.4258 123.556   1
  11   2   9 1115.74 126.659   1
  12   2   9 2019.90 155.413   1
  13   2   9 6245.43 255.663   1
  14   2   9 4483.32 214.691   1
  15   2   9 3033.22  191.40   1
  16   2   9 2152.15  217.71   1
  17   2   9 801.345 195.697   1
  18   2   9 667.984 270.908   1
  19   2   9 237.654 143.283   1
  20   2   9 2069.88  296.09   1
  21   2   9 809.639 159.475   1
  22   2   9 2349.27 195.511   1
  23   2   9 1585.54 214.525   1
  24   2   9 2162.12 480.351   1
   1   3   9 1014.10 90.9983   1
   2   3   9 1136.43 85.9531   1
   3   3   9 411.789   71.22   1
   4   3   9 3107.15 147.393   1
   5   3   9 462.939 89.2664   1
   6   3   9 573.133 90.6452   1
   7   3   9 5159.62 214.228   1
   8   3   9 871.532 117.235   1
   9   3   9 1971.37 148.278   1
  10   3   9 3610.12  188.27   1
  11   3   9 1382.23 148.923   1
  12   3   9 1397.57 138.009   1
  13   3   9 594.801  111.78   1
  14   3   9 271.694 113.827   1
  15   3   9 1043.48 133.724   1
  16   3   9 833.383 141.412   1
  17   3   9 4730.53 358.492   1
  18   3   9 1613.65 175.071   1
  19   3   9 3508.44 224.018   1
  20   3   9 1472.38 214.479   1
  21   3   9 1238.32 171.719   1
  22   3   9 617.165  165.74   1
  23   3   9 499.387 189.199   1
  24   3   9 1051.69 312.757   1
   0   4   9 184.914 100.425   1
   1   4   9 234.455 71.4464   1
   2   4   9 393.238 103.162   1
   3   4   9 3125.06 207.661   1
   4   4   9  242.34  75.679   1
   5   4   9 2994.79 199.574   1
   6   4   9 952.587 114.144   1
   7   4   9 370.397 123.476   1
   8   4   9 5006.46  216.40   1
   9   4   9 2020.06 170.944   1
  10   4   9 588.731 109.884   1
  11   4   9 1812.08 168.908   1
  12   4   9 102.273 104.321   1
  13   4   9 6629.13 257.138   1
  14   4   9 485.016 118.082   1
  15   4   9 5378.24 240.167   1
  16   4   9 366.763 132.206   1
  17   4   9 1099.11 170.514   1
  18   4   9 717.255 170.619   1
  19   4   9 1860.88 173.779   1
  20   4   9 487.555 226.725   1
  21   4   9 4572.87 292.596   1
  22   4   9  472.66 166.877   1
  23   4   9 3551.71 267.288   1
  24   4   9 418.393 250.121   1
   1   5   9 184.881 74.1971   1
   2   5   9 552.796 113.656   1
   3   5   9  398.06 92.9056   1
   4   5   9 2849.72 159.759   1
   5   5   9 119.144 83.1566   1
   6   5   9 2084.65 160.971   1
   7   5   9 1604.08 159.727   1
   8   5   9 1493.26 140.443   1
   9   5   9 2764.09 169.265   1
  10   5   9 1192.82 149.655   1
  11   5   9 4501.58 338.094   1
  12   5   9 58.8748  108.75   1
  13   5   9 433.904 159.486   1
  14   5   9 261.148 172.979   1
  15   5   9 1579.19 153.984   1
  16   5   9 196.145 125.501   1
  17   5   9 5798.46 277.825   1
  18   5   9 299.395 144.751   1
  19   5   9 5032.75 254.898   1
  20   5   9 489.951 165.078   1
  21   5   9 958.171 174.229   1
  22   5   9 208.637 172.378   1
  23   5   9 1263.37 264.213   1
  24   5   9-30.3547 201.665   1
   0   6   9 1009.29 143.632   1
   1   6   9 2301.72 140.203   1
   2   6   9 1894.86 124.231   1
   3   6   9 733.275 103.717   1
   4   6   9 961.433 120.819   1
   5   6   9 2625.50  168.62   1
   6   6   9 1737.10 143.085   1
   7   6   9 3783.56 184.456   1
   8   6   9 3983.48 195.937   1
   9   6   9 1538.16 194.632   1
  10   6   9 230.301  101.59   1
  11   6   9 585.499 113.716   1
  12   6   9 688.669 140.093   1
  13   6   9 2603.80 183.042   1
  14   6   9 1294.05 153.711   1
  15   6   9 5264.05 245.154   1
  16   6   9 1723.31 271.063   1
  17   6   9 188.748 130.523   1
  18   6   9 335.872 140.931   1
  19   6   9 1471.49 208.762   1
  20   6   9 1792.09 204.344   1
  21   6   9 4128.54 350.845   1
  22   6   9 1929.96 213.047   1
  23   6   9 1396.60  291.53   1
  24   6   9 1115.61  350.81   1
   1   7   9 294.045 94.1176   1
   2   7   9  306.17 77.3288   1
   3   7   9 5537.49 233.681   1
   4   7   9 439.499 123.738   1
   5   7   9 1844.88 161.065   1
   6   7   9 3494.92 226.142   1
   7   7   9 362.865 177.943   1
   8   7   9 4714.19 266.755   1
   9   7   9 4275.94 211.939   1
  10   7   9 1733.40 153.233   1
  11   7   9 4589.36 229.142   1
  12   7   9 1218.43 142.368   1
  13   7   9 247.097 145.148   1
  14   7   9 1702.52 161.211   1
  15   7   9 1178.17 146.804   1
  16   7   9 3926.15 326.154   1
  17   7   9 2155.31  201.70   1
  18   7   9 3347.67 258.138   1
  19   7   9 1517.40 183.791   1
  20   7   9 1372.97 188.656   1
  21   7   9 135.274 203.339   1
  22   7   9 551.095 192.138   1
  23   7   9 749.721  233.13   1
   0   8   9 238.705 142.639   1
   1   8   910110.30 320.474   1
   2   8   9 380.026 85.5461   1
   3   8   9 1114.99 128.668   1
   4   8   9 5194.33 255.056   1
   5   8   9 1690.43 204.329   1
   6   8   9 3917.94 220.742   1
   7   8   9 4998.75 259.171   1
   8   8   9 332.247 199.713   1
   9   8   9 4851.15 225.969   1
  10   8   9 1829.86 156.872   1
  11   8   9 187.074 138.984   1
  12   8   9 3018.40 198.811   1
  13   8   9 74.4326 116.735   1
  14   8   9 5337.47 254.897   1
  15   8   9 1638.09 242.259   1
  16   8   9 1919.38 171.752   1
  17   8   9-124.933 124.933   1
  18   8   9 1090.83  159.67   1
  19   8   9 173.428  220.24   1
  20   8   9 2606.42 296.426   1
  21   8   9 174.877 194.752   1
  22   8   9 2177.12  377.00   1
  23   8   9 -224.96  224.96   1
   1   9   9 226.057 90.0179   1
   2   9   9 1692.20 150.847   1
   3   9   9 2612.13 200.279   1
   4   9   9 2029.49 166.671   1
   5   9   9 3088.85 243.249   1
   6   9   9 1483.35 161.925   1
   7   9   9 4692.85 236.985   1
   8   9   9 5191.06 263.692   1
   9   9   9 1583.69 139.979   1
  10   9   9 3799.66 282.556   1
  11   9   9 3699.36 208.841   1
  12   9   9  582.12 121.344   1
  13   9   9 2973.28 191.849   1
  14   9   9 350.056 135.967   1
  15   9   9  853.07 207.571   1
  16   9   9 2647.52  231.73   1
  17   9   9 367.875  137.93   1
  18   9   9 4165.44 243.633   1
  19   9   9 345.906 207.946   1
  20   9   9 2234.90 218.375   1
  21   9   9 279.543 188.304   1
  22   9   9  108.93 198.226   1
  23   9   9 126.276 729.192   1
   0  10   9 684.929 153.387   1
   1  10   9 4191.94 242.111   1
   2  10   9 206.483 88.9302   1
   3  10   9 3613.15 182.568   1
   4  10   9 642.432 155.471   1
   5  10   9 1266.10 146.466   1
   6  10   9 191.893 138.633   1
   7  10   9 2214.18 180.864   1
   8  10   9 1870.54 175.277   1
   9  10   9 3903.73 204.908   1
  10  10   9 1072.28 148.311   1
  11  10   9 1619.43 148.927   1
  12  10   9 246.596 116.627   1
  13  10   9 2659.19 186.619   1
  14  10   9 4005.10 323.527   1
  15  10   9  245.16 132.832   1
  16  10   9 2142.14 192.439   1
  17  10   9 1219.85 373.181   1
  18  10   9 472.032 170.486   1
  19  10   9 1099.83 182.897   1
  20  10   9 766.497 178.899   1
  21  10   9 945.743  261.59   1
  22  10   9 1006.34 254.863   1
   1  11   9 1282.97 121.696   1
   2  11   9 796.613 119.687   1
   3  11   9 2087.78 203.245   1
   4  11   9 1680.98 181.362   1
   5  11   9 4214.22 269.872   1
   6  11   9 279.243 128.219   1
   7  11   9 4500.53 249.565   1
   8  11   9 358.384 166.316   1
   9  11   9 3577.50 267.045   1
  10  11   9 1466.45 144.725   1
  11  11   9 750.463 125.271   1
  12  11   9 294.327 118.742   1
  13  11   9 1714.59 293.848   1
  14  11   9 335.344 125.251   1
  15  11   9 1723.91 219.709   1
  16  11   9 108.905 137.199   1
  17  11   9 1437.65 193.874   1
  18  11   9 484.761 159.795   1
  19  11   9 1256.42 194.444   1
  20  11   9 649.184 188.642   1
  21  11   9 56.0962 204.948   1
  22  11   9 680.131 247.127   1
   0  12   9 6090.70 380.505   1
   1  12   9 1648.82 138.766   1
   2  12   9 2266.30 228.193   1
   3  12   9 1558.67 139.367   1
   4  12   9 110.207 120.736   1
   5  12   9 241.879 140.916   1
   6  12   9 977.491 147.438   1
   7  12   9 1182.41 163.175   1
   8  12   9 3448.06 446.505   1
   9  12   9 814.269 157.507   1
  10  12   9 451.938 275.111   1
  11  12   9 459.758 142.869   1
  12  12   9 936.547 173.761   1
  13  12   9 1231.11 155.915   1
  14  12   9 439.926 135.861   1
  15  12   9 1716.08 249.154   1
  16  12   9 342.451 154.489   1
  17  12   9-51.9873 145.357   1
  18  12   9 531.513 295.058   1
  19  12   9 236.988  179.89   1
  20  12   9 69.3746 238.249   1
  21  12   9 1515.85 240.973   1
   1  13   9  510.42 133.357   1
   2  13   9 6330.62 239.759   1
   3  13   9 825.262 115.694   1
   4  13   9 6783.15 277.901   1
   5  13   9 640.544 140.371   1
   6  13   9 2763.93 208.975   1
   7  13   9 665.939 347.734   1
   8  13   9 512.792 166.919   1
   9  13   9 2776.49 323.547   1
  10  13   9 2645.33 253.404   1
  11  13   9 1596.31 308.188   1
  12  13   9 1440.65 155.817   1
  13  13   9 145.593  128.49   1
  14  13   9 466.218 134.247   1
  15  13   9 334.989 139.521   1
  16  13   9 193.345 150.064   1
  17  13   9 1132.65 231.088   1
  18  13   9 68.8473 185.815   1
  19  13   9 1023.12 247.138   1
  20  13   9 579.395  224.88   1
  21  13   9 476.748 278.823   1
   0  14   9 9417.51 477.514   1
   1  14   9 2297.01 218.038   1
   2  14   9 3929.99  210.19   1
   3  14   9 214.034 106.055   1
   4  14   9 650.521 110.672   1
   5  14   9  165.34 160.748   1
   6  14   9 1190.82 166.837   1
   7  14   9 2191.63 320.901   1
   8  14   9 5315.96 327.119   1
   9  14   9 548.202 274.881   1
  10  14   9 4488.98 646.899   1
  11  14   9 820.047 254.824   1
  12  14   9 434.885 131.268   1
  13  14   9 393.055 133.381   1
  14  14   9 703.083 152.946   1
  15  14   9 1213.25 172.647   1
  16  14   9 272.022 165.959   1
  17  14   9  213.22 187.284   1
  18  14   9 181.278 178.823   1
  19  14   9-14.1972 225.715   1
  20  14   9 87.3656 256.057   1
   1  15   9 410.843 114.398   1
   2  15   9 2819.60 209.465   1
   3  15   9 1073.24 132.321   1
   4  15   9 5422.54  231.42   1
   5  15   9 1635.81 182.261   1
   6  15   9 5720.20 564.516   1
   7  15   9 1745.55 263.799   1
   8  15   9 1686.75 298.075   1
   9  15   9 1122.85  604.81   1
  10  15   9 296.022 150.576   1
  11  15   9 1742.48 215.725   1
  12  15   9 1399.13 236.923   1
  13  15   9 431.959 163.985   1
  14  15   9 1731.12 194.499   1
  15  15   9 86.1525 160.811   1
  16  15   9 543.812 174.995   1
  17  15   9 282.896 184.701   1
  18  15   9 359.138 210.044   1
  19  15   9-4.50331 214.105   1
   0  16   9 3230.67 280.608   1
   1  16   9 2550.03 167.951   1
   2  16   9 2008.24 152.677   1
   3  16   9 1036.71 134.643   1
   4  16   9 593.299 177.876   1
   5  16   9 212.029 156.001   1
   6  16   9 1616.57 253.726   1
   7  16   9 3944.85 339.508   1
   8  16   9 2175.44 355.732   1
   9  16   9 2670.14 335.092   1
  10  16   9 2542.03 229.325   1
  11  16   9 316.104 159.731   1
  12  16   9 531.613 219.702   1
  13  16   9 253.502 177.204   1
  14  16   9 247.694 157.798   1
  15  16   9 685.264 183.552   1
  16  16   9 407.752  181.33   1
  17  16   9 433.246 215.465   1
  18  16   9 462.219  229.63   1
   1  17   9 1143.97  137.75   1
   2  17   9 901.668 141.088   1
   3  17   9 4500.15 234.477   1
   4  17   9 1332.95 170.796   1
   5  17   9 5593.26 341.646   1
   6  17   9 485.306 172.503   1
   7  17   9 2194.65 321.486   1
   8  17   9 271.172 180.035   1
   9  17   9 571.703 205.334   1
  10  17   9 828.627 290.229   1
  11  17   9 1469.05 282.717   1
  12  17   9 75.6677 169.865   1
  13  17   9 1017.83 223.739   1
  14  17   9 194.587 201.571   1
  15  17   9 334.951 240.641   1
  16  17   9 339.427 214.227   1
  17  17   9 446.793 254.523   1
  18  17   9 5.82798 985.907   1
   0  18   9 454.089 194.003   1
   1  18   9 2832.33 229.261   1
   2  18   9 548.371 140.421   1
   3  18   9 1581.93 156.183   1
   4  18   9 792.189 159.777   1
   5  18   9 340.367 159.935   1
   6  18   9 558.604 270.298   1
   7  18   9 3123.31 299.796   1
   8  18   9 1172.30 225.506   1
   9  18   9 5027.86 436.855   1
  10  18   9 236.104 164.251   1
  11  18   9 857.715 235.099   1
  12  18   9  844.55 247.249   1
  13  18   9 153.783  218.14   1
  14  18   9 204.452  210.09   1
  15  18   9-124.286 207.789   1
  16  18   9 15.2908 313.833   1
  17  18   9 221.598 956.382   1
   1  19   9 1366.96 182.015   1
   2  19   9 735.287 215.952   1
   3  19   9 3691.09 215.101   1
   4  19   9 1540.73 173.555   1
   5  19   9 4671.35 264.532   1
   6  19   9 1797.85 213.678   1
   7  19   9 1672.61 221.305   1
   8  19   9 247.405 193.685   1
   9  19   9 638.859 262.468   1
  10  19   9 1175.52 296.216   1
  11  19   9 1080.77  223.55   1
  12  19   9 397.806 264.021   1
  13  19   9 790.232  247.86   1
  14  19   9-229.083 312.442   1
  15  19   9 513.145 353.018   1
   0  20   9 4115.67  337.24   1
   1  20   9 1946.94 173.406   1
   2  20   9 1639.52 163.705   1
   3  20   9 1154.01 156.936   1
   4  20   9  466.07 205.456   1
   5  20   9 503.514  159.69   1
   6  20   9 1689.54 218.098   1
   7  20   9 1314.88  232.77   1
   8  20   9 2306.20 369.693   1
   9  20   9 1978.15 315.709   1
  10  20   9 737.617 203.282   1
  11  20   9 1051.81 310.628   1
  12  20   9-52.7155 340.105   1
  13  20   9 713.178 246.023   1
  14  20   9 196.747 285.121   1
   1  21   9 959.914 170.129   1
   2  21   9 906.263 193.858   1
   3  21   9 1286.59 194.059   1
   4  21   9 4727.07 288.672   1
   5  21   9  833.28 164.717   1
   6  21   9 3991.75 256.015   1
   7  21   9 106.151 190.472   1
   8  21   9 168.798 205.517   1
   9  21   9 93.6896  192.10   1
  10  21   9 1032.50 298.071   1
  11  21   9  344.59 270.059   1
  12  21   9 1292.10 249.413   1
  13  21   9  624.37 311.574   1
   0  22   9 4774.62 337.869   1
   1  22   9 410.278 146.869   1
   2  22   9 2246.76 209.466   1
   3  22   9 378.294 179.511   1
   4  22   9 474.221 168.006   1
   5  22   9 436.481 166.402   1
   6  22   9 1874.69 210.643   1
   7  22   9 569.424 245.163   1
   8  22   9 2009.09 291.372   1
   9  22   9 514.083 259.606   1
  10  22   9 1211.38 356.345   1
  11  22   9 289.238 258.832   1
   1  23   9 478.884 167.417   1
   2  23   9 1691.70 196.581   1
   3  23   9  502.45 191.089   1
   4  23   9 3022.64 262.147   1
   5  23   9 1474.83 210.917   1
   6  23   9 1663.69 227.196   1
   7  23   9  509.55 282.882   1
   8  23   9-77.5939 240.934   1
   9  23   9 239.789 326.368   1
   0  24   9 2648.89 342.155   1
   1  24   9 1250.22 232.008   1
   2  24   9 1039.61 233.829   1
   3  24   9 684.223 203.991   1
   4  24   9 861.124 210.021   1
   5  24   9  423.11 244.018   1
   6  24   9 428.933  704.97   1
   0   0  10 4926.30 435.634   1
   2   0  10 5845.68  305.71   1
   4   0  10 458.865  133.93   1
   6   0  10 89.6674 192.142   1
   8   0  10 1999.86 223.168   1
  10   0  10 3484.11 269.859   1
  12   0  10 2216.32 242.632   1
  14   0  10 5769.01 503.623   1
  16   0  10 3473.87 318.735   1
  18   0  10 767.394 221.237   1
  20   0  10 2606.69  315.76   1
  22   0  10 3975.03 347.725   1
   2   1  10 2861.34 216.332   1
   3   1  10 137.852  76.623   1
   4   1  10 1917.51 172.624   1
   5   1  10 1574.26  128.24   1
   6   1  10 7544.82 405.323   1
   7   1  10 3499.86 207.274   1
   8   1  10 7825.93 288.641   1
   9   1  10 344.665 108.773   1
  10   1  10 5740.02 244.849   1
  11   1  10 74.4724 107.914   1
  12   1  10 4233.88 223.954   1
  13   1  10 20.4547 113.645   1
  14   1  10 2273.65 181.547   1
  15   1  10  102.83 122.754   1
  16   1  10 4472.11 243.477   1
  17   1  10 593.797 141.004   1
  18   1  10 5040.82 277.456   1
  19   1  10 1060.14 175.065   1
  20   1  10 459.809 175.376   1
  21   1  10 1178.41 196.264   1
  22   1  10 203.936 176.625   1
  23   1  10 421.558 224.181   1
   0   2  10 6173.96 356.988   1
   1   2  10 1885.58  139.52   1
   2   2  10 3964.13 193.973   1
   3   2  10 392.056 85.2096   1
   4   2  10 1217.90 123.017   1
   5   2  10 2476.86  165.99   1
   6   2  10 3532.03 220.624   1
   7   2  10 3287.25  231.05   1
   8   2  10 3840.09 212.165   1
   9   2  10 2223.38  168.12   1
  10   2  10  543.48 119.632   1
  11   2  10 1449.32 146.145   1
  12   2  10 1328.52  146.21   1
  13   2  10 2367.45 184.964   1
  14   2  10 3173.70 207.627   1
  15   2  10 787.731  160.39   1
  16   2  10 2096.33 210.589   1
  17   2  10 189.846  138.88   1
  18   2  10 339.635 145.737   1
  19   2  10 1357.92 173.067   1
  20   2  10 1633.20 233.176   1
  21   2  10 740.558 170.894   1
  22   2  10 2038.65 255.612   1
  23   2  10 1764.81 251.546   1
   1   3  10 192.153 77.7212   1
   2   3  10 586.189 88.9246   1
   3   3  10 2141.47 133.201   1
   4   3  10 733.248 95.3074   1
   5   3  10 2945.68 171.633   1
   6   3  10 1546.70 168.926   1
   7   3  10 8743.50 304.483   1
   8   3  10 1303.31 135.292   1
   9   3  10 4438.89  212.56   1
  10   3  10 1064.66 130.838   1
  11   3  10 1698.35 153.927   1
  12   3  10 953.661  139.78   1
  13   3  10 384.081 301.186   1
  14   3  10  438.49 125.789   1
  15   3  10 775.158 168.254   1
  16   3  10  370.26 131.788   1
  17   3  10 3666.93 235.661   1
  18   3  10 956.254 198.359   1
  19   3  10 3063.38 215.865   1
  20   3  10 296.669 159.215   1
  21   3  10 1229.63 186.438   1
  22   3  10 227.924 218.234   1
  23   3  10 792.641 297.099   1
   0   4  10 734.297 138.977   1
   1   4  10 1422.41 136.687   1
   2   4  10 1264.31 112.149   1
   3   4  10  750.12 97.3058   1
   4   4  10 153.918 80.7219   1
   5   4  10 1893.86 139.081   1
   6   4  10 1556.81 170.211   1
   7   4  10 3599.57 197.819   1
   8   4  10 231.186 124.214   1
   9   4  10 2926.00 180.383   1
  10   4  10 419.519 118.013   1
  11   4  10 1357.16 145.817   1
  12   4  10 186.239 114.937   1
  13   4  10 4437.50 231.416   1
  14   4  10 65.4064 116.194   1
  15   4  10 2874.03 335.597   1
  16   4  10 1058.57  143.88   1
  17   4  10 755.394 183.349   1
  18   4  10 850.012 227.754   1
  19   4  10 1371.69 172.274   1
  20   4  10 302.294 153.285   1
  21   4  10 1471.07  193.90   1
  22   4  10 504.749 196.818   1
  23   4  10 1889.94 240.415   1
   1   5  10 1607.19 130.522   1
   2   5  10 2442.95 175.264   1
   3   5  10 2752.80 189.705   1
   4   5  10 1914.37 161.668   1
   5   5  10 2822.13 175.423   1
   6   5  10 3264.68 177.224   1
   7   5  10 3132.53  183.64   1
   8   5  10 2885.47 174.708   1
   9   5  10 3657.93 215.443   1
  10   5  10 390.833 135.106   1
  11   5  10 5575.09 249.991   1
  12   5  10 65.7334 112.037   1
  13   5  10 2380.07 181.983   1
  14   5  10 2198.94 234.628   1
  15   5  10 2324.93 419.571   1
  16   5  10 847.996  153.23   1
  17   5  10 3744.58 250.527   1
  18   5  10 352.706 142.547   1
  19   5  10 2550.62  229.04   1
  20   5  10 369.528 163.148   1
  21   5  10 753.856 184.537   1
  22   5  10  254.84 212.143   1
  23   5  10 103.441  193.22   1
   0   6  10 241.724  152.61   1
   1   6  10 7256.05 276.541   1
   2   6  10 3554.44 205.516   1
   3   6  10 1407.49 176.286   1
   4   6  10 1457.59 174.867   1
   5   6  10 3119.84 212.898   1
   6   6  10  310.50 115.381   1
   7   6  10 4957.94 223.246   1
   8   6  10 4382.01 253.243   1
   9   6  10 3184.12 196.404   1
  10   6  10 837.079  123.65   1
  11   6  10 2065.05 166.192   1
  12   6  10 1139.32 189.187   1
  13   6  10 4107.54 237.829   1
  14   6  10 708.159 147.585   1
  15   6  10 3471.99 223.867   1
  16   6  10 456.983 250.339   1
  17   6  10 1411.10 197.676   1
  18   6  10 154.814 137.842   1
  19   6  10 231.936 168.245   1
  20   6  10 127.812 159.328   1
  21   6  10 2353.80 229.526   1
  22   6  10 1290.39 234.181   1
  23   6  10 1932.36 666.116   1
   1   7  10 2963.37 171.961   1
   2   7  10 3211.28 174.224   1
   3   7  10 8430.49 336.798   1
   4   7  10 3268.21 216.398   1
   5   7  10 2969.31 194.525   1
   6   7  10 5487.94 256.281   1
   7   7  10 427.199 196.372   1
   8   7  10 3445.74 177.193   1
   9   7  10 3922.97 211.701   1
  10   7  10 2059.57  162.02   1
  11   7  10 4022.08 221.623   1
  12   7  10 849.097 131.184   1
  13   7  10 1695.08  169.88   1
  14   7  10 665.066  247.59   1
  15   7  10 1130.99 223.924   1
  16   7  10 1092.01 165.158   1
  17   7  10 956.753 209.892   1
  18   7  10 788.479 217.791   1
  19   7  10 252.885 218.974   1
  20   7  10 133.089 194.372   1
  21   7  10 277.134 202.467   1
  22   7  10 106.911 256.674   1
   0   8  10 1945.81 235.515   1
   1   8  10 7764.66 298.666   1
   2   8  10 3924.66 230.056   1
   3   8  10 1243.66 148.719   1
   4   8  10 119.443  109.69   1
   5   8  10 2537.28 184.079   1
   6   8  10 4010.73 228.882   1
   7   8  10 3235.11 213.705   1
   8   8  10 6147.80 236.181   1
   9   8  10 3019.34 188.013   1
  10   8  10 1288.37 147.607   1
  11   8  10 480.922 126.988   1
  12   8  10 4302.94 240.464   1
  13   8  10 1064.97 161.182   1
  14   8  10 1867.48 197.639   1
  15   8  10 1485.86 172.918   1
  16   8  10  793.41 185.837   1
  17   8  10 240.187  167.90   1
  18   8  10-144.722 152.307   1
  19   8  10 201.128 208.385   1
  20   8  10 1149.82  253.23   1
  21   8  10 1154.48 240.576   1
  22   8  10 1005.43 252.947   1
   1   9  10 318.659 109.897   1
   2   9  10 2002.88 169.054   1
   3   9  10 4518.05 270.721   1
   4   9  10 2755.97 206.128   1
   5   9  10 3476.97 223.214   1
   6   9  10 3209.66 211.342   1
   7   9  10 4342.53 342.445   1
   8   9  10 2755.59 237.189   1
   9   9  10 383.136  99.338   1
  10   9  10 3496.56 282.071   1
  11   9  10 125.273 114.416   1
  12   9  10 1989.46 173.489   1
  13   9  10 1218.17 185.382   1
  14   9  10 258.448 132.529   1
  15   9  10 752.659 146.132   1
  16   9  10 1727.53 219.888   1
  17   9  10 397.486 177.391   1
  18   9  10 936.341 183.174   1
  19   9  10 479.654 218.927   1
  20   9  10 488.556 284.668   1
  21   9  10 124.205 308.716   1
  22   9  10-111.226 1700.86   1
   0  10  10 3165.04 623.314   1
   1  10  10 5858.96 234.994   1
   2  10  10  226.38 105.961   1
   3  10  10 840.724 139.654   1
   4  10  10 218.177 145.924   1
   5  10  10 406.787 136.101   1
   6  10  10 346.632 139.368   1
   7  10  10 2477.94 259.845   1
   8  10  10 1897.79 185.323   1
   9  10  10 3523.70 206.547   1
  10  10  10 83.1919 112.552   1
  11  10  10 1083.15 174.454   1
  12  10  10 1053.01 234.693   1
  13  10  10 866.735 141.674   1
  14  10  10 2319.81 213.875   1
  15  10  10 241.984 138.109   1
  16  10  10 970.345 219.123   1
  17  10  10 285.132 171.835   1
  18  10  10 337.008 166.044   1
  19  10  10 337.797 202.847   1
  20  10  10 867.641 250.872   1
  21  10  10 118.381 383.978   1
   1  11  10-35.1161 100.339   1
   2  11  10 1867.37 143.476   1
   3  11  10 1732.59 171.988   1
   4  11  10 1674.72 172.803   1
   5  11  10 5610.03 287.443   1
   6  11  10 2332.87 194.121   1
   7  11  10 4606.58 254.499   1
   8  11  10 630.411 147.991   1
   9  11  10 223.318 134.301   1
  10  11  10 1681.21 187.331   1
  11  11  10 36.5724 178.553   1
  12  11  10 1798.93  206.30   1
  13  11  10 403.913 139.196   1
  14  11  10 931.823 156.175   1
  15  11  10 762.986 159.466   1
  16  11  10 692.504 234.686   1
  17  11  10 293.082 165.424   1
  18  11  10 633.511 184.175   1
  19  11  10 695.124 208.251   1
  20  11  10 1056.41 250.954   1
  21  11  10 243.192 469.997   1
   0  12  10 1388.64  278.22   1
   1  12  10 3822.86 205.585   1
   2  12  10 1431.92 136.085   1
   3  12  10 1241.49 284.407   1
   4  12  10 270.321 129.372   1
   5  12  10  81.261  128.72   1
   6  12  10 995.966 162.737   1
   7  12  10 769.963 154.941   1
   8  12  10 5270.36 313.651   1
   9  12  10 1944.54 199.413   1
  10  12  10 764.437 423.235   1
  11  12  10 2047.64 186.504   1
  12  12  10 184.851 128.066   1
  13  12  10 1436.35 163.478   1
  14  12  10 687.632 158.041   1
  15  12  10 535.717 164.393   1
  16  12  10 250.305 158.523   1
  17  12  10 792.975 197.297   1
  18  12  10 102.709 178.806   1
  19  12  10 545.379 211.323   1
  20  12  10  215.76 221.266   1
   1  13  10 223.932 101.636   1
   2  13  10 2710.05 197.121   1
   3  13  10 171.532 153.722   1
   4  13  10 4368.55 253.581   1
   5  13  10 2378.19 205.326   1
   6  13  10 4525.59 266.632   1
   7  13  10 1798.84 188.453   1
   8  13  10 985.097 205.037   1
   9  13  10 1428.25 203.928   1
  10  13  10 972.204  278.40   1
  11  13  10 539.689 166.461   1
  12  13  10 1177.53 206.852   1
  13  13  10 402.001 213.326   1
  14  13  10 161.275 223.585   1
  15  13  10 761.659 171.658   1
  16  13  10 450.089 172.179   1
  17  13  10 426.487 206.076   1
  18  13  10 618.965 241.718   1
  19  13  10 698.767 226.738   1
   0  14  10 4986.37 370.094   1
   1  14  10 2080.38 174.681   1
   2  14  10 2793.20 270.573   1
   3  14  10 306.937 138.831   1
   4  14  10 10.3128 131.182   1
   5  14  10 2018.38 193.741   1
   6  14  10 462.891 157.719   1
   7  14  10 1294.65 200.133   1
   8  14  10 2246.27 665.703   1
   9  14  10 580.643 162.947   1
  10  14  10 1798.76  211.03   1
  11  14  10 938.632 181.828   1
  12  14  10 905.128 214.321   1
  13  14  10 811.246 304.771   1
  14  14  10 904.564 203.779   1
  15  14  10  153.24 160.011   1
  16  14  10 165.453 191.413   1
  17  14  10 247.101 228.883   1
  18  14  10 311.204 215.429   1
  19  14  10  283.55 271.659   1
   1  15  10 192.017 112.403   1
   2  15  10 1191.69 134.415   1
   3  15  10 1118.06 200.348   1
   4  15  10 2742.21 270.104   1
   5  15  10 1958.93 223.008   1
   6  15  10 3613.84  291.05   1
   7  15  10 1338.00 248.276   1
   8  15  10 1364.49 382.211   1
   9  15  10 759.454 190.738   1
  10  15  10 384.828 170.072   1
  11  15  10 664.207 180.863   1
  12  15  10 693.321 239.943   1
  13  15  10 690.952 205.597   1
  14  15  10 281.721  164.26   1
  15  15  10 45.7102 174.874   1
  16  15  10  793.09 298.748   1
  17  15  10 820.098 269.163   1
  18  15  10 419.922 363.622   1
   0  16  10 2682.03 310.392   1
   1  16  10 4529.18 261.584   1
   2  16  10 1989.09 177.797   1
   3  16  10 923.048 140.662   1
   4  16  10 1353.73 166.195   1
   5  16  10 866.081 165.322   1
   6  16  10 501.601 298.725   1
   7  16  10 1470.76 283.871   1
   8  16  10 719.812  215.02   1
   9  16  10 2249.10 333.849   1
  10  16  10 862.402 216.635   1
  11  16  10 798.622 220.149   1
  12  16  10 308.986 183.342   1
  13  16  10 37.3081  191.78   1
  14  16  10 332.727 245.787   1
  15  16  10 489.651 266.541   1
  16  16  10-100.472 292.219   1
  17  16  10 593.101 302.497   1
   1  17  10 627.086 132.946   1
   2  17  10 483.823 126.943   1
   3  17  10 3770.56 210.529   1
   4  17  10  685.30 172.297   1
   5  17  10 4010.89 522.013   1
   6  17  10 1664.29 289.674   1
   7  17  10 1412.86 217.643   1
   8  17  10 593.893  186.93   1
   9  17  10 376.971 200.782   1
  10  17  10 543.699 267.296   1
  11  17  10-69.9182 202.177   1
  12  17  10 593.615 208.709   1
  13  17  10 444.234 207.638   1
  14  17  10 294.745  265.33   1
  15  17  10 886.553 368.538   1
  16  17  10 971.925 270.187   1
   0  18  10 588.906 196.947   1
   1  18  10 5051.97 258.696   1
   2  18  10 590.934 140.288   1
   3  18  10 963.311 169.547   1
   4  18  10 780.709 137.127   1
   5  18  10 776.707 189.441   1
   6  18  10 250.263 182.417   1
   7  18  10 538.089 256.738   1
   8  18  10 112.104 412.146   1
   9  18  10 895.959 479.295   1
  10  18  10 737.552 204.086   1
  11  18  10 748.842 241.477   1
  12  18  10 228.035 321.472   1
  13  18  10 608.886 353.975   1
  14  18  10 334.177 265.481   1
  15  18  10 242.884 374.597   1
   1  19  10 1275.56 160.055   1
   2  19  10 1248.75 168.218   1
   3  19  10 2769.65  195.01   1
   4  19  10 1258.00 172.703   1
   5  19  10 2384.80 243.466   1
   6  19  10 760.754 194.102   1
   7  19  10 539.202 196.236   1
   8  19  10  311.40 218.927   1
   9  19  10 385.406 230.879   1
  10  19  10 277.467 242.876   1
  11  19  10 341.104 230.999   1
  12  19  10 940.732 368.923   1
  13  19  10 172.462 299.613   1
  14  19  10 323.923  257.16   1
   0  20  10 3011.21  345.74   1
   1  20  10 938.541 154.353   1
   2  20  10 1884.55 174.713   1
   3  20  10 650.718 178.182   1
   4  20  10 30.0134 145.646   1
   5  20  10  476.64 194.225   1
   6  20  10 406.838 234.859   1
   7  20  10 245.611 219.127   1
   8  20  10 1147.13 270.564   1
   9  20  10 815.811  233.23   1
  10  20  10 734.282 257.283   1
  11  20  10 1144.36 467.494   1
  12  20  10  355.64 350.179   1
   1  21  10 769.265 153.022   1
   2  21  10 847.987 196.426   1
   3  21  10 801.699 168.809   1
   4  21  10 1652.80 195.244   1
   5  21  10 731.769 181.059   1
   6  21  10 3117.39 290.581   1
   7  21  10 592.602 285.315   1
   8  21  10 1211.44 248.772   1
   9  21  10 235.951 352.399   1
  10  21  10  232.44 238.416   1
  11  21  10 586.287 328.534   1
   0  22  10 4806.12 373.265   1
   1  22  10 446.671  195.14   1
   2  22  10 1989.16 216.967   1
   3  22  10  259.21 183.241   1
   4  22  10-186.044 254.335   1
   5  22  10 154.706 180.157   1
   6  22  10 1343.63  286.97   1
   7  22  10 757.444 293.147   1
   8  22  10 1671.47 290.142   1
   1  23  10 112.708 171.073   1
   2  23  10 1647.13  273.67   1
   3  23  10 473.854 195.736   1
   4  23  10 2032.61 260.667   1
   5  23  10 252.788 233.413   1
   0   0  1148775.80 3282.99   1
   2   0  1114698.20 627.098   1
   4   0  11 2185.15 619.721   1
   6   0  11 6612.54 722.127   1
   8   0  11 6371.26  371.71   1
  10   0  11 5301.81 350.923   1
  12   0  11 7663.51 426.304   1
  14   0  11 1790.65 259.037   1
  16   0  11 978.316 227.128   1
  18   0  11 528.039 231.399   1
  20   0  11 34.9883 251.257   1
  22   0  11 671.919 272.731   1
   1   1  11  660.74 202.248   1
   2   1  11 1821.00  560.40   1
   3   1  11 734.196 107.821   1
   4   1  11 3981.35  204.14   1
   5   1  11 1864.44 158.009   1
   6   1  11 8498.12 292.986   1
   7   1  11 1620.25 155.022   1
   8   1  11 5522.13 232.321   1
   9   1  11 275.038 111.233   1
  10   1  11 2691.10 186.524   1
  11   1  11 59.8084 111.046   1
  12   1  11 3095.37 200.554   1
  13   1  11  247.80 121.814   1
  14   1  11 3066.29  217.28   1
  15   1  11-52.5097 129.043   1
  16   1  11 1670.08 196.003   1
  17   1  11 174.162 132.512   1
  18   1  11  891.77 175.208   1
  19   1  11-74.9748 151.658   1
  20   1  11 578.894  173.63   1
  21   1  11 110.222 201.384   1
  22   1  11 187.565 201.792   1
   0   2  1114410.60 756.123   1
   1   2  11 599.616 240.511   1
   2   2  11 3010.74 184.116   1
   3   2  11 2462.98 221.627   1
   4   2  11  947.30  119.99   1
   5   2  11 576.727 129.835   1
   6   2  11 3251.11 184.518   1
   7   2  11  812.06 140.654   1
   8   2  11 2906.40  181.42   1
   9   2  11 1169.60 135.594   1
  10   2  11 1444.84 163.313   1
  11   2  11 1488.30 151.385   1
  12   2  11 2763.03 196.535   1
  13   2  11 2328.40 183.559   1
  14   2  11 1309.35 174.822   1
  15   2  11 1206.01 163.197   1
  16   2  11 353.853  135.68   1
  17   2  11 387.623 146.019   1
  18   2  11 329.485 152.312   1
  19   2  11 934.724 170.749   1
  20   2  11 169.314 226.577   1
  21   2  11 569.294 279.223   1
  22   2  11 425.738 188.715   1
   1   3  11 959.507 135.136   1
   2   3  11 1784.72 169.786   1
   3   3  11 5283.06 246.371   1
   4   3  11 1233.26 124.706   1
   5   3  11 7510.62 274.246   1
   6   3  11 2597.57 170.517   1
   7   3  11 6136.42 252.072   1
   8   3  11 206.865 156.891   1
   9   3  11 1254.71  136.63   1
  10   3  11 1221.45 147.367   1
  11   3  11 1831.21 165.132   1
  12   3  11 1437.95 205.312   1
  13   3  11 545.237  150.97   1
  14   3  11 29.2781 131.681   1
  15   3  11  627.88  173.47   1
  16   3  11 75.9012 136.308   1
  17   3  11 1001.96 163.338   1
  18   3  11 766.935 169.936   1
  19   3  11 524.501 253.796   1
  20   3  11 273.528 164.543   1
  21   3  11 83.9278 246.209   1
  22   3  11 556.371 224.956   1
   0   4  11 2477.79 228.239   1
   1   4  11 3688.05 206.266   1
   2   4  11 865.207 107.855   1
   3   4  11 1623.15 276.879   1
   4   4  11 857.967 134.757   1
   5   4  11 996.548 129.344   1
   6   4  11 1294.66 134.227   1
   7   4  11 2810.73 178.817   1
   8   4  11 998.896 126.964   1
   9   4  11 3199.43  197.72   1
  10   4  11 174.499 114.913   1
  11   4  11 2762.46 192.549   1
  12   4  11 678.892 133.757   1
  13   4  11 1352.60  216.52   1
  14   4  11 533.696 144.398   1
  15   4  11 627.832 148.138   1
  16   4  11 548.486 159.109   1
  17   4  11  607.77  156.76   1
  18   4  11 198.106 155.167   1
  19   4  11 999.879 183.045   1
  20   4  11 719.405 237.932   1
  21   4  11 1311.89 256.424   1
  22   4  11 24.8266 191.118   1
   1   5  11 1911.97  159.48   1
   2   5  11  506.13 116.866   1
   3   5  11 7001.84 331.493   1
   4   5  11  494.87 101.241   1
   5   5  11 6002.52 242.146   1
   6   5  11 559.324 112.527   1
   7   5  11 2800.14 182.434   1
   8   5  11 1136.69 133.988   1
   9   5  11 707.442 125.043   1
  10   5  11  275.12 112.962   1
  11   5  11 1715.89 161.534   1
  12   5  11 414.816 125.974   1
  13   5  11  987.23 187.915   1
  14   5  11  597.16 138.041   1
  15   5  11 1189.25 167.609   1
  16   5  11 762.616 182.357   1
  17   5  11 709.398 231.471   1
  18   5  11 935.354  170.05   1
  19   5  11 768.366 174.207   1
  20   5  11 506.962 180.995   1
  21   5  11 201.264 203.168   1
  22   5  11-104.125 277.506   1
   0   6  11 5552.14  387.09   1
   1   6  11 7267.13 322.705   1
   2   6  11 2883.45 251.884   1
   3   6  11 2316.56  209.14   1
   4   6  11 1465.34 149.017   1
   5   6  11  680.90 135.657   1
   6   6  11  112.78  99.454   1
   7   6  11 3810.87 192.584   1
   8   6  11 666.804 142.634   1
   9   6  11 3309.21  236.46   1
  10   6  11 3060.09 201.051   1
  11   6  11 1034.50 146.343   1
  12   6  11 3418.78 230.837   1
  13   6  11  377.37 140.116   1
  14   6  11 1465.33 163.255   1
  15   6  11 728.277 149.649   1
  16   6  11 375.273 153.888   1
  17   6  11 614.456 164.275   1
  18   6  11  397.37  165.31   1
  19   6  11-77.3008 192.319   1
  20   6  11 401.387 467.376   1
  21   6  11 453.399 301.245   1
   1   7  11 1702.23  151.45   1
   2   7  11 353.912 109.052   1
   3   7  11 5624.17 290.277   1
   4   7  11 2236.54 181.116   1
   5   7  11 2139.85 218.807   1
   6   7  11 4339.43 239.428   1
   7   7  11-17.6502 97.1068   1
   8   7  11 2884.19 205.194   1
   9   7  11 1265.02 172.215   1
  10   7  11 573.295 200.625   1
  11   7  11 3587.46 220.454   1
  12   7  11 206.426  232.38   1
  13   7  11 810.186 153.866   1
  14   7  11 810.839 155.723   1
  15   7  11 152.929 138.726   1
  16   7  11 1301.57 282.533   1
  17   7  11 613.834 214.916   1
  18   7  11 1357.88 197.102   1
  19   7  11 986.776 227.676   1
  20   7  11 572.022 233.411   1
  21   7  11 251.928 226.943   1
   0   8  11 6711.67  355.18   1
   1   8  11 4297.57 226.699   1
   2   8  11 2316.28 217.349   1
   3   8  11 73.5351 125.488   1
   4   8  11 928.555 158.758   1
   5   8  11 904.711 143.729   1
   6   8  11 806.343 239.017   1
   7   8  11 2164.41 192.138   1
   8   8  11 1913.61 146.437   1
   9   8  11 850.599 125.078   1
  10   8  11 1753.03 163.261   1
  11   8  11 440.066 147.852   1
  12   8  11 1370.88 163.152   1
  13   8  11 1236.96 161.712   1
  14   8  11 506.949 143.981   1
  15   8  11 1224.09 229.913   1
  16   8  11 193.617 165.833   1
  17   8  11 186.848 172.136   1
  18   8  11 390.113 228.838   1
  19   8  11-129.286  205.24   1
  20   8  11 749.461 306.421   1
  21   8  11 910.714  293.26   1
   1   9  11 275.643 105.056   1
   2   9  11  681.81 159.827   1
   3   9  11 1031.29 149.823   1
   4   9  11 3053.48 213.434   1
   5   9  11 469.556 136.852   1
   6   9  11 3581.17 253.715   1
   7   9  11 1763.00 195.566   1
   8   9  11 1066.01 140.544   1
   9   9  11 2568.80 234.044   1
  10   9  11  406.05 136.029   1
  11   9  11 1148.03 201.843   1
  12   9  11 702.548 147.367   1
  13   9  11 426.733 273.709   1
  14   9  11 280.056  137.90   1
  15   9  11 551.138 154.576   1
  16   9  11 334.376 245.551   1
  17   9  11 1410.19 266.823   1
  18   9  11 1239.79 231.778   1
  19   9  11 434.583 289.961   1
  20   9  11 233.275 333.555   1
   0  10  11 6223.75 343.712   1
   1  10  11 2794.28  208.12   1
   2  10  11 1608.94 161.018   1
   3  10  11  987.73 152.152   1
   4  10  11 211.575 133.522   1
   5  10  11 149.119 129.709   1
   6  10  11 3195.10 223.382   1
   7  10  11 203.913 131.741   1
   8  10  11 2115.37 196.688   1
   9  10  11 332.241 138.285   1
  10  10  11 807.259 175.134   1
  11  10  11 571.549  159.64   1
  12  10  11-84.4001 189.677   1
  13  10  11 1172.54  183.04   1
  14  10  11 1238.66 159.308   1
  15  10  11 906.896  201.09   1
  16  10  11 1164.96 465.873   1
  17  10  11 216.285 201.176   1
  18  10  11  235.36 185.681   1
  19  10  11 550.142 225.133   1
  20  10  11 191.467 271.748   1
   1  11  11 142.484 102.893   1
   2  11  11 1687.62 151.059   1
   3  11  11 1230.64 165.238   1
   4  11  11 2864.39 217.712   1
   5  11  11 1758.48 181.144   1
   6  11  11 673.926 156.673   1
   7  11  11 4493.55 297.515   1
   8  11  11 593.257 173.882   1
   9  11  11 1043.10 181.086   1
  10  11  11 672.289  238.13   1
  11  11  11 353.141 158.046   1
  12  11  11 2396.28 192.851   1
  13  11  11 1082.36  158.77   1
  14  11  11 645.888 190.086   1
  15  11  11 1596.87 198.262   1
  16  11  11 404.679 214.498   1
  17  11  11 1088.61 199.193   1
  18  11  11 1545.99 263.551   1
  19  11  11 281.713  209.55   1
   0  12  11 7230.80  406.80   1
   1  12  11 2761.92 194.352   1
   2  12  11 2364.18  224.50   1
   3  12  11 1159.06  186.98   1
   4  12  11 836.742 158.832   1
   5  12  11 429.506 140.249   1
   6  12  11 3780.84 245.352   1
   7  12  11 159.698 174.441   1
   8  12  11 644.722 161.571   1
   9  12  11 525.251 178.307   1
  10  12  11 36.4441 242.752   1
  11  12  11 2669.81 235.274   1
  12  12  11 925.736 179.665   1
  13  12  11 2187.86 271.763   1
  14  12  11 1421.31 235.525   1
  15  12  11 891.952 177.733   1
  16  12  11 398.122 213.024   1
  17  12  11 183.375  272.69   1
  18  12  11 15.2516 182.089   1
  19  12  11 573.862 223.336   1
   1  13  11 133.533 107.854   1
   2  13  11 2376.49  211.99   1
   3  13  11 511.399 145.403   1
   4  13  11 1286.34 253.797   1
   5  13  11 1388.16 220.265   1
   6  13  11 506.772  163.74   1
   7  13  11 895.983 169.633   1
   8  13  11 1113.14 300.695   1
   9  13  11 226.856 156.243   1
  10  13  11 1042.00 184.279   1
  11  13  11 1503.12 197.985   1
  12  13  11 2325.61 370.057   1
  13  13  11 635.284 195.349   1
  14  13  11 384.265 165.413   1
  15  13  11 748.578 177.927   1
  16  13  11 1053.17 227.408   1
  17  13  11 1171.19 271.624   1
  18  13  11 2332.88  367.07   1
   0  14  11 1667.97 226.177   1
   1  14  11 2881.36 182.924   1
   2  14  11 1415.43 206.549   1
   3  14  11 286.341 166.358   1
   4  14  11 990.368  174.01   1
   5  14  11 310.772 152.655   1
   6  14  11 1165.08 185.018   1
   7  14  11 679.088 205.694   1
   8  14  11  473.00  189.97   1
   9  14  11  331.63 173.582   1
  10  14  11 941.182 263.319   1
  11  14  11  612.85 180.872   1
  12  14  11 1474.26 351.474   1
  13  14  11 135.784 155.803   1
  14  14  11 1432.40 276.069   1
  15  14  11 856.766 200.152   1
  16  14  11 403.146  220.42   1
  17  14  11 612.425 225.803   1
   1  15  11 120.652 128.757   1
   2  15  11 885.751 136.444   1
   3  15  11 891.109 142.685   1
   4  15  11 886.419 171.858   1
   5  15  11 1579.44  212.93   1
   6  15  11 945.347 191.898   1
   7  15  11-160.497 172.575   1
   8  15  11 1320.96 227.687   1
   9  15  11 507.702 174.176   1
  10  15  11  920.78  339.56   1
  11  15  11 1731.79 306.248   1
  12  15  11 557.158 196.277   1
  13  15  11  526.48 215.849   1
  14  15  11 557.237 226.528   1
  15  15  11  167.22 219.396   1
  16  15  11 1514.23 244.606   1
   0  16  11 941.671 203.667   1
   1  16  11 1426.32 149.908   1
   2  16  11 384.473 127.598   1
   3  16  11 193.205 127.396   1
   4  16  11 332.821 152.762   1
   5  16  11 1038.60 193.751   1
   6  16  11  318.34 190.623   1
   7  16  11 1121.25 263.633   1
   8  16  11 132.577 198.341   1
   9  16  11 213.263 178.288   1
  10  16  11  714.48 204.376   1
  11  16  11 314.471 195.932   1
  12  16  11 720.776 220.296   1
  13  16  11 627.922 231.233   1
  14  16  11 621.857 305.091   1
  15  16  11 1494.95 489.892   1
   1  17  11  213.15 122.692   1
   2  17  11 281.609 131.392   1
   3  17  11 882.482 152.823   1
   4  17  11 563.582 165.472   1
   5  17  11 447.233 175.812   1
   6  17  11 594.682 197.892   1
   7  17  11 789.152 208.881   1
   8  17  11 371.707 201.011   1
   9  17  11 1286.09 216.214   1
  10  17  11 341.193 203.899   1
  11  17  11 1057.49 261.154   1
  12  17  11-52.3275 253.858   1
  13  17  11  821.02 280.357   1
  14  17  11  231.96 250.633   1
   0  18  11 512.246 230.351   1
   1  18  11 1066.96 162.195   1
   2  18  11 177.846 147.089   1
   3  18  11 667.133 144.857   1
   4  18  11 442.742 157.116   1
   5  18  11 1011.93 183.237   1
   6  18  11  125.24 217.537   1
   7  18  11 1189.16 288.155   1
   8  18  11 341.992 220.094   1
   9  18  11 1276.18 293.796   1
  10  18  11 548.793 232.455   1
  11  18  11 1606.12 335.355   1
  12  18  11 153.784 228.615   1
  13  18  11 2368.70 331.305   1
   1  19  11 264.879 141.234   1
   2  19  11 1084.27 156.904   1
   3  19  11 508.138 146.991   1
   4  19  11 596.067 187.595   1
   5  19  11 1075.23 227.348   1
   6  19  11  378.50 230.151   1
   7  19  11 1452.80 268.016   1
   8  19  11 133.224 238.041   1
   9  19  11 202.101 243.794   1
  10  19  11 563.144  422.68   1
  11  19  11 1119.98 404.382   1
  12  19  11 268.376 256.027   1
   0  20  11 382.426 191.948   1
   1  20  11 741.142 178.916   1
   2  20  11 293.617 169.362   1
   3  20  11 62.4058 138.653   1
   4  20  11 329.313 163.005   1
   5  20  11 166.418 217.215   1
   6  20  11 341.049 288.175   1
   7  20  11 326.537 245.101   1
   8  20  11 654.086 601.708   1
   9  20  11 1110.12 435.071   1
  10  20  11 257.014 236.398   1
   1  21  11 468.992 165.721   1
   2  21  11 982.174 250.188   1
   3  21  11  561.71 202.605   1
   4  21  11  516.07 187.053   1
   5  21  11 256.533 223.181   1
   6  21  11 478.016 248.957   1
   7  21  11 226.817 238.622   1
   8  21  11 1228.38 303.625   1
   0  22  11 656.088 246.703   1
   1  22  11  207.79 165.996   1
   2  22  11 458.721 194.983   1
   3  22  11 323.153  281.33   1
   4  22  11  198.39 207.471   1
   5  22  11 630.023 422.143   1
   0   0  1218123.40 1298.77   1
   2   0  12 5952.64 391.161   1
   4   0  12 1132.67 184.434   1
   6   0  12 4361.76 311.996   1
   8   0  12 2820.10 267.327   1
  10   0  12 5069.30  345.81   1
  12   0  12 1098.29 200.985   1
  14   0  12 237.308 233.492   1
  16   0  12 1101.52 245.545   1
  18   0  12 591.746 290.831   1
  20   0  12 168.269 261.229   1
   1   1  12 817.227 247.149   1
   2   1  12 5714.93 254.475   1
   3   1  12 2254.20 184.576   1
   4   1  12 7190.84 288.363   1
   5   1  12 3726.26 207.079   1
   6   1  12 3942.98 211.523   1
   7   1  12 657.795 117.809   1
   8   1  12 2693.04 197.561   1
   9   1  12 1099.61 142.196   1
  10   1  12 2599.84 210.118   1
  11   1  12 839.128 138.149   1
  12   1  12 3760.90 232.138   1
  13   1  12  654.45 163.499   1
  14   1  12 1036.74 257.638   1
  15   1  12 35.8859 141.854   1
  16   1  12-138.152 138.152   1
  17   1  12 276.788 153.031   1
  18   1  12 792.787 168.262   1
  19   1  12 195.591 260.166   1
  20   1  12 691.832 447.435   1
  21   1  12-116.929  236.78   1
   0   2  12 6096.10 816.843   1
   1   2  12 5870.03 275.954   1
   2   2  12 2990.48 168.093   1
   3   2  12 2437.09 250.752   1
   4   2  12 1054.78 217.031   1
   5   2  12 546.857 157.086   1
   6   2  12 1658.05 183.782   1
   7   2  12 2912.62 189.257   1
   8   2  12 2027.24 174.058   1
   9   2  12 2238.64 175.737   1
  10   2  12 2504.44 183.448   1
  11   2  12 2146.39  207.08   1
  12   2  12 349.605 132.586   1
  13   2  12 533.954 185.773   1
  14   2  12 78.3934 149.593   1
  15   2  12 337.063 141.495   1
  16   2  12 306.488 157.373   1
  17   2  12  156.98 171.944   1
  18   2  12  692.13 198.771   1
  19   2  12 258.202 175.845   1
  20   2  12-253.599 253.599   1
  21   2  12  142.82 181.205   1
   1   3  12 1677.45 160.955   1
   2   3  12 2204.95  153.39   1
   3   3  12 1335.96 144.861   1
   4   3  12 3457.76 193.793   1
   5   3  12 4920.37 299.912   1
   6   3  12 1513.75 215.545   1
   7   3  12 1590.56 208.145   1
   8   3  12 244.371 123.783   1
   9   3  12 715.577 154.731   1
  10   3  12 987.616 192.784   1
  11   3  12 1213.57 181.636   1
  12   3  12 511.354 136.979   1
  13   3  12 794.912  152.35   1
  14   3  12 393.252 146.643   1
  15   3  12 876.182 178.398   1
  16   3  12-27.8772 139.576   1
  17   3  12-9.50982  150.42   1
  18   3  12 410.477 168.061   1
  19   3  12 383.072 225.657   1
  20   3  12 82.6352 182.945   1
  21   3  12-98.2502 497.536   1
   0   4  12 545.498 166.633   1
   1   4  12 8349.17 390.096   1
   2   4  12 1012.23 132.083   1
   3   4  12 3522.12 206.718   1
   4   4  12 76.9381 98.9247   1
   5   4  12 232.889 102.837   1
   6   4  12 292.271 115.016   1
   7   4  12 2652.10 191.296   1
   8   4  12 478.007 129.838   1
   9   4  12 5352.56 329.598   1
  10   4  12  382.49 127.045   1
  11   4  12 2388.40 269.511   1
  12   4  12 181.023 137.558   1
  13   4  12 116.392 133.818   1
  14   4  12 309.604 141.029   1
  15   4  12  497.40 166.147   1
  16   4  12 331.687 189.305   1
  17   4  12 183.093 161.895   1
  18   4  12 159.739 220.352   1
  19   4  12  275.40  270.77   1
  20   4  12 153.819 187.529   1
   1   5  12 3070.24 236.319   1
   2   5  12 334.194 138.979   1
   3   5  12 4954.87 271.072   1
   4   5  12  239.56 124.237   1
   5   5  12 3370.74 254.214   1
   6   5  12 252.658 104.285   1
   7   5  12 1219.69 152.491   1
   8   5  12 832.682 132.724   1
   9   5  12 847.624  131.92   1
  10   5  12 230.926 122.608   1
  11   5  12 1187.05 176.713   1
  12   5  12 294.567  130.33   1
  13   5  12 1641.21 175.893   1
  14   5  12  118.54 202.849   1
  15   5  12  855.67 226.319   1
  16   5  12 208.982 152.375   1
  17   5  12-40.1724 150.652   1
  18   5  12 21.0781 164.598   1
  19   5  12 132.827 336.682   1
  20   5  12 440.311  199.72   1
   0   6  12 3482.52 310.294   1
   1   6  12 3389.59 222.215   1
   2   6  12 1576.24 163.406   1
   3   6  12 1504.71 172.515   1
   4   6  12 326.907 131.593   1
   5   6  12 89.7566 121.161   1
   6   6  12 141.763 106.517   1
   7   6  12 993.463 202.496   1
   8   6  12 801.309 133.383   1
   9   6  12 3248.45 245.744   1
  10   6  12 2060.20 197.781   1
  11   6  12 1028.75 148.981   1
  12   6  12 1168.19 159.152   1
  13   6  12-14.7925 128.419   1
  14   6  12 650.485 150.517   1
  15   6  12 708.978 186.198   1
  16   6  12 219.582 156.725   1
  17   6  12 301.704 163.354   1
  18   6  12 350.992 198.751   1
  19   6  12 641.269 283.779   1
  20   6  12 366.135 206.484   1
   1   7  12 363.635 107.826   1
   2   7  12 2606.03 185.071   1
   3   7  12 1654.87  167.26   1
   4   7  12 3142.87 209.882   1
   5   7  12 1109.72  194.64   1
   6   7  12 1718.10 170.937   1
   7   7  12 672.241  131.91   1
   8   7  12 583.217 155.512   1
   9   7  12 429.862  139.69   1
  10   7  12 386.728 237.092   1
  11   7  12 1349.71 166.372   1
  12   7  12 792.633 183.722   1
  13   7  12 1116.13 166.201   1
  14   7  12 1059.01 170.691   1
  15   7  12 139.869 168.611   1
  16   7  12 803.608 174.092   1
  17   7  12 305.085 169.288   1
  18   7  12-32.6401 233.841   1
  19   7  12 601.992  327.44   1
  20   7  12 528.065 556.986   1
   0   8  12 3065.24 436.687   1
   1   8  12 1875.85 184.877   1
   2   8  12 2381.06 198.866   1
   3   8  12 39.1967 125.427   1
   4   8  12 882.821 153.247   1
   5   8  12 438.909 144.019   1
   6   8  12 646.722 147.798   1
   7   8  12 354.396 236.026   1
   8   8  12 1758.78 171.356   1
   9   8  12-66.4675 128.683   1
  10   8  12 1967.05 180.345   1
  11   8  12 197.436 131.913   1
  12   8  12 1023.78 179.887   1
  13   8  12 939.136 239.096   1
  14   8  12-87.3058 154.017   1
  15   8  12 1435.96 466.649   1
  16   8  12 98.8042 205.168   1
  17   8  12 371.529 178.412   1
  18   8  12 381.777 217.259   1
  19   8  12 106.877 259.328   1
   1   9  12 1285.04 151.766   1
   2   9  12 1912.28 171.664   1
   3   9  12 878.212 154.674   1
   4   9  12 5296.20 274.797   1
   5   9  12 521.107 140.171   1
   6   9  12 3846.84 267.142   1
   7   9  12  752.26 150.468   1
   8   9  12 210.694 141.921   1
   9   9  12 1748.37 217.891   1
  10   9  12 913.236 150.834   1
  11   9  12 395.226 191.559   1
  12   9  12 1435.58 242.318   1
  13   9  12 196.933 171.077   1
  14   9  12  713.27 205.703   1
  15   9  12 1119.40 302.899   1
  16   9  12 106.308 228.854   1
  17   9  12 1207.66 441.319   1
  18   9  12 356.284 336.024   1
  19   9  12 1108.94 330.349   1
   0  10  12 5056.34  472.09   1
   1  10  12 2670.38 190.803   1
   2  10  12 2871.85 187.535   1
   3  10  12 907.939 170.485   1
   4  10  12 252.404  127.92   1
   5  10  12  80.268  157.63   1
   6  10  12 2527.10 369.056   1
   7  10  12 410.722 151.625   1
   8  10  12 2403.19 207.439   1
   9  10  12 1091.97 159.603   1
  10  10  12 714.672 151.425   1
  11  10  12 1269.93 168.581   1
  12  10  12 122.683 133.298   1
  13  10  12 1364.18 180.279   1
  14  10  12 509.169 209.987   1
  15  10  12  364.65 175.467   1
  16  10  12 332.231 180.661   1
  17  10  12-130.709 200.188   1
  18  10  12 515.136 359.785   1
   1  11  12 963.739 137.485   1
   2  11  12 1379.23 199.632   1
   3  11  12 966.081 165.562   1
   4  11  12 2267.49 244.332   1
   5  11  12 1409.42 224.693   1
   6  11  12 1285.76 181.628   1
   7  11  12 1437.28 171.716   1
   8  11  12 527.784 159.363   1
   9  11  12 743.555 223.953   1
  10  11  12 1786.85 204.693   1
  11  11  12 253.672 254.744   1
  12  11  12 1039.91 204.189   1
  13  11  12 905.211 191.386   1
  14  11  12-110.959 154.315   1
  15  11  12 773.467 217.585   1
  16  11  12 222.317 373.132   1
  17  11  12 1446.51 443.903   1
  18  11  12 379.811 211.852   1
   0  12  12 2262.35 328.808   1
   1  12  12 3993.76 241.723   1
   2  12  12 347.866 123.933   1
   3  12  12 410.896  144.24   1
   4  12  12 300.068 144.207   1
   5  12  12 232.333 264.212   1
   6  12  12 1279.24 297.255   1
   7  12  12 749.718 278.232   1
   8  12  12 1670.59 230.812   1
   9  12  12 1055.03 196.375   1
  10  12  12 167.405 176.775   1
  11  12  12 752.305 196.072   1
  12  12  12 757.628 187.017   1
  13  12  12 800.817  286.65   1
  14  12  12 1573.29 201.546   1
  15  12  12 32.7011 209.836   1
  16  12  12 612.892  200.88   1
  17  12  12 302.938 275.911   1
   1  13  12 776.812 251.395   1
   2  13  12 521.258 129.148   1
   3  13  12 1022.68 193.915   1
   4  13  12 356.647 168.188   1
   5  13  12 1902.84 206.477   1
   6  13  12-2.40687 178.991   1
   7  13  12 1180.16 323.318   1
   8  13  12 713.254 172.794   1
   9  13  12 70.1597 168.733   1
  10  13  12 1512.14 312.845   1
  11  13  12 1101.21 202.736   1
  12  13  12 786.898 245.778   1
  13  13  12 1158.94 234.514   1
  14  13  12 85.9505 281.918   1
  15  13  12 482.521 222.561   1
  16  13  12 1522.83 232.131   1
   0  14  12-70.0235 162.778   1
   1  14  12 783.888  143.61   1
   2  14  12 354.808  134.17   1
   3  14  12 191.018 157.676   1
   4  14  12 431.427 163.033   1
   5  14  12-75.3741 194.679   1
   6  14  12 726.067 228.553   1
   7  14  12 1241.47 228.543   1
   8  14  12 584.413 310.235   1
   9  14  12 578.984 212.419   1
  10  14  12 269.239 189.888   1
  11  14  12 57.7165 184.098   1
  12  14  12 1693.13 396.278   1
  13  14  12 113.456 331.184   1
  14  14  12 1398.09 307.667   1
  15  14  12 683.322 249.296   1
  16  14  12 552.256 888.864   1
   1  15  12 56.2276 146.728   1
   2  15  12 99.6904 142.059   1
   3  15  12 1221.49 188.922   1
   4  15  12 226.762 222.781   1
   5  15  12 1212.63 185.656   1
   6  15  12 761.876 191.095   1
   7  15  12 168.932 197.084   1
   8  15  12 1101.82 267.083   1
   9  15  12  914.74 202.377   1
  10  15  12 364.799 195.331   1
  11  15  12 693.624 229.507   1
  12  15  12 22.7594 220.686   1
  13  15  12 114.999 358.472   1
  14  15  12 391.557 354.419   1
  15  15  12  441.16 1171.65   1
   0  16  12 1555.21 307.928   1
   1  16  12 860.134  258.31   1
   2  16  12 367.467 139.292   1
   3  16  12 329.215 149.423   1
   4  16  12 201.944 166.837   1
   5  16  12 852.189 206.214   1
   6  16  12 195.843 168.507   1
   7  16  12 938.199 232.018   1
   8  16  12 466.908 218.379   1
   9  16  12 551.781 194.449   1
  10  16  12 606.682 206.333   1
  11  16  12  6.9064 431.044   1
  12  16  12 1636.73 495.608   1
  13  16  12 1362.68 267.548   1
  14  16  12 398.651 923.202   1
   1  17  12 252.629 134.075   1
   2  17  12 489.385 146.789   1
   3  17  12 295.569 177.081   1
   4  17  12 454.144 179.005   1
   5  17  12  56.059 176.587   1
   6  17  12 544.638 202.316   1
   7  17  12 661.167 383.248   1
   8  17  12 584.884  395.04   1
   9  17  12 1275.65 272.323   1
  10  17  12 360.977 230.109   1
  11  17  12 509.539  303.26   1
  12  17  12 85.3218  234.79   1
   0  18  12 1007.90 353.742   1
   1  18  12  908.39 152.078   1
   2  18  12 259.612 162.032   1
   3  18  12 408.247  144.66   1
   4  18  12 1094.67 426.822   1
   5  18  12 28.3721 180.376   1
   6  18  12 -72.115 216.314   1
   7  18  12 233.424 334.423   1
   8  18  12 512.773 263.903   1
   9  18  12 674.663 369.499   1
  10  18  12 722.665 337.473   1
  11  18  12 406.361 236.552   1
   1  19  12 112.879 249.622   1
   2  19  12 32.8713 143.529   1
   3  19  12-70.3966 250.859   1
   4  19  12 71.9006 184.616   1
   5  19  12 61.2934 274.119   1
   6  19  12 78.2867  238.92   1
   7  19  12 437.174 244.336   1
   8  19  12-32.2205 273.724   1
   9  19  12 720.936 271.708   1
   0  20  12 230.119  233.00   1
   1  20  12 773.594 175.761   1
   2  20  12 318.089 156.915   1
   3  20  12-67.1456 185.583   1
   4  20  12  -43.55 212.176   1
   5  20  12 441.195 232.523   1
   6  20  12 499.345 289.741   1
   7  20  12 572.463  370.75   1
   1  21  12 333.485 171.472   1
   2  21  12 317.515 165.109   1
   3  21  12 176.431 278.536   1
   0   0  13 2692.17 391.307   1
   2   0  13 2830.10  323.38   1
   4   0  13 318.931 252.267   1
   6   0  13 910.187  248.98   1
   8   0  13 2236.18  396.06   1
  10   0  13 1691.65 259.408   1
  12   0  13 358.924 296.804   1
  14   0  13 1928.04 302.074   1
  16   0  13 2060.42 537.259   1
  18   0  13 234.874  249.97   1
   1   1  13 189.499 139.263   1
   2   1  13 6172.49 305.478   1
   3   1  13 296.916 207.228   1
   4   1  13 5707.72 310.567   1
   5   1  13 826.027 186.019   1
   6   1  13 3188.25 203.428   1
   7   1  13 272.827 117.786   1
   8   1  13 995.035 137.992   1
   9   1  13 232.732 146.957   1
  10   1  13 1364.36 162.224   1
  11   1  13 236.469 126.239   1
  12   1  13 1336.72 159.068   1
  13   1  13 240.099 131.995   1
  14   1  13 588.019 159.611   1
  15   1  13 13.5172 146.647   1
  16   1  13 439.749 156.496   1
  17   1  13  127.01 155.307   1
  18   1  13 1249.34  361.96   1
  19   1  13 379.499 203.205   1
   0   2  13 1989.48 256.446   1
   1   2  13 5432.33 321.454   1
   2   2  13 544.542 127.907   1
   3   2  13 1308.45 136.227   1
   4   2  13 221.602 113.631   1
   5   2  13 1089.39 141.562   1
   6   2  13 877.839 138.427   1
   7   2  13 2890.11 199.396   1
   8   2  13 1843.52 170.276   1
   9   2  13 1183.12 190.902   1
  10   2  13 1302.04 159.412   1
  11   2  13 312.686 148.706   1
  12   2  13 708.584 276.217   1
  13   2  13 255.679 138.011   1
  14   2  13 970.041 168.116   1
  15   2  13 387.941 187.663   1
  16   2  13 888.387 173.362   1
  17   2  13 146.503 311.229   1
  18   2  13 462.538 195.953   1
  19   2  13  291.57 242.746   1
   1   3  13  368.59 119.164   1
   2   3  13 742.455  145.14   1
   3   3  13 1939.94 164.321   1
   4   3  13  546.30 139.604   1
   5   3  13 4389.97 207.795   1
   6   3  13 901.444 143.939   1
   7   3  13 1724.02  216.87   1
   8   3  13 26.0688 118.935   1
   9   3  13 -12.948  159.06   1
  10   3  13 95.4693 131.576   1
  11   3  13 595.807 305.315   1
  12   3  13 353.624 133.304   1
  13   3  13  683.65 167.712   1
  14   3  13  548.20 155.983   1
  15   3  13  973.22 170.878   1
  16   3  13 129.202 242.299   1
  17   3  13 294.069 284.753   1
  18   3  13 211.416 379.604   1
  19   3  13 979.195 578.557   1
   0   4  13 129.588 411.739   1
   1   4  13 5846.02 289.095   1
   2   4  13 242.949 106.249   1
   3   4  13 925.517 140.384   1
   4   4  13 257.242 161.224   1
   5   4  13 777.866 146.576   1
   6   4  13 192.601 203.628   1
   7   4  13 3217.06 266.615   1
   8   4  13 155.628 129.243   1
   9   4  13 2466.15 241.344   1
  10   4  13  106.45 139.341   1
  11   4  13 1344.40 168.702   1
  12   4  13-86.4674 180.254   1
  13   4  13 632.847 149.554   1
  14   4  13 129.586 151.162   1
  15   4  13 781.967 217.199   1
  16   4  13 652.405 180.438   1
  17   4  13 411.613 228.018   1
  18   4  13 34.7844  180.09   1
  19   4  13  227.28 229.823   1
   1   5  13 585.805 185.989   1
   2   5  13 826.388 134.642   1
   3   5  13 4829.35 295.048   1
   4   5  13 388.811 140.495   1
   5   5  13 2600.92 191.366   1
   6   5  13 669.325  123.20   1
   7   5  13 878.287 145.678   1
   8   5  13 1102.16 233.348   1
   9   5  13 167.262 152.948   1
  10   5  13 215.691 125.789   1
  11   5  13 829.816  150.90   1
  12   5  13 185.696 229.637   1
  13   5  13  524.97 169.869   1
  14   5  13 893.691 173.668   1
  15   5  13 621.878 164.692   1
  16   5  13 1040.84 360.715   1
  17   5  13 21.0678 276.548   1
  18   5  13 250.081 301.692   1
  19   5  13 78.3174 285.701   1
   0   6  13 591.115 176.128   1
   1   6  13 3105.73 220.851   1
   2   6  13 1081.91 204.026   1
   3   6  13 477.347 149.187   1
   4   6  13 265.386 128.022   1
   5   6  13 954.308 158.432   1
   6   6  13 238.261 147.043   1
   7   6  13 2355.04  199.42   1
   8   6  13 1382.86 180.985   1
   9   6  13 1611.44 167.608   1
  10   6  13 468.984 173.359   1
  11   6  13 298.502 145.494   1
  12   6  13 139.273 132.838   1
  13   6  13 220.105 152.769   1
  14   6  13 546.591 163.867   1
  15   6  13  779.60 227.314   1
  16   6  13 207.311 181.981   1
  17   6  13 334.816 230.386   1
  18   6  13 161.023 189.413   1
   1   7  13 264.564 121.056   1
   2   7  13 3191.50 283.498   1
   3   7  13 1504.33 208.662   1
   4   7  13 2409.54 204.248   1
   5   7  13 979.979 156.387   1
   6   7  13 1977.39 259.239   1
   7   7  13 71.1747 157.043   1
   8   7  13 507.172 168.426   1
   9   7  13 422.231 139.739   1
  10   7  13 210.725 139.272   1
  11   7  13 691.038 152.467   1
  12   7  13 477.265  228.37   1
  13   7  13 609.273 168.735   1
  14   7  13 277.256 211.704   1
  15   7  13 185.855 170.413   1
  16   7  13 930.814 221.765   1
  17   7  13 98.0039 230.386   1
  18   7  13 704.576 249.398   1
   0   8  13 2022.48 252.109   1
   1   8  13 849.695 123.829   1
   2   8  13 2035.75 213.134   1
   3   8  13-77.9539 120.704   1
   4   8  13 518.155 145.709   1
   5   8  13 974.782 163.074   1
   6   8  13 1114.14 223.611   1
   7   8  13 678.744 144.492   1
   8   8  13 2082.00 254.454   1
   9   8  13 198.228 164.274   1
  10   8  13 1951.30 178.083   1
  11   8  13 605.769 221.216   1
  12   8  13 1769.50 187.741   1
  13   8  13 647.375  217.03   1
  14   8  13 693.771 199.599   1
  15   8  13 321.693 174.122   1
  16   8  13 91.4516 275.156   1
  17   8  13 289.303 189.506   1
  18   8  13-198.319 609.371   1
   1   9  13 209.137 112.794   1
   2   9  13 829.841 154.978   1
   3   9  13  326.02 172.577   1
   4   9  13 2678.58  254.00   1
   5   9  13 87.6933 145.469   1
   6   9  13 1443.14 189.017   1
   7   9  13 390.599 197.704   1
   8   9  13 348.111 142.968   1
   9   9  13 666.136 173.189   1
  10   9  13 725.182 174.612   1
  11   9  13 361.632 180.365   1
  12   9  13 550.018 249.368   1
  13   9  13 432.815 260.264   1
  14   9  13 423.337 320.191   1
  15   9  13 1012.88 247.575   1
  16   9  13 95.0756 179.677   1
  17   9  13 731.732 195.512   1
   0  10  13 1506.56 213.762   1
   1  10  13  834.89 137.258   1
   2  10  13 1538.95 174.299   1
   3  10  13 251.457  150.05   1
   4  10  13 61.8364 137.044   1
   5  10  13 65.0862 174.787   1
   6  10  13 355.936 263.836   1
   7  10  13 453.755 162.086   1
   8  10  13 1383.34  181.18   1
   9  10  13 828.789 160.804   1
  10  10  13 725.154 197.841   1
  11  10  13 1251.72 224.849   1
  12  10  13 495.091 171.494   1
  13  10  13 1168.73 188.183   1
  14  10  13 528.606 218.556   1
  15  10  13 391.988 205.406   1
  16  10  13 90.8212 239.921   1
   1  11  13 133.439 123.456   1
   2  11  13 649.235 220.377   1
   3  11  13 286.542  151.39   1
   4  11  13 1449.52 202.841   1
   5  11  13 931.404 208.775   1
   6  11  13 240.977 161.065   1
   7  11  13 858.857  177.81   1
   8  11  13 391.642  145.97   1
   9  11  13 322.289 167.183   1
  10  11  13 2020.52 388.945   1
  11  11  13 116.508 295.154   1
  12  11  13 688.547 224.784   1
  13  11  13-164.374 164.374   1
  14  11  13-202.986 224.257   1
  15  11  13 446.971  224.06   1
  16  11  13 450.263 203.068   1
   0  12  13 982.712 344.785   1
   1  12  13 973.118 160.024   1
   2  12  13  520.39 160.727   1
   3  12  13 106.375 212.769   1
   4  12  13 3.83107 144.975   1
   5  12  13 271.994  167.93   1
   6  12  13 192.914 157.075   1
   7  12  13 116.901 214.113   1
   8  12  13 1742.59 264.562   1
   9  12  13 485.936 190.707   1
  10  12  13 1008.49 345.704   1
  11  12  13 647.497 190.928   1
  12  12  13 282.709 339.924   1
  13  12  13 268.321 402.306   1
  14  12  13 1605.11 229.179   1
  15  12  13 1034.77 287.817   1
   1  13  13  87.384  118.44   1
   2  13  13 277.917 127.952   1
   3  13  13 1066.51 245.312   1
   4  13  13  321.96 296.385   1
   5  13  13 504.025 170.173   1
   6  13  13 45.5527 160.616   1
   7  13  13 966.324 183.424   1
   8  13  13 699.914 185.695   1
   9  13  13 300.203 186.316   1
  10  13  13 1207.92 271.858   1
  11  13  13 329.171 215.021   1
  12  13  13 1082.12 346.343   1
  13  13  13 523.577 267.372   1
  14  13  13 404.052 255.493   1
   0  14  13 2148.24 249.279   1
   1  14  13 847.212 159.377   1
   2  14  13 1183.86 157.352   1
   3  14  13 39.7004 198.978   1
   4  14  13 486.866 162.986   1
   5  14  13 386.678 168.107   1
   6  14  13 271.746  253.82   1
   7  14  13 728.842 178.847   1
   8  14  13 1124.00 536.644   1
   9  14  13 142.541 285.809   1
  10  14  13 805.853 254.371   1
  11  14  13-97.7067 239.769   1
  12  14  13 1730.40 740.251   1
  13  14  13-20.3453 289.031   1
   1  15  13  155.89 129.714   1
   2  15  13 695.446 177.552   1
   3  15  13 1136.68 185.715   1
   4  15  13 178.002 162.377   1
   5  15  13 526.698 179.827   1
   6  15  13 396.767 182.726   1
   7  15  13 168.191 184.574   1
   8  15  13 993.651  390.03   1
   9  15  13 943.609 251.995   1
  10  15  13  245.72 202.244   1
  11  15  13 1060.80 317.109   1
  12  15  13 328.147 315.337   1
   0  16  13 1452.12 238.167   1
   1  16  13 324.473 169.943   1
   2  16  13  986.00 156.194   1
   3  16  13  519.06 142.189   1
   4  16  13 497.778 185.367   1
   5  16  13 905.132 192.335   1
   6  16  13 31.4173  178.69   1
   7  16  13 517.715 278.118   1
   8  16  13 2436.24 2797.43   1
   9  16  13 283.867 219.718   1
  10  16  13 381.072 277.352   1
  11  16  13 493.244 227.206   1
   1  17  13 406.618 323.203   1
   2  17  13 28.6919 139.774   1
   3  17  13 149.834  171.19   1
   4  17  13 223.899 277.944   1
   5  17  13 212.421 226.389   1
   6  17  13 546.159 250.421   1
   7  17  13 66.7223 236.416   1
   8  17  13 409.521 248.811   1
   9  17  13 537.117 381.827   1
   0  18  13 533.033 284.083   1
   1  18  13 1085.70 162.047   1
   2  18  13 221.135 172.959   1
   3  18  13 75.0997 179.239   1
   4  18  13 233.228 204.848   1
   5  18  13 604.869 218.175   1
   6  18  13  122.83 257.066   1
   7  18  13 1152.47 576.584   1
   8  18  13 331.717 777.162   1
   1  19  13 509.879 205.551   1
   2  19  13 267.368 329.897   1
   3  19  13 439.085 202.047   1
   4  19  13 477.567 248.792   1
   5  19  13 263.988 438.397   1
   0   0  14 1925.35 361.964   1
   2   0  14 1645.64 240.891   1
   4   0  14 315.554 151.809   1
   6   0  14 1403.17 400.946   1
   8   0  14 2319.26 515.592   1
  10   0  14 1334.08 300.058   1
  12   0  14 2160.15 320.022   1
  14   0  14 1377.44 419.448   1
  16   0  14 427.245 240.719   1
   1   1  14 150.797 128.744   1
   2   1  14 719.039 124.614   1
   3   1  14-31.0298 104.683   1
   4   1  14 1230.29 159.178   1
   5   1  14 271.875 123.141   1
   6   1  14 1427.21  155.73   1
   7   1  14 502.588 169.142   1
   8   1  14 1160.98 158.946   1
   9   1  14 378.685 145.104   1
  10   1  14 372.525  133.82   1
  11   1  14 324.405 198.066   1
  12   1  14 270.388  177.19   1
  13   1  14 62.6967 167.204   1
  14   1  14 71.7759 166.711   1
  15   1  14  273.82 276.763   1
  16   1  14 560.884  177.36   1
  17   1  14 589.106 258.923   1
   0   2  14 2238.41 256.459   1
   1   2  14 647.776  124.77   1
   2   2  14 886.375 186.122   1
   3   2  14 1.94368 119.842   1
   4   2  14 173.637 105.986   1
   5   2  14 114.804  122.91   1
   6   2  14 312.256 128.134   1
   7   2  14 49.3757 153.166   1
   8   2  14 754.592 159.865   1
   9   2  14 28.4854 127.424   1
  10   2  14 202.714 165.305   1
  11   2  14 888.317 171.035   1
  12   2  14 617.367 188.276   1
  13   2  14 1500.28 183.734   1
  14   2  14 706.023 173.918   1
  15   2  14 916.619 184.757   1
  16   2  14 546.689 169.848   1
  17   2  14 387.919 223.219   1
   1   3  14 121.711 111.304   1
   2   3  14 187.438 109.665   1
   3   3  14 385.626 121.704   1
   4   3  14 292.078 118.094   1
   5   3  14 1249.27 139.829   1
   6   3  14-17.5059 216.048   1
   7   3  14 2006.54 261.554   1
   8   3  14 247.174 129.321   1
   9   3  14 1149.15 213.818   1
  10   3  14 364.419 165.046   1
  11   3  14 385.571  225.46   1
  12   3  14 264.511 255.015   1
  13   3  14 108.687 255.823   1
  14   3  14 330.279 194.386   1
  15   3  14 894.951 188.592   1
  16   3  14 429.723 283.198   1
  17   3  14 1727.63 278.854   1
   0   4  14 289.688 173.014   1
   1   4  14 1400.13  204.35   1
   2   4  14 132.444 105.836   1
   3   4  14 343.816 321.406   1
   4   4  14-21.5635 116.055   1
   5   4  14 783.619  199.75   1
   6   4  14 292.661 134.895   1
   7   4  14 344.192 187.959   1
   8   4  14  540.53 148.792   1
   9   4  14 498.234 144.206   1
  10   4  14 704.123 181.219   1
  11   4  14 830.869 179.737   1
  12   4  14 389.923 158.295   1
  13   4  14 1630.95 183.388   1
  14   4  14 505.168  164.20   1
  15   4  14 669.107 571.274   1
  16   4  14 236.007 282.393   1
  17   4  14 229.431 349.548   1
   1   5  14 44.7886 114.176   1
   2   5  14 147.681 143.312   1
   3   5  14 1190.76  184.27   1
   4   5  14 505.386 154.363   1
   5   5  14 1228.30 170.068   1
   6   5  14 786.383 150.803   1
   7   5  14 1371.95 165.749   1
   8   5  14 325.528 189.279   1
   9   5  14 738.622 151.778   1
  10   5  14 306.042 359.712   1
  11   5  14 1067.51 166.016   1
  12   5  14 485.516 241.392   1
  13   5  14 258.393 169.128   1
  14   5  14 5.85072  168.14   1
  15   5  14 381.291  241.96   1
  16   5  14 521.468 281.589   1
  17   5  14 1499.82 239.605   1
   0   6  14 1323.80 225.246   1
   1   6  14 1295.27 151.636   1
   2   6  14 624.922 153.951   1
   3   6  14 444.778 175.773   1
   4   6  14 247.644 154.489   1
   5   6  14 601.541  162.32   1
   6   6  14 384.355 163.793   1
   7   6  14 1267.10 197.124   1
   8   6  14 521.327 194.956   1
   9   6  14 304.947 143.223   1
  10   6  14 617.008 190.688   1
  11   6  14 322.343 157.143   1
  12   6  14 708.823 171.756   1
  13   6  14 855.405 179.705   1
  14   6  14  650.07 175.433   1
  15   6  14 643.234 201.553   1
  16   6  14 46.6875 183.563   1
   1   7  14 465.163 129.231   1
   2   7  14  141.67 120.122   1
   3   7  14 2147.79 221.948   1
   4   7  14 474.579 223.524   1
   5   7  14 1616.67 191.543   1
   6   7  14 1485.70 196.485   1
   7   7  14-27.2235 137.396   1
   8   7  14 720.751 158.841   1
   9   7  14 856.921 156.606   1
  10   7  14 454.724 163.905   1
  11   7  14 1386.92 185.717   1
  12   7  14 393.779 157.801   1
  13   7  14 298.066 271.571   1
  14   7  14 487.052 250.317   1
  15   7  14 53.1988 292.297   1
  16   7  14 1553.70 215.245   1
   0   8  14 2135.61 368.104   1
   1   8  14 948.494 136.462   1
   2   8  14 664.948 150.246   1
   3   8  14 148.513 139.206   1
   4   8  14 578.458 166.777   1
   5   8  14 602.596  171.27   1
   6   8  14 439.278 220.359   1
   7   8  14 871.871 190.926   1
   8   8  14  220.34 158.903   1
   9   8  14 1160.22 476.603   1
  10   8  14  722.34 159.054   1
  11   8  14 565.898 398.218   1
  12   8  14 1094.05 180.736   1
  13   8  14 282.943 182.551   1
  14   8  14 1494.48 448.442   1
  15   8  14  657.63 255.497   1
   1   9  14  336.56 143.378   1
   2   9  14 49.2838 142.502   1
   3   9  14 1126.46 174.004   1
   4   9  14 386.465 143.827   1
   5   9  14 798.418 178.283   1
   6   9  14 407.801 155.208   1
   7   9  14 1269.05 164.282   1
   8   9  14 889.196 161.737   1
   9   9  14 218.896 195.297   1
  10   9  14 179.668 294.888   1
  11   9  14  565.71 171.154   1
  12   9  14 288.819 178.713   1
  13   9  14 141.279 236.773   1
  14   9  14 245.973 178.686   1
  15   9  14 274.502 262.493   1
   0  10  14 1382.66 231.502   1
   1  10  14 306.437 150.027   1
   2  10  14 142.357  143.65   1
   3  10  14 657.499 155.212   1
   4  10  14 473.696 174.359   1
   5  10  14 421.394 178.104   1
   6  10  14 553.567 313.575   1
   7  10  14 705.772 160.909   1
   8  10  14 462.363 158.108   1
   9  10  14 619.251 203.318   1
  10  10  14 328.876 341.067   1
  11  10  14 646.234 204.696   1
  12  10  14-220.723 220.723   1
  13  10  14 1189.48 241.678   1
  14  10  14 1375.02 446.807   1
   1  11  14 256.068  171.72   1
   2  11  14 841.792 142.252   1
   3  11  14 501.161 205.317   1
   4  11  14 1180.20 268.452   1
   5  11  14 1021.05  318.07   1
   6  11  14 263.386 166.011   1
   7  11  14 1737.07 331.446   1
   8  11  14 500.739  199.10   1
   9  11  14 623.423 254.945   1
  10  11  14  999.14 254.216   1
  11  11  14 447.289 230.607   1
  12  11  14 524.752 376.325   1
  13  11  14 688.859  434.88   1
  14  11  14-397.058 599.898   1
   0  12  14 1954.42 233.428   1
   1  12  14 467.193 120.939   1
   2  12  14 738.115  253.15   1
   3  12  14 403.349 177.335   1
   4  12  14 512.491 166.281   1
   5  12  14 279.586 166.696   1
   6  12  14 674.818 217.387   1
   7  12  14 360.986 182.217   1
   8  12  14 1404.50  248.38   1
   9  12  14 52.7976 170.375   1
  10  12  14 345.913  597.67   1
  11  12  14 506.213 276.992   1
  12  12  14 263.423 240.564   1
  13  12  14 365.354 415.657   1
   1  13  14 267.311 123.942   1
   2  13  14 2055.90 375.155   1
   3  13  14 241.693 240.727   1
   4  13  14 1530.91 328.172   1
   5  13  14 746.776 188.504   1
   6  13  14 725.253  188.41   1
   7  13  14 338.164 187.973   1
   8  13  14 453.846 178.235   1
   9  13  14 277.712 255.773   1
  10  13  14 1051.79 293.053   1
  11  13  14 121.088 246.327   1
  12  13  14 438.657 395.546   1
   0  14  14 1876.52 353.691   1
   1  14  14 279.783 169.111   1
   2  14  14 1223.48 192.334   1
   3  14  14 96.2567 159.843   1
   4  14  14 494.521 284.863   1
   5  14  14 311.596 162.278   1
   6  14  14 784.329 206.874   1
   7  14  14 505.082 258.102   1
   8  14  14 1020.86 244.384   1
   9  14  14 357.449 260.653   1
  10  14  14 1604.96 332.367   1
  11  14  14 1342.67 1054.86   1
   1  15  14 475.293 147.616   1
   2  15  14 1404.03 418.203   1
   3  15  14 671.488 182.513   1
   4  15  14 1110.47 193.188   1
   5  15  14 150.294 245.818   1
   6  15  14 669.483 229.813   1
   7  15  14  582.12 209.716   1
   8  15  14 670.069 248.252   1
   9  15  14 392.492 319.822   1
   0  16  14 490.178 305.514   1
   1  16  14 1292.59 196.951   1
   2  16  14 58.7787 168.182   1
   3  16  14 227.239  236.33   1
   4  16  14 432.019 205.655   1
   5  16  14  503.28 212.034   1
   6  16  14 150.527  265.79   1
   7  16  14 1112.27 259.358   1
   1  17  14 467.178 187.989   1
   2  17  14 266.587 185.555   1
   3  17  14 1665.07 238.719   1
   4  17  14 179.973 198.663   1
   5  17  14 1394.81 459.405   1
   0   0  15-209.922 213.667   1
   2   0  15 121.492 150.658   1
   4   0  15 22.9623 244.887   1
   6   0  15 1885.27 257.538   1
   8   0  15 209.391 312.709   1
  10   0  15 385.656 198.976   1
  12   0  15 1451.24 380.451   1
  14   0  15 2146.79 528.058   1
   1   1  15 71.7757 248.125   1
   2   1  15 387.173 121.961   1
   3   1  15 33.5166 108.009   1
   4   1  15 345.592 174.716   1
   5   1  15 91.5255 154.013   1
   6   1  15 309.503 142.917   1
   7   1  15 775.453 216.144   1
   8   1  15 1168.58 181.859   1
   9   1  15 323.908 142.752   1
  10   1  15 1533.75 364.583   1
  11   1  15 461.375 154.463   1
  12   1  15 1145.67 170.344   1
  13   1  15 352.325 323.932   1
  14   1  15 387.021  165.66   1
  15   1  15 451.928 175.477   1
   0   2  15  291.73 203.048   1
   1   2  15  218.96 160.134   1
   2   2  15-70.4132 116.261   1
   3   2  15 1083.10 157.397   1
   4   2  15 669.652 137.519   1
   5   2  15 1056.41 213.805   1
   6   2  15 964.096  173.66   1
   7   2  15 496.453 228.578   1
   8   2  15-54.8679 131.513   1
   9   2  15 475.089 153.749   1
  10   2  15 107.388 161.797   1
  11   2  15 856.292 214.569   1
  12   2  15 878.162 178.238   1
  13   2  15 1749.51  220.79   1
  14   2  15 1193.57 215.997   1
  15   2  15 990.131 344.921   1
   1   3  15 132.226  111.06   1
   2   3  15 543.281  124.11   1
   3   3  15 179.905 140.056   1
   4   3  15 573.248 137.498   1
   5   3  15 423.598  220.12   1
   6   3  15 380.243 139.746   1
   7   3  15 1303.44 238.011   1
   8   3  15 524.169 175.844   1
   9   3  15 1257.21 187.152   1
  10   3  15  644.66 153.359   1
  11   3  15 660.544 160.487   1
  12   3  15 340.807 197.756   1
  13   3  15-61.0396 313.164   1
  14   3  15 166.687 164.767   1
  15   3  15 1660.31 208.748   1
   0   4  15  323.83 173.077   1
   1   4  15 454.737 134.303   1
   2   4  15 718.145 126.046   1
   3   4  15  269.09 151.073   1
   4   4  15 187.942 166.358   1
   5   4  15 1097.68 165.882   1
   6   4  15 91.7282 132.914   1
   7   4  15 866.105 148.468   1
   8   4  15 466.424 212.977   1
   9   4  15 376.617 179.698   1
  10   4  15 107.682 164.324   1
  11   4  15 443.255 166.537   1
  12   4  15 203.769  245.76   1
  13   4  15 2290.51 325.886   1
  14   4  15-172.591 290.802   1
  15   4  15 1273.69  217.67   1
   1   5  15-83.3115 123.315   1
   2   5  15 402.838 180.484   1
   3   5  15 250.886  156.29   1
   4   5  15 1127.79  225.08   1
   5   5  15 217.152 120.285   1
   6   5  15 111.441 180.344   1
   7   5  15 631.911 231.319   1
   8   5  15 39.7205 159.569   1
   9   5  15 1211.95 282.664   1
  10   5  15 244.329 163.235   1
  11   5  15 998.128 176.525   1
  12   5  15 296.473 163.879   1
  13   5  15 610.684 206.568   1
  14   5  15 405.041 255.613   1
   0   6  15 1446.13 246.398   1
   1   6  15 189.007 143.732   1
   2   6  15 660.007 137.722   1
   3   6  15 436.653 201.476   1
   4   6  15-144.982  205.44   1
   5   6  15 183.049 193.832   1
   6   6  15 213.931 143.623   1
   7   6  15  929.99 274.147   1
   8   6  15 621.755 155.285   1
   9   6  15 446.746 161.828   1
  10   6  15 728.437 202.591   1
  11   6  15 466.026 181.138   1
  12   6  15 251.525 200.736   1
  13   6  15 1516.11 216.644   1
  14   6  15 236.879 265.736   1
   1   7  15 603.802 140.793   1
   2   7  15 705.435 164.845   1
   3   7  15 1119.48 186.148   1
   4   7  15 662.066  301.30   1
   5   7  15  571.32 363.696   1
   6   7  15 892.772 177.429   1
   7   7  15 446.127 176.596   1
   8   7  15 708.651 185.563   1
   9   7  15 709.443 321.462   1
  10   7  15 344.809 246.246   1
  11   7  15 857.385 207.511   1
  12   7  15 1104.84 554.821   1
  13   7  15 663.549 204.408   1
   0   8  15 231.596 185.772   1
   1   8  15  915.98 189.741   1
   2   8  15 361.016 146.094   1
   3   8  15 609.506 214.102   1
   4   8  15 332.456 157.249   1
   5   8  15 81.1662 309.617   1
   6   8  15 593.142  176.80   1
   7   8  15 616.535 155.753   1
   8   8  15 69.4223 159.772   1
   9   8  15 1211.81 222.279   1
  10   8  15 122.467 165.131   1
  11   8  15 253.245 194.551   1
  12   8  15 1386.22 287.811   1
  13   8  15 249.108 271.687   1
   1   9  15 367.157 130.691   1
   2   9  15 315.294 137.605   1
   3   9  15 1167.35 209.951   1
   4   9  15 532.403 171.588   1
   5   9  15 1297.87 313.057   1
   6   9  15 508.721 163.832   1
   7   9  15 391.763 156.649   1
   8   9  15 1621.49  215.33   1
   9   9  15 537.602 240.377   1
  10   9  15 1914.40 599.295   1
  11   9  15 200.005 213.562   1
  12   9  15  673.55 296.962   1
   0  10  15 95.2638 190.769   1
   1  10  15 1379.30 166.669   1
   2  10  15 321.984 218.645   1
   3  10  15 711.249 173.579   1
   4  10  15 40.9225  156.15   1
   5  10  15 388.345  246.61   1
   6  10  15  671.34 186.681   1
   7  10  15 497.289 313.747   1
   8  10  15 682.985 246.408   1
   9  10  15 883.964 293.011   1
  10  10  15 141.839 189.031   1
  11  10  15 718.117  230.64   1
  12  10  15-9.77152 566.546   1
   1  11  15  311.93  170.40   1
   2  11  15 249.453 239.032   1
   3  11  15 738.039 182.327   1
   4  11  15 530.445  186.77   1
   5  11  15 1180.47 327.373   1
   6  11  15 291.328  284.18   1
   7  11  15 581.725 241.118   1
   8  11  15 717.989 600.049   1
   9  11  15 232.072 181.837   1
  10  11  15 1036.49 472.672   1
  11  11  15 142.328 305.297   1
   0  12  15 1429.98 250.167   1
   1  12  15 1164.89 160.041   1
   2  12  15 902.597 247.538   1
   3  12  15 405.671 156.775   1
   4  12  15 211.051 278.355   1
   5  12  15  298.38 377.716   1
   6  12  15 693.101 205.254   1
   7  12  15 187.729 179.926   1
   8  12  15 1115.35 195.289   1
   9  12  15 506.981 191.463   1
  10  12  15 428.257 813.259   1
   1  13  15 93.3097 124.715   1
   2  13  15 1347.95 171.921   1
   3  13  15 294.929 229.388   1
   4  13  15 2014.54 234.203   1
   5  13  15 451.877 259.793   1
   6  13  15 1389.40 337.625   1
   7  13  15 513.047 361.175   1
   8  13  15  397.99 180.299   1
   0  14  15 1093.07 267.499   1
   1  14  15 301.632 175.615   1
   2  14  15 1185.51  193.36   1
   3  14  15 234.216 184.173   1
   4  14  15 349.662 209.956   1
   5  14  15 63.6152 187.829   1
   6  14  15 187.857 304.656   1
   1  15  15 351.502  149.71   1
   2  15  15 674.611 328.235   1
   3  15  15 1180.69 276.324   1
   4  15  15 1936.96 330.603   1
   0   0  16 1056.18 300.742   1
   2   0  16 788.036 186.017   1
   4   0  16  653.04 307.068   1
   6   0  16 1116.34 561.157   1
   8   0  16 1575.15 237.951   1
  10   0  16 1232.40 300.058   1
  12   0  16 2504.12 567.652   1
   1   1  16 119.484  206.78   1
   2   1  16 902.331 147.611   1
   3   1  16-20.4297 126.463   1
   4   1  16 455.599 141.691   1
   5   1  16  204.89 190.189   1
   6   1  16 678.257 191.872   1
   7   1  16 198.742 186.778   1
   8   1  16 1034.04 270.269   1
   9   1  16 614.511 439.392   1
  10   1  16 1346.60 198.438   1
  11   1  16 175.786 205.833   1
  12   1  16  852.39  327.89   1
   0   2  16 765.867 240.276   1
   1   2  16 508.161 126.811   1
   2   2  16  436.44 126.689   1
   3   2  16 92.7925 125.716   1
   4   2  16  438.48 151.827   1
   5   2  16 226.581 176.941   1
   6   2  16 570.954 256.746   1
   7   2  16 575.117  224.61   1
   8   2  16 1162.80 181.441   1
   9   2  16 469.279 144.025   1
  10   2  16 426.456 229.692   1
  11   2  16 518.785 197.418   1
  12   2  16 1313.35 220.493   1
   1   3  16 192.893 133.425   1
   2   3  16-53.9464 123.701   1
   3   3  16 421.513 128.381   1
   4   3  16 589.784 144.609   1
   5   3  16 1102.57 208.411   1
   6   3  16 656.631  210.84   1
   7   3  16 716.325 192.048   1
   8   3  16 256.386 161.511   1
   9   3  16 977.471 166.513   1
  10   3  16 588.034 165.137   1
  11   3  16 373.015 204.429   1
  12   3  16 392.382 176.136   1
   0   4  16 622.401 199.903   1
   1   4  16 743.141 309.452   1
   2   4  16  282.29 131.611   1
   3   4  16 880.701 175.695   1
   4   4  16 612.485 140.734   1
   5   4  16  406.85 135.733   1
   6   4  16 917.633 253.157   1
   7   4  16 207.263 238.923   1
   8   4  16 174.965 185.165   1
   9   4  16 731.463 192.909   1
  10   4  16-1.00829 181.528   1
  11   4  16 463.464 177.593   1
  12   4  16 172.173 299.841   1
   1   5  16 341.674  136.67   1
   2   5  16 165.403 132.858   1
   3   5  16 563.882 176.689   1
   4   5  16 585.794 245.794   1
   5   5  16 406.546 217.629   1
   6   5  16  299.64 140.046   1
   7   5  16 641.703 155.654   1
   8   5  16-46.0603 190.909   1
   9   5  16 623.657 203.337   1
  10   5  16-21.6122 260.301   1
  11   5  16  688.20 227.698   1
   0   6  16 725.939 268.728   1
   1   6  16 578.032 148.152   1
   2   6  16 201.108 166.615   1
   3   6  16 266.242 174.192   1
   4   6  16 1192.24  177.12   1
   5   6  16 536.868 265.232   1
   6   6  16  938.73 284.528   1
   7   6  16 1149.86 350.561   1
   8   6  16 353.539 231.644   1
   9   6  16 765.558 214.616   1
  10   6  16 579.262 325.716   1
  11   6  16 468.581  270.01   1
   1   7  16 547.723 164.511   1
   2   7  16 352.752 166.638   1
   3   7  16 326.111 177.695   1
   4   7  16 580.179 333.112   1
   5   7  16 610.729 158.953   1
   6   7  16 654.616 177.767   1
   7   7  16 371.034  175.91   1
   8   7  16 824.775 321.234   1
   9   7  16-205.574 205.574   1
  10   7  16  422.04  243.22   1
   0   8  16 630.655 239.056   1
   1   8  16 1062.80 323.288   1
   2   8  16 740.177 229.659   1
   3   8  16 349.135  171.67   1
   4   8  16 579.523  205.47   1
   5   8  16 573.462  197.73   1
   6   8  16 448.509 172.276   1
   7   8  16 771.711 203.892   1
   8   8  16 797.232 310.511   1
   9   8  16 126.073 216.918   1
  10   8  16 72.9077 744.968   1
   1   9  16-5.04714 165.322   1
   2   9  16  365.58 160.646   1
   3   9  16 1340.96  193.64   1
   4   9  16 708.854 190.512   1
   5   9  16 747.645  237.32   1
   6   9  16 1029.28 345.716   1
   7   9  16 278.388 365.739   1
   8   9  16 132.346 266.485   1
   9   9  16 495.204 254.655   1
   0  10  16 1150.75 297.305   1
   1  10  16 1076.41 202.081   1
   2  10  16 531.095 179.813   1
   3  10  16 603.845 227.931   1
   4  10  16-2.06458 389.924   1
   5  10  16 197.798 176.005   1
   6  10  16 476.749 212.873   1
   7  10  16 239.413 175.946   1
   8  10  16 487.811 448.145   1
   1  11  16 373.461 145.471   1
   2  11  16 352.173 209.662   1
   3  11  16 538.633 296.961   1
   4  11  16 773.571 222.055   1
   5  11  16 668.195 250.829   1
   6  11  16 831.478 286.113   1
   0  12  16 2347.70 285.572   1
   1  12  16 637.694 187.771   1
   2  12  16 704.171 199.066   1
   3  12  16 779.124 228.913   1
   4  12  16 117.548 189.857   1
   0   0  17  768.18 262.712   1
   2   0  17 1016.06  191.73   1
   4   0  17 996.225 255.602   1
   6   0  17 408.739 216.951   1
   8   0  17 2057.98 980.237   1
   1   1  17  210.80 145.891   1
   2   1  17 1471.74 160.556   1
   3   1  17 486.537 138.384   1
   4   1  17 1979.12 209.825   1
   5   1  17 368.959 155.531   1
   6   1  17 986.118 265.081   1
   7   1  17 627.777 279.716   1
   8   1  17  483.12 468.882   1
   0   2  17 1242.52 323.796   1
   1   2  17 1608.68 193.123   1
   2   2  17 723.286 135.986   1
   3   2  17 288.376 142.642   1
   4   2  17-11.3167 129.067   1
   5   2  17 732.108 454.578   1
   6   2  17 454.963 280.441   1
   7   2  17 746.315  283.30   1
   8   2  17 712.336  232.55   1
   1   3  17 495.715 145.304   1
   2   3  17 446.025 137.458   1
   3   3  17 2145.61 321.483   1
   4   3  17 560.425 151.485   1
   5   3  17 907.702 170.986   1
   6   3  17 596.704 348.879   1
   7   3  17 572.239 401.762   1
   8   3  17 361.124  194.20   1
   0   4  17  439.36 206.794   1
   1   4  17 2017.94 193.415   1
   2   4  17 195.892 136.438   1
   3   4  17 869.609 169.947   1
   4   4  17 298.818 169.592   1
   5   4  17 195.622  330.28   1
   6   4  17 402.844 159.347   1
   7   4  17 899.325 221.496   1
   8   4  17 54.5768 225.616   1
   1   5  17-20.0533 144.575   1
   2   5  17 852.621 184.678   1
   3   5  17 888.771 173.771   1
   4   5  17 124.863 268.956   1
   5   5  17 661.754 296.651   1
   6   5  17 86.0232 266.246   1
   7   5  17 652.682 193.222   1
   0   6  17 357.555 196.508   1
   1   6  17 852.797 213.273   1
   2   6  17  756.49 172.798   1
   3   6  17 334.099 170.248   1
   4   6  17-123.175 230.583   1
   5   6  17 373.378 170.261   1
   6   6  17  456.59 315.075   1
   1   7  17 226.294 163.914   1
   2   7  17 1008.14 211.952   1
   3   7  17 663.643 290.977   1
   4   7  17 863.541 177.002   1
   5   7  17 933.537 245.059   1
   0   8  17 1625.75 246.555   1
   1   8  17 259.502 162.816   1
   2   8  17  397.66  180.68   1
   3   8  17 471.918 181.996   1
   4   8  17 541.069 311.208   1
   0   0   0    0.00    0.00   1
;
_shelx_hkl_checksum     28182
_shelx_res_file
;
TITL shelxt_a.res in P-4b2
    shelx.res
    created by SHELXL-2018/3 at 11:08:49 on 11-Nov-2021
CELL  0.71073  21.5069  21.5069  13.4343   90.000   90.000   90.000
ZERR    4.00   0.0044   0.0044   0.0040    0.000    0.000    0.000
LATT  -1
SYMM  - X, - Y,   Z
SYMM    Y, - X, - Z
SYMM  - Y,   X, - Z
SYMM  1/2 + X, 1/2 - Y,   Z
SYMM  1/2 - X, 1/2 + Y,   Z
SYMM  1/2 + Y, 1/2 + X, - Z
SYMM  1/2 - Y, 1/2 - X, - Z
SFAC  C    H    N    O    SE
UNIT 280 280 32 16 8
TEMP  -173.15
L.S.  25
acta
conf
bond $h
htab
EQIV $1 y+1/2, x-1/2, -z+1
HTAB C2 Se1_$1
HTAB C7 O1
EQIV $2 y+1/2, x-1/2, -z+2
HTAB C7 O1_$2
HTAB C33A Se1_$1
omit     0   2   0 !   95831.59     205444.17       8.47       0.706      10.75
omit     2   2   0 !   14198.39       9224.02       5.73       0.150       7.60
omit     6   6   1 !     808.62        345.56       4.51       0.029       2.49
omit     2   4   0 !     965.10       1725.85       4.44       0.065       4.81
omit     1   1  10 !    1091.66        422.40       4.00       0.032       1.34
twin
simu .003 c16 > c25a
simu .003 c26 > c35a
mpla 6 c1 c2 c3 c4 c5 c6
mpla 5 n2 c8 c9 c14 c15
mpla 6 c9 c10 c11 c12 c13 c14
mpla 6 o2 c21 c16 c15 c31 c26
mpla 6 c16 c17 c18 c19 c20 c21
mpla 6 o2 c21 c16 c15 c31 c26
mpla 6 c26 c27 c28 c29 c30 c31
mpla 6 c1 c2 c3 c4 c5 c6
mpla 6 o2 c21 c16 c15 c31 c26
mpla 5 n2 c8 c9 c14 c15
mpla 6 o2 c21 c16 c15 c31 c26
WGHT    0.040000   13.663301
BASF   0.05040
FVAR       0.99929   0.66447   0.66547
SE1   5    0.705677    0.181829    0.583258    11.00000    0.01411    0.01904 =
         0.02603    0.00702   -0.00676   -0.00188
O1    4    0.753232    0.124918    0.977174    11.00000    0.02344    0.02234 =
         0.03125    0.00995   -0.00500   -0.00111
O2    4    0.853619    0.277454    0.600596    11.00000    0.04633    0.01911 =
         0.02652    0.00572   -0.00198   -0.00886
N1    3    0.728706    0.177822    0.777836    11.00000    0.01675    0.02170 =
         0.02689    0.00746   -0.00788   -0.00050
N2    3    0.781976    0.178640    0.835088    11.00000    0.01755    0.02038 =
         0.02669    0.01160   -0.00695   -0.00253
C1    1    0.624746    0.174270    0.645690    11.00000    0.01741    0.01275 =
         0.03259    0.00208   -0.00572    0.00253
C2    1    0.570887    0.170435    0.591957    11.00000    0.01668    0.03685 =
         0.02724   -0.00300   -0.00299    0.00405
AFIX  43
H2A   2    0.573364    0.172617    0.521440    11.00000   -1.20000
AFIX   0
C3    1    0.513626    0.163608    0.634848    11.00000    0.01853    0.03696 =
         0.03613   -0.00586   -0.00819    0.00483
AFIX  43
H3A   2    0.477457    0.160360    0.594590    11.00000   -1.20000
AFIX   0
C4    1    0.508902    0.161466    0.738276    11.00000    0.01220    0.03592 =
         0.04273   -0.00388    0.00106    0.00049
AFIX  43
H4A   2    0.469386    0.156737    0.768954    11.00000   -1.20000
AFIX   0
C5    1    0.561923    0.166246    0.796174    11.00000    0.01637    0.02892 =
         0.03071   -0.00159   -0.00195    0.00486
AFIX  43
H5A   2    0.558725    0.165049    0.866677    11.00000   -1.20000
AFIX   0
C6    1    0.620713    0.172891    0.750764    11.00000    0.01904    0.01316 =
         0.03228    0.00154   -0.00245   -0.00049
C7    1    0.674714    0.175962    0.817760    11.00000    0.02210    0.01828 =
         0.02610    0.00392   -0.00319    0.00010
AFIX  43
H7A   2    0.669701    0.176542    0.888011    11.00000   -1.20000
AFIX   0
C8    1    0.792487    0.150493    0.925689    11.00000    0.02561    0.01233 =
         0.03165    0.00460   -0.00939   -0.00170
C9    1    0.860358    0.156519    0.943139    11.00000    0.02747    0.01893 =
         0.02189    0.00291   -0.01123   -0.00104
C10   1    0.895701    0.137533    1.024172    11.00000    0.03661    0.02843 =
         0.02688    0.00602   -0.01553   -0.00274
AFIX  43
H10A  2    0.877362    0.115811    1.078296    11.00000   -1.20000
AFIX   0
C11   1    0.958416    0.151322    1.023348    11.00000    0.03283    0.04130 =
         0.03601    0.00456   -0.01770    0.00663
AFIX  43
H11A  2    0.983691    0.137835    1.077174    11.00000   -1.20000
AFIX   0
C12   1    0.985330    0.184210    0.946295    11.00000    0.02821    0.04587 =
         0.03751    0.00273   -0.01428   -0.00448
AFIX  43
H12A  2    1.028150    0.194827    0.949810    11.00000   -1.20000
AFIX   0
C13   1    0.950579    0.202106    0.863277    11.00000    0.02477    0.02423 =
         0.04596    0.00136   -0.01211   -0.00259
AFIX  43
H13A  2    0.969281    0.223137    0.808773    11.00000   -1.20000
AFIX   0
C14   1    0.887487    0.187898    0.863613    11.00000    0.02104    0.01834 =
         0.03577    0.00274   -0.00853   -0.00278
C15   1    0.838656    0.205730    0.785454    11.00000    0.01549    0.01413 =
         0.03666    0.01092   -0.00969   -0.00243
AFIX  66
PART   1
C16   1    0.832007    0.276908    0.775991    21.00000    0.02194    0.02007 =
         0.03179    0.00803   -0.00449   -0.00211
C17   1    0.817085    0.312035    0.859491    21.00000    0.02455    0.02226 =
         0.03150    0.00820   -0.00316   -0.00052
AFIX  43
H17A  2    0.810023    0.292093    0.921568    21.00000   -1.20000
AFIX  65
C18   1    0.812495    0.376339    0.852164    21.00000    0.02757    0.02284 =
         0.03251    0.00644   -0.00151    0.00011
AFIX  43
H18A  2    0.802296    0.400347    0.909233    21.00000   -1.20000
AFIX  65
C19   1    0.822827    0.405517    0.761336    21.00000    0.02734    0.02067 =
         0.03219    0.00737   -0.00132   -0.00022
C20   1    0.837749    0.370391    0.677835    21.00000    0.02451    0.02014 =
         0.03121    0.00860   -0.00253   -0.00203
AFIX  43
H20A  2    0.844811    0.390334    0.615758    21.00000   -1.20000
AFIX  65
C21   1    0.842340    0.306087    0.685161    21.00000    0.02240    0.01984 =
         0.03123    0.00821   -0.00398   -0.00171
AFIX   0
N3    3    0.817122    0.471355    0.753160    21.00000    0.03311    0.02131 =
         0.03399    0.00548   -0.00075   -0.00024
C22   1    0.804871    0.509220    0.839904    21.00000    0.03428    0.02282 =
         0.03476    0.00452    0.00031    0.00028
AFIX  23
H22A  2    0.772449    0.488677    0.880586    21.00000   -1.20000
H22B  2    0.788165    0.549841    0.817849    21.00000   -1.20000
AFIX   0
C23   1    0.861726    0.520535    0.904675    21.00000    0.04253    0.03265 =
         0.03601    0.00507   -0.00569    0.00426
AFIX 137
H23A  2    0.852407    0.553040    0.953573    21.00000   -1.50000
H23B  2    0.896586    0.533822    0.862790    21.00000   -1.50000
H23C  2    0.872832    0.482036    0.939413    21.00000   -1.50000
AFIX   0
C24   1    0.838131    0.502435    0.662044    21.00000    0.03519    0.01963 =
         0.03472    0.00730   -0.00083   -0.00018
AFIX  23
H24A  2    0.822744    0.545818    0.662541    21.00000   -1.20000
H24B  2    0.819286    0.481215    0.604023    21.00000   -1.20000
AFIX   0
C25   1    0.908670    0.503318    0.648862    21.00000    0.03849    0.01925 =
         0.03654    0.00506   -0.00469   -0.00287
AFIX 137
H25A  2    0.919134    0.524192    0.586220    21.00000   -1.50000
H25B  2    0.924392    0.460560    0.647392    21.00000   -1.50000
H25C  2    0.927740    0.525770    0.704517    21.00000   -1.50000
AFIX  66
PART   2
same .003 c16 > c25
C16A  1    0.835134    0.277272    0.780140   -21.00000    0.02245    0.02044 =
         0.03165    0.00827   -0.00427   -0.00132
C17A  1    0.831748    0.310926    0.868306   -21.00000    0.02441    0.02205 =
         0.03197    0.00739   -0.00290   -0.00085
AFIX  43
H17B  2    0.830645    0.289786    0.930371   -21.00000   -1.20000
AFIX  65
C18A  1    0.829976    0.375511    0.865661   -21.00000    0.02581    0.02206 =
         0.03194    0.00719   -0.00281   -0.00012
AFIX  43
H18B  2    0.827661    0.398511    0.925919   -21.00000   -1.20000
AFIX  65
C19A  1    0.831589    0.406442    0.774851   -21.00000    0.02783    0.02080 =
         0.03243    0.00677   -0.00148   -0.00089
C20A  1    0.834976    0.372789    0.686684   -21.00000    0.02460    0.02017 =
         0.03141    0.00823   -0.00266   -0.00164
AFIX  43
H20B  2    0.836078    0.393930    0.624620   -21.00000   -1.20000
AFIX  65
C21A  1    0.836748    0.308204    0.689327   -21.00000    0.02266    0.01991 =
         0.03116    0.00809   -0.00376   -0.00146
AFIX   0
N3A   3    0.829674    0.472627    0.772033   -21.00000    0.03251    0.02104 =
         0.03378    0.00612   -0.00109   -0.00024
C22A  1    0.830758    0.508874    0.862630   -21.00000    0.03506    0.02331 =
         0.03446    0.00475   -0.00079   -0.00008
AFIX  23
H22C  2    0.800367    0.491063    0.910067   -21.00000   -1.20000
H22D  2    0.817367    0.551850    0.847216   -21.00000   -1.20000
AFIX   0
C23A  1    0.894250    0.511173    0.912342   -21.00000    0.04317    0.03173 =
         0.03851    0.00026   -0.00406   -0.00626
AFIX 137
H23D  2    0.889360    0.523101    0.982309   -21.00000   -1.50000
H23E  2    0.920456    0.541792    0.878306   -21.00000   -1.50000
H23F  2    0.913845    0.470107    0.908442   -21.00000   -1.50000
AFIX   0
C24A  1    0.835563    0.505141    0.676712   -21.00000    0.03464    0.02012 =
         0.03467    0.00634   -0.00112   -0.00013
AFIX  23
H24C  2    0.819079    0.547850    0.684418   -21.00000   -1.20000
H24D  2    0.809503    0.483585    0.626721   -21.00000   -1.20000
AFIX   0
C25A  1    0.902057    0.509041    0.637295   -21.00000    0.03937    0.01853 =
         0.03563    0.00628   -0.00501   -0.00089
AFIX 137
H25D  2    0.901289    0.520804    0.566831   -21.00000   -1.50000
H25E  2    0.922335    0.468488    0.644552   -21.00000   -1.50000
H25F  2    0.925212    0.540334    0.675210   -21.00000   -1.50000
AFIX  66
PART   1
C26   1    0.859807    0.215027    0.599797    31.00000    0.02569    0.02071 =
         0.03731    0.00440   -0.00941   -0.00104
C27   1    0.874134    0.189806    0.507336    31.00000    0.02733    0.02366 =
         0.03874    0.00388   -0.00961   -0.00164
AFIX  43
H27A  2    0.880123    0.216328    0.451607    31.00000   -1.20000
AFIX  65
C28   1    0.879696    0.125778    0.496416    31.00000    0.02901    0.02646 =
         0.04155    0.00206   -0.00893   -0.00127
C29   1    0.870933    0.086971    0.577956    31.00000    0.02760    0.02534 =
         0.04013    0.00371   -0.00838   -0.00067
AFIX  43
H29A  2    0.874735    0.043210    0.570492    31.00000   -1.20000
AFIX  65
C30   1    0.856607    0.112191    0.670417    31.00000    0.02654    0.02373 =
         0.03904    0.00545   -0.00799   -0.00122
AFIX  43
H30A  2    0.850618    0.085668    0.726146    31.00000   -1.20000
AFIX  65
C31   1    0.851044    0.176219    0.681339    31.00000    0.02411    0.02109 =
         0.03653    0.00513   -0.00872   -0.00204
AFIX   0
N4    3    0.899196    0.101830    0.402724    31.00000    0.03344    0.03282 =
         0.04651   -0.00289   -0.00737   -0.00073
C32   1    0.907608    0.145911    0.313064    31.00000    0.03615    0.03840 =
         0.04966   -0.00704   -0.00813    0.00066
AFIX  23
H32A  2    0.931083    0.183592    0.332541    31.00000   -1.20000
H32B  2    0.929969    0.124816    0.258215    31.00000   -1.20000
AFIX   0
C33   1    0.844811    0.161690    0.283498    31.00000    0.04094    0.05052 =
         0.05595   -0.01505   -0.00451   -0.00429
AFIX 137
H33A  2    0.846143    0.191657    0.228587    31.00000   -1.50000
H33B  2    0.822739    0.180067    0.340131    31.00000   -1.50000
H33C  2    0.823053    0.124025    0.261767    31.00000   -1.50000
AFIX   0
C34   1    0.893159    0.034582    0.381063    31.00000    0.03757    0.03552 =
         0.05030   -0.00244   -0.00758   -0.00116
AFIX  23
H34A  2    0.915231    0.009836    0.432176    31.00000   -1.20000
H34B  2    0.911327    0.024895    0.315153    31.00000   -1.20000
AFIX   0
C35   1    0.819813    0.018339    0.381976    31.00000    0.04971    0.04993 =
         0.06258   -0.00323   -0.00873    0.00290
AFIX 137
H35A  2    0.814274   -0.026890    0.382246    31.00000   -1.50000
H35B  2    0.800074    0.035921    0.322558    31.00000   -1.50000
H35C  2    0.800606    0.036133    0.441678    31.00000   -1.50000
AFIX  66
PART   2
same .003 c26 > c35
C26A  1    0.852574    0.214808    0.598623   -31.00000    0.02585    0.02157 =
         0.03755    0.00447   -0.00904   -0.00216
C27A  1    0.856854    0.188467    0.504389   -31.00000    0.02817    0.02392 =
         0.03938    0.00336   -0.00905   -0.00192
AFIX  43
H27B  2    0.859045    0.214396    0.447248   -31.00000   -1.20000
AFIX  65
C28A  1    0.857928    0.124188    0.493761   -31.00000    0.03042    0.02731 =
         0.04186    0.00158   -0.00910   -0.00128
C29A  1    0.854721    0.086248    0.577367   -31.00000    0.02810    0.02509 =
         0.04036    0.00375   -0.00843   -0.00089
AFIX  43
H29B  2    0.855455    0.042316    0.570102   -31.00000   -1.20000
AFIX  65
C30A  1    0.850441    0.112588    0.671601   -31.00000    0.02649    0.02355 =
         0.03888    0.00508   -0.00826   -0.00117
AFIX  43
H30B  2    0.848250    0.086658    0.728742   -31.00000   -1.20000
AFIX  65
C31A  1    0.849367    0.176868    0.682231   -31.00000    0.02479    0.02152 =
         0.03711    0.00501   -0.00858   -0.00173
AFIX   0
N4A   3    0.866278    0.098686    0.396880   -31.00000    0.03526    0.03358 =
         0.04692   -0.00301   -0.00801   -0.00106
C32A  1    0.887397    0.140548    0.309969   -31.00000    0.03596    0.03722 =
         0.04862   -0.00587   -0.00773   -0.00070
AFIX  23
H32C  2    0.907631    0.178796    0.335110   -31.00000   -1.20000
H32D  2    0.916908    0.118233    0.266124   -31.00000   -1.20000
AFIX   0
C33A  1    0.830550    0.155291    0.257207   -31.00000    0.03761    0.04538 =
         0.05076   -0.00995   -0.00727    0.00027
AFIX 137
H33D  2    0.837508    0.191426    0.214184   -31.00000   -1.50000
H33E  2    0.797618    0.164806    0.305268   -31.00000   -1.50000
H33F  2    0.818059    0.119616    0.216466   -31.00000   -1.50000
AFIX   0
C34A  1    0.873959    0.030715    0.384307   -31.00000    0.03744    0.03537 =
         0.05023   -0.00271   -0.00770   -0.00148
AFIX  23
H34C  2    0.840464    0.013913    0.341508   -31.00000   -1.20000
H34D  2    0.871955    0.009659    0.449758   -31.00000   -1.20000
AFIX   0
C35A  1    0.940927    0.019066    0.333204   -31.00000    0.04864    0.04047 =
         0.06310   -0.00201   -0.00649   -0.00233
AFIX 137
H35D  2    0.937979   -0.015795    0.286465   -31.00000   -1.50000
H35E  2    0.971630    0.009329    0.384804   -31.00000   -1.50000
H35F  2    0.953808    0.056594    0.297335   -31.00000   -1.50000
PART   0
AFIX   0
HKLF 4
REM  shelxt_a.res in P-4b2
REM wR2 = 0.1416, GooF = S = 1.082, Restrained GooF = 1.051 for all data
REM R1 = 0.0699 for 6090 Fo > 4sig(Fo) and 0.0924 for all 7696 data
REM 540 parameters refined using 696 restraints
END
WGHT      0.0400     13.6728
REM Instructions for potential hydrogen bonds
HTAB C2 Se1_$1
HTAB C7 O1
HTAB C7 O1_$2
HTAB C33A Se1_$1
REM Highest difference peak  0.523,  deepest hole -0.965,  1-sigma level  0.092
Q1    1   0.9283  0.1756  0.2864  11.00000  0.05    0.52
Q2    1   0.8367  0.2588  0.7772  11.00000  0.05    0.51
Q3    1   0.8834  0.1213  0.4743  11.00000  0.05    0.43
Q4    1   0.8200  0.4232  0.7562  11.00000  0.05    0.42
Q5    1   0.7612  0.2360  0.5745  11.00000  0.05    0.41
Q6    1   0.6598  0.1933  0.6450  11.00000  0.05    0.41
Q7    1   0.7501  0.1793  0.5760  11.00000  0.05    0.40
Q8    1   0.7050  0.1872  0.6590  11.00000  0.05    0.39
Q9    1   0.8567  0.1967  0.7099  11.00000  0.05    0.36
Q10   1   0.9524  0.0208  0.2803  11.00000  0.05    0.36
Q11   1   0.9237  0.1844  0.8700  11.00000  0.05    0.36
Q12   1   0.6957  0.1957  0.5000  10.50000  0.05    0.34
Q13   1   0.7036  0.2233  0.5326  11.00000  0.05    0.33
Q14   1   0.6571  0.1389  0.5920  11.00000  0.05    0.33
Q15   1   0.7289  0.2446  0.6230  11.00000  0.05    0.33
Q16   1   0.7070  0.1924  0.7219  11.00000  0.05    0.33
Q17   1   0.7423  0.1780  0.2378  11.00000  0.05    0.33
Q18   1   0.7727  0.2801  0.5671  11.00000  0.05    0.33
Q19   1   0.8623 -0.0600  0.4158  11.00000  0.05    0.33
Q20   1   0.9381  0.4583  0.5866  11.00000  0.05    0.33
;
_shelx_res_checksum     50205
