# Supplementary material for: Crystal structure, Hirshfeld surface analysis and DFT study of 2,2′′-({[(1E,1′E)-(diselanedi­yl)bis­(2,1-phenyl­ene)]bis­(methane­ylyl­idene)}bis­(aza­neylyl­idene))bis­[3′,6′-bis­(di­ethyl­amino)-4a’,9a’-di­hydro­spiro­[isoindoline-1,9′-xanthen]-3-one]
Source: Acta Crystallogr E Crystallogr Commun. 2022 Jan 1;78(Pt 1):1–7. doi: 10.1107/S2056989021013189 (PMC8739208; doi:10.1107/S2056989021013189)
Supplement: Supplementary file 2 [file e-78-00001-Isup3.hkl]

data_I                                                                          
_shelx_title ' shelxt_a.res in P-4b2'                                           
_shelx_refln_list_code          4                                               
_shelx_F_calc_maximum      646.68                                               
_exptl_crystal_F_000      2584.00                                               
_reflns_d_resolution_high  0.7505                                               
                                                                                
loop_                                                                           
 _space_group_symop_operation_xyz                                               
 'x, y, z'                                                                      
 '-x, -y, z'                                                                    
 'y, -x, -z'                                                                    
 '-y, x, -z'                                                                    
 'x+1/2, -y+1/2, z'                                                             
 '-x+1/2, y+1/2, z'                                                             
 'y+1/2, x+1/2, -z'                                                             
 '-y+1/2, -x+1/2, -z'                                                           
                                                                                
_cell_length_a    21.5069                                                       
_cell_length_b    21.5069                                                       
_cell_length_c    13.4343                                                       
_cell_angle_alpha  90.000                                                       
_cell_angle_beta   90.000                                                       
_cell_angle_gamma  90.000                                                       
                                                                                
_shelx_F_squared_multiplier     1.000                                           
                                                                                
loop_                                                                           
 _refln_index_h                                                                 
 _refln_index_k                                                                 
 _refln_index_l                                                                 
 _refln_F_squared_calc                                                          
 _refln_F_squared_meas                                                          
 _refln_F_squared_sigma                                                         
 _refln_observed_status                                                         
   1   2   0      12293.45      12672.42       300.75 o                         
   1   3   0        810.44       1208.12        28.38 o                         
   2   3   0       1219.20       1448.00        28.75 o                         
   3   3   0        668.87       1106.89        34.30 o                         
   0   4   0     143212.58     133485.78      3318.06 o                         
   1   4   0      41279.24      41631.49       799.10 o                         
   3   4   0       4004.26       4061.83        85.90 o                         
   4   4   0       6008.76       5945.73       172.62 o                         
   1   5   0      61394.40      60122.68      1402.73 o                         
   2   5   0       1964.95       1819.75        56.17 o                         
   3   5   0     103879.06     110507.12      2568.69 o                         
   4   5   0       2150.32       2552.61        67.74 o                         
   5   5   0       9705.81      12485.25       383.50 o                         
   0   6   0     418190.19     398772.97     13101.83 o                         
   1   6   0      57280.46      53486.34      1249.31 o                         
   2   6   0      18064.51      15533.38       431.22 o                         
   3   6   0       1075.44        928.56        57.68 o                         
   4   6   0       3030.61       2855.34        79.99 o                         
   5   6   0       3980.92       4042.91       100.41 o                         
   6   6   0       3021.74       2237.47        95.01 o                         
   1   7   0        989.55       1225.81        65.21 o                         
   2   7   0        601.61        651.65        42.58 o                         
   3   7   0      22634.30      20061.82       555.58 o                         
   4   7   0      16192.16      17296.19       444.79 o                         
   5   7   0       6303.97       6221.85       154.57 o                         
   6   7   0      13441.51      13731.02       316.79 o                         
   7   7   0       3152.62       3342.51       160.45 o                         
   0   8   0      24667.17      23275.79       906.91 o                         
   1   8   0       1276.50       1975.24        89.05 o                         
   2   8   0       2380.32       2471.62       102.57 o                         
   3   8   0       7531.27       7222.24       198.88 o                         
   4   8   0      12359.18      11960.91       318.05 o                         
   5   8   0        839.81       1204.34        55.57 o                         
   6   8   0       7798.77       7616.71       178.41 o                         
   7   8   0       2790.92       2834.68        87.06 o                         
   8   8   0       7473.09       7607.04       258.05 o                         
   1   9   0       7881.85       7836.87       232.53 o                         
   2   9   0         88.98        311.61        48.51 o                         
   3   9   0       2010.84       2110.03        88.94 o                         
   4   9   0      11275.10      10025.05       274.43 o                         
   5   9   0       1033.24       1355.00       104.72 o                         
   6   9   0      19663.20      19958.47       455.34 o                         
   7   9   0       2855.62       2716.53        88.69 o                         
   8   9   0       4525.35       5163.45       134.45 o                         
   9   9   0      14375.83      15531.18       490.40 o                         
   0  10   0      19508.66      18556.18       894.06 o                         
   1  10   0      15003.93      14742.96       659.41 o                         
   2  10   0       5218.85       4627.29       174.83 o                         
   3  10   0       1247.33       1203.38        68.78 o                         
   4  10   0       3178.40       3585.23       141.20 o                         
   5  10   0        257.35        426.01        54.56 o                         
   6  10   0      18947.59      17831.45       470.49 o                         
   7  10   0       1959.70       2121.57       110.99 o                         
   8  10   0       8807.98       9024.33       226.71 o                         
   9  10   0       1089.79       1212.79        71.25 o                         
  10  10   0         65.95         87.02        61.34 o                         
   1  11   0      15829.94      14824.78       464.44 o                         
   2  11   0        356.79        226.38        55.58 o                         
   3  11   0      11698.57      10887.38       354.77 o                         
   4  11   0       7872.78       6996.37       221.05 o                         
   5  11   0       6803.94       6728.45       202.67 o                         
   6  11   0       4492.51       4301.87       145.83 o                         
   7  11   0      10194.18       9316.20       246.99 o                         
   8  11   0         66.13         87.82        42.79 o                         
   9  11   0       5417.49       5723.79       171.72 o                         
  10  11   0       2403.95       2654.15       112.07 o                         
  11  11   0        838.50        897.83        93.11 o                         
   0  12   0        451.13        858.21       102.04 o                         
   1  12   0      24873.42      25613.22       784.89 o                         
   2  12   0       4351.58       4400.32       174.44 o                         
   3  12   0       2771.84       2144.48       117.56 o                         
   4  12   0       2344.55       2527.86       129.76 o                         
   5  12   0        170.58        200.10        54.71 o                         
   6  12   0       3823.30       4214.32       147.98 o                         
   7  12   0         32.53         65.32        42.88 o                         
   8  12   0       6585.36       5617.33       168.43 o                         
   9  12   0       2699.72       2841.85       102.29 o                         
  10  12   0       1962.18       2403.67        97.52 o                         
  11  12   0       4272.00       4684.33       141.41 o                         
  12  12   0       6184.20       5858.72       235.78 o                         
   1  13   0        802.23       1357.18       102.73 o                         
   2  13   0         95.65        340.64        72.22 o                         
   3  13   0       5671.26       4603.52       213.77 o                         
   4  13   0       2739.67       2641.15       174.99 o                         
   5  13   0       7747.97       6858.99       211.69 o                         
   6  13   0         54.65        109.19        55.85 o                         
   7  13   0       6253.80       7019.06       201.42 o                         
   8  13   0       2505.99       2553.33       114.54 o                         
   9  13   0        383.23        635.58        69.08 o                         
  10  13   0       8775.76       9218.59       239.45 o                         
  11  13   0       2176.80       2451.49       122.33 o                         
  12  13   0       5138.97       5302.24       195.22 o                         
  13  13   0       3685.65       3795.15       189.73 o                         
   0  14   0       3500.48       3585.40       209.01 o                         
   1  14   0       5838.64       6439.79       235.18 o                         
   2  14   0          5.81         78.17        81.92 o                         
   3  14   0       4287.32       3898.02       171.27 o                         
   4  14   0       1752.69       1588.55       117.02 o                         
   5  14   0        399.59        787.52        84.37 o                         
   6  14   0       2959.57       3499.64       154.49 o                         
   7  14   0        916.48       1237.76       150.29 o                         
   8  14   0       3252.40       3376.63       143.21 o                         
   9  14   0       2143.88       2247.90       126.68 o                         
  10  14   0       4080.74       3838.45       170.55 o                         
  11  14   0        430.69        453.96        68.35 o                         
  12  14   0      13528.56      12318.31       327.88 o                         
  13  14   0        402.61        688.78        78.84 o                         
  14  14   0       7233.38       6695.06       295.78 o                         
   1  15   0        551.42        533.68       109.16 o                         
   2  15   0        247.85        239.40        80.62 o                         
   3  15   0       7714.69       6149.06       238.78 o                         
   4  15   0        627.37        842.92        94.77 o                         
   5  15   0       1974.28       2193.00       132.93 o                         
   6  15   0       2613.59       3090.90       156.86 o                         
   7  15   0        183.77        203.09        86.27 o                         
   8  15   0       4098.72       4030.95       206.50 o                         
   9  15   0       5855.67       5181.80       202.76 o                         
  10  15   0       4839.66       4708.78       174.56 o                         
  11  15   0       2341.97       2951.27       160.17 o                         
  12  15   0       1440.78       1635.60        99.42 o                         
  13  15   0        369.18        364.41        80.56 o                         
  14  15   0       3105.44       3366.65       142.24 o                         
  15  15   0       1354.22       1377.57       141.27 o                         
   0  16   0       1811.65       2332.12       254.62 o                         
   1  16   0        558.19        620.02        84.26 o                         
   2  16   0       2637.19       2760.41       164.20 o                         
   3  16   0        607.99        725.00       107.73 o                         
   4  16   0        485.66        420.66        97.13 o                         
   5  16   0       2071.97       2422.05       148.96 o                         
   6  16   0        639.79        822.59       102.46 o                         
   7  16   0       3416.94       3263.74       163.39 o                         
   8  16   0        190.94        348.47        89.87 o                         
   9  16   0        253.53        129.62        91.00 o                         
  10  16   0       1286.41       1398.11       122.97 o                         
  11  16   0        103.03         83.21        79.87 o                         
  12  16   0       1309.93       1187.42       105.06 o                         
  13  16   0       3722.29       3726.74       166.64 o                         
  14  16   0         40.64        169.40        81.70 o                         
  15  16   0       4538.90       4147.98       161.61 o                         
  16  16   0        403.50        667.40       133.69 o                         
   1  17   0       3558.83       3271.22       187.74 o                         
   2  17   0       1377.32       1512.58       147.66 o                         
   3  17   0       3790.21       3538.56       212.67 o                         
   4  17   0       3230.30       3686.80       187.17 o                         
   5  17   0         72.40        107.41       111.34 o                         
   6  17   0        111.33        315.70        97.75 o                         
   7  17   0        857.44       1202.62       129.15 o                         
   8  17   0        315.81        355.08       107.85 o                         
   9  17   0        674.11        683.43       155.19 o                         
  10  17   0         19.49        127.34        99.00 o                         
  11  17   0       1713.86       1810.28       131.21 o                         
  12  17   0         65.22        -74.12        87.00 o                         
  13  17   0        184.07        192.90        88.31 o                         
  14  17   0         80.87        212.72        88.88 o                         
  15  17   0         28.93         17.86        94.03 o                         
  16  17   0        577.49        606.87       110.25 o                         
  17  17   0       2560.01       2738.89       209.69 o                         
   0  18   0        588.60       1162.95       218.70 o                         
   1  18   0       6405.23       6321.17       266.95 o                         
   2  18   0         12.93        217.48       107.86 o                         
   3  18   0       2330.42       2258.77       161.80 o                         
   4  18   0          0.31         58.23        83.85 o                         
   5  18   0         27.54        157.78        88.09 o                         
   6  18   0        445.05        313.32        98.05 o                         
   7  18   0        729.50        681.08       111.03 o                         
   8  18   0         16.42        164.36       106.80 o                         
   9  18   0         23.52          4.82        89.49 o                         
  10  18   0        538.63        578.14       113.46 o                         
  11  18   0        453.85        735.33       125.61 o                         
  12  18   0        368.41        263.44       117.60 o                         
  13  18   0       3665.48       3295.48       213.94 o                         
  14  18   0        712.51        701.52       150.88 o                         
  15  18   0       3189.10       2910.80       177.24 o                         
  16  18   0         34.93        138.96        95.77 o                         
  17  18   0       1483.39       1244.18       133.51 o                         
  18  18   0          8.03        139.48       150.50 o                         
   1  19   0          0.61        160.70        96.98 o                         
   2  19   0       1013.88        774.51       118.36 o                         
   3  19   0       2155.41       2734.39       229.83 o                         
   4  19   0         34.72        203.16        96.38 o                         
   5  19   0       1611.01       1775.99       143.14 o                         
   6  19   0        491.83        536.07       109.55 o                         
   7  19   0       1339.55       1480.84       138.69 o                         
   8  19   0         57.71        -12.59        93.49 o                         
   9  19   0         86.56         84.22        97.05 o                         
  10  19   0         98.93        141.19       102.82 o                         
  11  19   0       2050.00       2320.91       170.11 o                         
  12  19   0         52.37        133.29       124.26 o                         
  13  19   0         33.86        255.59       116.66 o                         
  14  19   0          0.60        183.35       149.13 o                         
  15  19   0        646.59        711.17       156.45 o                         
  16  19   0        359.57        239.00       151.73 o                         
  17  19   0       5100.97       4588.38       375.35 o                         
  18  19   0         20.04        102.70       122.05 o                         
  19  19   0       1827.74       1931.21       304.62 o                         
   0  20   0        899.64       1597.80       233.34 o                         
   1  20   0        287.35        196.01       147.29 o                         
   2  20   0        877.07       1322.40       136.55 o                         
   3  20   0       1029.07       1208.20       126.57 o                         
   4  20   0        267.06        304.58       109.43 o                         
   5  20   0       2660.25       2469.36       215.22 o                         
   6  20   0        235.67        330.29       116.44 o                         
   7  20   0       2753.25       3041.44       186.57 o                         
   8  20   0         60.15         14.46       101.52 o                         
   9  20   0        260.99        207.14       107.86 o                         
  10  20   0          7.08        -40.64       123.36 o                         
  11  20   0       6769.98       5172.98       277.11 o                         
  12  20   0        276.54        405.37       122.59 o                         
  13  20   0       4841.34       4127.22       246.83 o                         
  14  20   0        536.52        729.76       251.28 o                         
  15  20   0        551.26        371.73       145.35 o                         
  16  20   0         79.47        131.57       155.13 o                         
  17  20   0         56.33        146.76       138.48 o                         
  18  20   0          4.68        -32.86       132.38 o                         
  19  20   0       1165.04        968.07       178.37 o                         
  20  20   0        175.25         17.13       319.94 o                         
   1  21   0       1687.45       1824.92       308.05 o                         
   2  21   0       1892.10       2454.36       223.07 o                         
   3  21   0        403.12        923.67       128.59 o                         
   4  21   0        592.88        853.54       120.74 o                         
   5  21   0        223.97        187.12       137.85 o                         
   6  21   0       1187.80       1503.76       168.98 o                         
   7  21   0        236.25        260.94       118.18 o                         
   8  21   0       3414.95       3190.31       227.12 o                         
   9  21   0         21.37         87.24       106.92 o                         
  10  21   0       2404.99       2502.77       181.25 o                         
  11  21   0        508.30        449.87       125.29 o                         
  12  21   0       1644.68       1568.09       208.86 o                         
  13  21   0        225.31        195.57       139.37 o                         
  14  21   0        707.61        692.17       197.33 o                         
  15  21   0        232.28        263.31       149.94 o                         
  16  21   0       1828.30       1867.55       198.80 o                         
  17  21   0       2322.71       1748.64       199.60 o                         
  18  21   0       2623.12       2547.51       264.68 o                         
  19  21   0        390.45        408.78       280.51 o                         
   0  22   0        132.04       1964.76       610.27 o                         
   1  22   0        280.88        759.74       233.40 o                         
   2  22   0        180.23        688.21       163.21 o                         
   3  22   0         39.93        115.73       190.84 o                         
   4  22   0        253.31        520.60       170.47 o                         
   5  22   0          1.35         27.68       109.84 o                         
   6  22   0       2355.54       2122.45       169.61 o                         
   7  22   0         65.30        402.61       122.47 o                         
   8  22   0        754.72       1023.92       172.72 o                         
   9  22   0         83.10        236.91       127.43 o                         
  10  22   0       1083.32       1101.00       155.72 o                         
  11  22   0         20.43        -87.44       118.22 o                         
  12  22   0       2024.56       1699.80       170.09 o                         
  13  22   0          8.55         65.76       130.58 o                         
  14  22   0       2455.42       2767.21       222.05 o                         
  15  22   0        406.71        476.19       185.29 o                         
  16  22   0       3216.93       2951.38       249.35 o                         
  17  22   0        215.82        126.67       183.45 o                         
  18  22   0         10.09        111.05       257.50 o                         
   1  23   0       1090.71       1097.41       202.76 o                         
   2  23   0         43.38         50.40       177.87 o                         
   3  23   0        682.27        749.61       198.69 o                         
   4  23   0         53.85        421.82       134.16 o                         
   5  23   0         83.85        260.87       129.58 o                         
   6  23   0        218.07        176.11       140.75 o                         
   7  23   0        392.66        578.34       160.14 o                         
   8  23   0       1261.89       1451.63       209.39 o                         
   9  23   0         96.85        169.48       132.81 o                         
  10  23   0       1628.12       1711.93       176.50 o                         
  11  23   0         27.97        204.82       134.89 o                         
  12  23   0       1176.37       1400.15       168.20 o                         
  13  23   0        273.87        358.95       147.46 o                         
  14  23   0         25.66         34.23       160.03 o                         
  15  23   0         17.14         97.17       166.67 o                         
  16  23   0       1592.06       1370.00       233.67 o                         
  17  23   0          8.39        114.60       190.72 o                         
   0  24   0        717.05       1744.68       330.40 o                         
   1  24   0        897.88       1455.13       216.35 o                         
   2  24   0         12.06        297.61       177.24 o                         
   3  24   0        315.14        328.32       160.51 o                         
   4  24   0        305.19        343.13       132.92 o                         
   5  24   0         31.74         66.52       127.99 o                         
   6  24   0        866.85       1131.92       156.37 o                         
   7  24   0        327.59        399.35       140.04 o                         
   8  24   0        202.46        325.58       143.23 o                         
   9  24   0        138.75        233.92       132.75 o                         
  10  24   0        454.36        599.34       156.01 o                         
  11  24   0        994.97       1243.82       172.68 o                         
  12  24   0       1933.17       1797.40       187.80 o                         
  13  24   0       1413.98       1106.08       199.46 o                         
  14  24   0       1019.17       1005.28       194.80 o                         
  15  24   0        357.89        116.60       178.27 o                         
   1  25   0         35.59        137.83       178.08 o                         
   2  25   0       3118.88       2686.48       248.02 o                         
   3  25   0        209.66        207.98       178.49 o                         
   4  25   0        834.38       1091.27       205.58 o                         
   5  25   0        100.74        174.89       142.81 o                         
   6  25   0          6.80        194.79       147.35 o                         
   7  25   0        375.99        441.69       151.85 o                         
   8  25   0        299.77        219.20       144.56 o                         
   9  25   0        484.13        687.08       162.21 o                         
  10  25   0        572.44        905.35       176.18 o                         
  11  25   0       2212.11       2104.67       335.07 o                         
  12  25   0        572.87        347.02       311.70 o                         
  13  25   0          0.09         -7.13       230.86 o                         
   0  26   0       2114.97       1598.35       316.44 o                         
   1  26   0         28.56        619.33       242.37 o                         
   2  26   0        293.99        186.94       200.57 o                         
   3  26   0        519.46        332.16       207.82 o                         
   4  26   0        105.45        308.98       200.57 o                         
   5  26   0        805.00        761.41       169.54 o                         
   6  26   0        136.59        118.21       166.82 o                         
   7  26   0       1275.37       1325.54       190.67 o                         
   8  26   0        152.02        441.75       205.84 o                         
   9  26   0        146.55        519.86       194.45 o                         
  10  26   0         58.45        225.78       211.06 o                         
  11  26   0       2732.98       2477.05       234.31 o                         
  12  26   0         58.54        943.73       411.63 o                         
   1  27   0        531.66        560.31       210.23 o                         
   2  27   0        731.85        870.46       230.61 o                         
   3  27   0        204.39        380.84       235.35 o                         
   4  27   0        503.31        392.00       352.07 o                         
   5  27   0         66.64        291.64       268.11 o                         
   6  27   0         40.02        319.50       189.30 o                         
   7  27   0        518.84        607.62       198.39 o                         
   8  27   0         12.38          7.88       180.25 o                         
   9  27   0        467.28        675.92       218.65 o                         
   0  28   0        900.24        977.47       327.78 o                         
   1  28   0        261.49        118.69       218.47 o                         
   2  28   0        529.71        444.37       242.52 o                         
   3  28   0          9.15        119.28       255.55 o                         
   4  28   0         24.99       -267.11       267.11 o                         
   5  28   0        410.77        203.68       281.02 o                         
   2   0   1       4870.58       4645.86       135.04 o                         
   4   0   1       9479.57       9265.38       279.72 o                         
   6   0   1       4538.99       4248.15       178.27 o                         
   8   0   1      14331.05      13946.83       622.37 o                         
  10   0   1      25869.93      25737.09      1625.89 o                         
  12   0   1       4942.84       4844.19       274.04 o                         
  14   0   1      14007.34      13102.03       575.04 o                         
  16   0   1       2935.47       2892.63       214.22 o                         
  18   0   1        231.09        295.86       117.51 o                         
  20   0   1       3422.17       3154.03       311.07 o                         
  22   0   1       5547.14       6812.83       852.60 o                         
  24   0   1        711.07       1079.35       301.92 o                         
  26   0   1        433.68        856.83       334.03 o                         
  28   0   1        976.82        476.56       458.34 o                         
   1   1   1          7.26         22.44         5.82 o                         
   2   1   1      20115.47      20712.95       421.70 o                         
   3   1   1      13664.75      13031.73       245.35 o                         
   4   1   1      61858.16      67444.89      1887.74 o                         
   5   1   1      22178.21      24013.64       660.06 o                         
   6   1   1      73309.98      72259.63      1939.81 o                         
   7   1   1      19943.86      19834.00       492.86 o                         
   8   1   1      43640.18      45807.02      1244.02 o                         
   9   1   1       1410.21       1457.50        99.17 o                         
  10   1   1      32376.71      31359.29       974.28 o                         
  11   1   1       2444.60       2215.25        98.83 o                         
  12   1   1      23976.85      22421.08       640.24 o                         
  13   1   1       1818.23       1918.77       107.54 o                         
  14   1   1       5173.76       5136.25       178.62 o                         
  15   1   1        927.34       1111.96        92.71 o                         
  16   1   1       5754.21       5652.85       204.15 o                         
  17   1   1        188.38        286.84        83.52 o                         
  18   1   1       1637.68       1790.08       145.91 o                         
  19   1   1        743.69        795.93       104.35 o                         
  20   1   1        250.94        454.00       114.47 o                         
  21   1   1         63.52        127.88       101.60 o                         
  22   1   1        269.23       1089.94       224.22 o                         
  23   1   1        149.43        493.89       159.82 o                         
  24   1   1       1477.50       1593.41       190.26 o                         
  25   1   1        290.76        462.74       161.54 o                         
  26   1   1        897.18       1220.77       266.31 o                         
  27   1   1        258.00        135.28       224.87 o                         
  28   1   1        761.96        577.64       242.14 o                         
   0   2   1       5990.56       5169.03       126.66 o                         
   1   2   1      23210.93      23517.74       440.32 o                         
   2   2   1      23811.73      25011.26       459.42 o                         
   3   2   1       4757.96       4842.09       102.05 o                         
   4   2   1        629.08        475.18        31.72 o                         
   5   2   1      55616.15      56812.68      1252.89 o                         
   6   2   1       4811.58       4792.45       156.17 o                         
   7   2   1      25307.25      26084.59       677.01 o                         
   8   2   1      10308.45      10953.87       336.66 o                         
   9   2   1       9443.33       8767.78       256.85 o                         
  10   2   1       6331.49       6166.68       226.29 o                         
  11   2   1      15415.82      14559.70       395.08 o                         
  12   2   1       2183.99       2185.35       107.80 o                         
  13   2   1      24892.27      23821.57       673.36 o                         
  14   2   1       6018.48       5455.40       203.61 o                         
  15   2   1       2681.17       2595.51       136.33 o                         
  16   2   1       3033.19       3007.10       165.41 o                         
  17   2   1       2337.40       2784.68       163.20 o                         
  18   2   1       2903.41       3052.32       191.78 o                         
  19   2   1        634.33        899.15       109.94 o                         
  20   2   1       1438.09       1876.98       140.14 o                         
  21   2   1       1086.86       1461.26       130.69 o                         
  22   2   1       4153.63       4432.74       320.79 o                         
  23   2   1        584.18        972.32       158.28 o                         
  24   2   1       1209.23       1202.64       168.76 o                         
  25   2   1         32.49        116.55       190.94 o                         
  26   2   1        112.80         67.85       206.11 o                         
  27   2   1        222.45        343.70       238.69 o                         
  28   2   1       1018.80       1107.17       266.47 o                         
   1   3   1      12300.93      12239.20       234.67 o                         
   2   3   1       3953.39       4129.28        92.76 o                         
   3   3   1       7224.75       6071.03       142.49 o                         
   4   3   1       9814.42       9483.53       237.98 o                         
   5   3   1      26047.60      26297.39       641.95 o                         
   6   3   1       6052.62       5926.08       202.94 o                         
   7   3   1       8952.81       8407.55       274.23 o                         
   8   3   1        640.38       1028.32        66.92 o                         
   9   3   1       1502.46       1706.05        84.83 o                         
  10   3   1       1366.77       1599.00       129.54 o                         
  11   3   1        531.21        479.41        66.34 o                         
  12   3   1       1158.36       1127.84        80.70 o                         
  13   3   1       2449.05       2273.40       120.00 o                         
  14   3   1        969.20       1078.48        89.50 o                         
  15   3   1       4091.70       3601.99       161.94 o                         
  16   3   1        408.90        495.30        96.91 o                         
  17   3   1       1159.07       1433.59       148.17 o                         
  18   3   1        269.62        482.13        95.35 o                         
  19   3   1       4026.29       4071.14       196.95 o                         
  20   3   1        495.93        932.04       129.97 o                         
  21   3   1       2033.55       2474.60       282.83 o                         
  22   3   1        246.41        694.69       337.67 o                         
  23   3   1        443.77        888.77       147.71 o                         
  24   3   1        249.48        496.77       133.28 o                         
  25   3   1       1966.21       2122.14       221.52 o                         
  26   3   1        757.32        730.79       169.51 o                         
  27   3   1       1437.15       1429.30       292.85 o                         
  28   3   1        280.88        428.81       332.87 o                         
   0   4   1       9124.88       8906.39       279.15 o                         
   1   4   1      73334.73      76787.88      1449.14 o                         
   2   4   1        725.08        636.17        39.59 o                         
   3   4   1       8272.80       8483.85       278.32 o                         
   4   4   1       2747.06       3143.36        95.58 o                         
   5   4   1       4265.04       3640.51       108.32 o                         
   6   4   1       1949.40       1563.39        65.12 o                         
   7   4   1       7281.12       7207.37       235.89 o                         
   8   4   1       2035.51       1790.87        79.06 o                         
   9   4   1      16242.83      15545.80       448.85 o                         
  10   4   1       4410.40       4308.60       152.29 o                         
  11   4   1      12637.79      12079.58       366.35 o                         
  12   4   1       3112.48       2989.47       123.42 o                         
  13   4   1       5857.31       5062.34       229.45 o                         
  14   4   1       1805.30       2028.76       115.39 o                         
  15   4   1       3127.72       3128.90       190.86 o                         
  16   4   1        556.03        512.72        85.11 o                         
  17   4   1       2640.39       2830.03       158.69 o                         
  18   4   1        333.01        408.54        91.04 o                         
  19   4   1        608.02        640.79       100.47 o                         
  20   4   1         94.07        320.03       113.15 o                         
  21   4   1       1118.70       1663.80       152.19 o                         
  22   4   1        156.88        311.43       144.00 o                         
  23   4   1       1575.63       1900.38       218.76 o                         
  24   4   1        481.99        609.57       139.68 o                         
  25   4   1        576.91       1303.67       327.83 o                         
  26   4   1         40.99        419.72       160.52 o                         
  27   4   1        369.77        432.18       252.72 o                         
  28   4   1        241.53         35.20       231.47 o                         
   1   5   1      23005.56      23577.92       603.56 o                         
   2   5   1      54931.54      53692.44      1391.34 o                         
   3   5   1      28630.34      28474.08       648.72 o                         
   4   5   1       4276.75       3565.34       109.82 o                         
   5   5   1      14271.15      14530.56       351.16 o                         
   6   5   1       2502.07       2690.24        81.82 o                         
   7   5   1       5184.99       4898.84       147.40 o                         
   8   5   1       3374.00       3622.65       119.22 o                         
   9   5   1        701.82        936.90        63.21 o                         
  10   5   1       4880.73       4986.11       168.78 o                         
  11   5   1       4436.49       4408.92       143.19 o                         
  12   5   1        380.01        510.06        64.29 o                         
  13   5   1       5034.99       4908.87       245.80 o                         
  14   5   1       3096.98       3040.25       139.81 o                         
  15   5   1       2139.56       2409.72       131.17 o                         
  16   5   1       2835.31       3234.89       156.47 o                         
  17   5   1       2030.42       2229.16       146.40 o                         
  18   5   1        960.54       1237.91       131.54 o                         
  19   5   1       1304.85       1380.22       132.28 o                         
  20   5   1        172.75        422.35       109.82 o                         
  21   5   1        397.08        729.54       129.10 o                         
  22   5   1         55.11        146.18       117.01 o                         
  23   5   1         79.41        293.86       139.53 o                         
  24   5   1         56.32        234.12       132.05 o                         
  25   5   1        710.64       1015.75       162.84 o                         
  26   5   1        602.15        848.90       193.21 o                         
  27   5   1       1054.38       1325.27       305.84 o                         
  28   5   1        287.13        356.56       246.64 o                         
   0   6   1       4873.54       4731.57       196.71 o                         
   1   6   1      75176.34      72770.96      1969.71 o                         
   2   6   1       4327.44       4226.66       127.17 o                         
   3   6   1       5249.31       5057.89       141.13 o                         
   4   6   1       2263.77       1869.79        63.37 o                         
   5   6   1       2205.49       2300.11        75.31 o                         
   7   6   1       6906.78       6665.74       188.61 o                         
   8   6   1       1991.54       1746.26        76.26 o                         
   9   6   1      10268.69      10239.76       292.29 o                         
  10   6   1       5197.17       5048.42       152.01 o                         
  11   6   1       4979.67       4919.85       165.54 o                         
  12   6   1       2201.85       2603.48       107.54 o                         
  13   6   1       2326.29       2428.68       116.45 o                         
  14   6   1       3198.83       3570.97       141.57 o                         
  15   6   1       4134.68       3896.68       189.77 o                         
  16   6   1        179.68        191.27        73.34 o                         
  17   6   1       1575.17       1758.49       123.00 o                         
  18   6   1        378.43        566.70       124.89 o                         
  19   6   1        556.52        675.82       124.21 o                         
  20   6   1        204.80        330.75       112.51 o                         
  21   6   1       1275.93       1510.48       150.37 o                         
  22   6   1       2472.08       2545.21       185.17 o                         
  23   6   1       1028.71       1146.62       151.93 o                         
  24   6   1       1663.40       1806.88       235.84 o                         
  25   6   1        258.73        349.05       173.08 o                         
  26   6   1        191.58        183.23       163.58 o                         
  27   6   1        686.69        987.30       288.91 o                         
   1   7   1      18666.89      18536.96       589.25 o                         
   2   7   1      27778.49      27900.17       692.45 o                         
   3   7   1       9298.77       8502.05       214.57 o                         
   4   7   1       7935.89       7521.38       191.83 o                         
   5   7   1       5582.81       5370.04       143.52 o                         
   6   7   1       7383.73       7379.97       176.05 o                         
   7   7   1        563.16        980.68        52.31 o                         
   8   7   1       3188.32       3842.74       138.59 o                         
   9   7   1       3975.57       4025.17       124.06 o                         
  10   7   1       2804.85       2708.02       111.20 o                         
  11   7   1      10423.96       9575.34       281.50 o                         
  12   7   1       1193.02       1331.38        90.58 o                         
  13   7   1       4645.20       4756.40       165.58 o                         
  14   7   1       4502.42       4148.03       168.52 o                         
  15   7   1        118.63        185.43        75.15 o                         
  16   7   1       4407.51       4570.42       211.83 o                         
  17   7   1       2731.85       2734.57       164.65 o                         
  18   7   1        278.82        420.01       119.75 o                         
  19   7   1       1985.16       2109.58       159.19 o                         
  20   7   1        684.00        884.75       131.04 o                         
  21   7   1        212.71        301.15       124.28 o                         
  22   7   1        344.16        697.43       138.11 o                         
  23   7   1        118.66        418.59       164.97 o                         
  24   7   1         22.26        212.02       152.34 o                         
  25   7   1        867.14       1033.24       165.25 o                         
  26   7   1        792.62       1003.20       201.28 o                         
  27   7   1        557.71        576.09       195.84 o                         
   0   8   1      17369.78      18056.47       643.52 o                         
   1   8   1      43210.65      46619.38      1392.00 o                         
   2   8   1      11020.34      11319.49       298.73 o                         
   3   8   1        697.29       1088.46        60.72 o                         
   4   8   1       1800.88       1631.58        73.43 o                         
   5   8   1       3735.13       4023.22       117.74 o                         
   6   8   1       1940.87       1981.60        78.66 o                         
   7   8   1       3424.89       3843.00       118.12 o                         
   8   8   1       2365.18       2595.83        84.07 o                         
   9   8   1       2402.31       2813.63       102.93 o                         
  10   8   1       3032.95       2866.65       112.01 o                         
  11   8   1       4546.05       4552.47       150.75 o                         
  12   8   1       3862.82       3983.23       145.65 o                         
  13   8   1       1451.90       1674.06       102.20 o                         
  14   8   1       1885.49       2223.50       127.21 o                         
  15   8   1       3108.79       3179.21       150.80 o                         
  16   8   1       2494.23       3136.59       167.60 o                         
  17   8   1       1270.01       1430.34       152.26 o                         
  18   8   1       2667.02       2772.74       174.67 o                         
  19   8   1        785.82       1041.57       132.59 o                         
  20   8   1        332.79        335.12       116.98 o                         
  21   8   1       3790.50       3786.51       235.73 o                         
  22   8   1       2038.27       2266.75       185.46 o                         
  23   8   1       2530.61       2260.77       196.56 o                         
  24   8   1        847.27        850.80       159.44 o                         
  25   8   1        211.29        230.86       161.00 o                         
  26   8   1        453.88        561.39       202.37 o                         
  27   8   1        678.65        479.84       199.95 o                         
   1   9   1       1175.68       1446.34        89.42 o                         
   2   9   1       9478.58       8829.68       244.83 o                         
   3   9   1       2165.70       2250.11        83.58 o                         
   4   9   1      16943.67      16868.58       509.20 o                         
   5   9   1        734.52       1080.05        64.62 o                         
   6   9   1      10660.77      11420.44       280.20 o                         
   7   9   1       3837.47       4041.36       121.10 o                         
   8   9   1       2612.70       3058.27       107.66 o                         
   9   9   1      12187.00      12699.86       325.49 o                         
  10   9   1       1750.48       1699.73        81.61 o                         
  11   9   1       4607.95       5136.07       163.80 o                         
  12   9   1       4302.97       4395.67       142.68 o                         
  13   9   1        351.62        382.31        64.18 o                         
  14   9   1       2793.14       2970.33       160.33 o                         
  15   9   1       5246.13       4959.48       277.59 o                         
  16   9   1       1302.97       1438.16       135.30 o                         
  17   9   1       6034.44       5163.66       203.96 o                         
  18   9   1       1270.12       1259.26       143.03 o                         
  19   9   1       3090.73       3247.07       195.04 o                         
  20   9   1        264.39        483.00       120.36 o                         
  21   9   1        891.24        989.88       148.64 o                         
  22   9   1        458.29        702.08       142.67 o                         
  23   9   1        137.14        307.02       137.77 o                         
  24   9   1        461.49        553.35       146.26 o                         
  25   9   1       1221.17       1082.29       180.95 o                         
  26   9   1        407.52        747.70       197.77 o                         
  27   9   1       1106.82       1231.28       220.76 o                         
   0  10   1      30604.58      32445.23      1425.69 o                         
   1  10   1      33888.89      34478.72      1303.22 o                         
   2  10   1       8040.07       8148.96       315.41 o                         
   3  10   1       1049.83       1304.30        82.42 o                         
   4  10   1       4599.60       4819.67       207.47 o                         
   5  10   1       4823.11       4865.07       156.51 o                         
   6  10   1       5393.34       5508.23       156.40 o                         
   7  10   1       3207.47       3249.58       104.64 o                         
   8  10   1       3124.94       3159.82       114.76 o                         
   9  10   1       1894.10       1828.85        87.84 o                         
  10  10   1        388.97        489.55        54.71 o                         
  11  10   1       7971.57       7807.60       203.26 o                         
  12  10   1       1849.55       2203.86       107.80 o                         
  13  10   1       5543.77       5883.96       200.29 o                         
  14  10   1       1290.37       1819.10       106.87 o                         
  15  10   1       1799.02       1935.42       142.86 o                         
  16  10   1       3024.41       2927.14       186.66 o                         
  17  10   1         75.39        100.71        92.00 o                         
  18  10   1        743.78        898.38       111.09 o                         
  19  10   1       1987.90       1836.71       173.98 o                         
  20  10   1        510.26        369.23       128.33 o                         
  21  10   1       2016.04       1871.13       227.32 o                         
  22  10   1        876.74        736.71       157.92 o                         
  23  10   1       3188.33       3195.18       215.63 o                         
  24  10   1        666.99        951.89       168.18 o                         
  25  10   1       1185.42       1200.87       187.10 o                         
  26  10   1        170.10        202.65       178.66 o                         
   1  11   1       2111.17       2071.98       152.83 o                         
   2  11   1      13307.51      13046.85       401.32 o                         
   3  11   1       1014.90        910.41        66.28 o                         
   4  11   1      10997.35      10581.64       336.69 o                         
   5  11   1       4522.67       4217.82       160.15 o                         
   6  11   1       4843.36       4563.92       177.51 o                         
   7  11   1      10901.16      10421.22       270.22 o                         
   8  11   1       4051.28       4140.05       141.87 o                         
   9  11   1       4067.88       4394.65       142.65 o                         
  10  11   1       7377.65       7177.44       213.41 o                         
  11  11   1        105.40        158.16        70.96 o                         
  12  11   1       4951.19       5265.78       200.33 o                         
  13  11   1       1067.86       1308.14        98.45 o                         
  14  11   1        726.17        693.07        83.85 o                         
  15  11   1       3652.99       3900.85       172.61 o                         
  16  11   1       3752.73       3704.41       176.69 o                         
  17  11   1       1961.60       2120.23       150.14 o                         
  18  11   1       4864.91       4785.75       249.74 o                         
  19  11   1       1038.10       1062.35       150.86 o                         
  20  11   1        791.40        876.46       150.33 o                         
  21  11   1       1195.27       1398.00       171.72 o                         
  22  11   1        209.11        206.18       153.63 o                         
  23  11   1          2.65         61.16       154.57 o                         
  24  11   1        666.80       1154.84       185.49 o                         
  25  11   1        602.67        892.28       226.74 o                         
  26  11   1        193.86         82.10       186.64 o                         
   0  12   1       4523.12       4659.93       305.39 o                         
   1  12   1      23398.12      24005.33       814.88 o                         
   2  12   1       2392.43       2275.39       124.14 o                         
   3  12   1        959.21        929.04        72.42 o                         
   4  12   1       3052.02       2882.82       116.32 o                         
   5  12   1        460.01        536.87        64.54 o                         
   6  12   1       2516.40       2791.87       117.01 o                         
   7  12   1        981.89       1165.20        77.00 o                         
   8  12   1       4001.80       3966.71       160.28 o                         
   9  12   1       3784.76       3856.78       153.41 o                         
  10  12   1       1994.33       2365.23       111.73 o                         
  11  12   1       4691.77       4890.04       215.13 o                         
  12  12   1         50.40        149.41        66.93 o                         
  13  12   1       4245.14       4611.38       166.50 o                         
  14  12   1       4804.98       4672.73       168.00 o                         
  15  12   1        526.77        648.74        87.29 o                         
  16  12   1       3353.64       3597.14       192.05 o                         
  17  12   1        294.65        409.07       104.01 o                         
  18  12   1          4.80        -63.36        91.75 o                         
  19  12   1       1194.69       1357.13       145.99 o                         
  20  12   1       3883.81       3948.99       264.75 o                         
  21  12   1        372.45        338.85       140.10 o                         
  22  12   1       3939.65       3044.67       263.49 o                         
  23  12   1        998.66       1036.93       166.50 o                         
  24  12   1       1017.57        818.90       191.72 o                         
  25  12   1        256.48        362.80       378.74 o                         
   1  13   1       1488.48       1499.12       134.13 o                         
   2  13   1      24435.90      24587.36       855.17 o                         
   3  13   1       3149.90       2868.71       116.03 o                         
   4  13   1       5844.51       4991.82       168.15 o                         
   5  13   1       5584.68       5484.06       200.17 o                         
   6  13   1       2204.70       2493.35       119.03 o                         
   7  13   1       4742.87       4964.26       157.83 o                         
   8  13   1       1100.48       1297.05        88.32 o                         
   9  13   1        459.32        639.76        69.99 o                         
  10  13   1       5555.89       6050.36       222.87 o                         
  11  13   1       1117.20       1369.65        96.66 o                         
  12  13   1       4499.01       4649.35       172.88 o                         
  13  13   1        735.62        767.35       100.34 o                         
  14  13   1        656.12        847.40       100.82 o                         
  15  13   1       1083.27       1094.28       106.44 o                         
  16  13   1       5634.41       5335.76       212.59 o                         
  17  13   1        645.96        658.37       107.78 o                         
  18  13   1       6365.80       5109.85       243.56 o                         
  19  13   1        157.56        342.66       138.12 o                         
  20  13   1       3958.62       3975.38       234.09 o                         
  21  13   1         11.90        396.21       151.82 o                         
  22  13   1        102.76        706.90       254.88 o                         
  23  13   1        106.97        140.88       164.14 o                         
  24  13   1       1653.99       1385.75       211.12 o                         
  25  13   1        350.62        548.42       204.40 o                         
   0  14   1      15089.91      15054.70       743.20 o                         
   1  14   1       4695.57       4605.73       232.16 o                         
   2  14   1       6955.32       6983.05       274.20 o                         
   3  14   1        966.19       1200.72        97.11 o                         
   4  14   1       1637.55       1930.31       108.89 o                         
   5  14   1       3381.20       3260.64       134.50 o                         
   6  14   1       3242.21       3555.17       144.53 o                         
   7  14   1       4660.73       4377.82       150.15 o                         
   8  14   1       1858.87       2276.55       113.40 o                         
   9  14   1       2637.69       2831.06       136.57 o                         
  10  14   1       1312.00       1639.58       105.21 o                         
  11  14   1        555.92        691.08        82.89 o                         
  12  14   1       4718.33       4408.26       157.86 o                         
  13  14   1        406.89        460.40        88.16 o                         
  14  14   1       4071.55       4044.03       179.09 o                         
  15  14   1        850.97        834.82       110.52 o                         
  16  14   1       2099.92       2263.21       156.59 o                         
  17  14   1        736.26        536.17       114.12 o                         
  18  14   1        270.97        346.98       109.79 o                         
  19  14   1        808.75        730.19       132.61 o                         
  20  14   1       4029.46       3638.90       211.29 o                         
  21  14   1        899.32       1217.82       197.99 o                         
  22  14   1       4692.32       4090.72       276.41 o                         
  23  14   1        587.99        494.80       179.33 o                         
  24  14   1       1395.78       1639.32       251.37 o                         
   1  15   1        815.27       1059.39       129.37 o                         
   2  15   1       2705.33       2717.69       180.11 o                         
   3  15   1       4346.04       4541.15       231.41 o                         
   4  15   1       3018.22       3333.20       158.41 o                         
   5  15   1       2006.84       2223.58       142.08 o                         
   6  15   1       3912.89       3695.17       158.71 o                         
   7  15   1        135.29        250.57        71.51 o                         
   8  15   1       2807.37       2879.22       136.93 o                         
   9  15   1       5159.72       4962.74       247.19 o                         
  10  15   1       1956.59       2220.61       124.63 o                         
  11  15   1       3776.32       3833.81       163.94 o                         
  12  15   1        480.47        702.22        95.15 o                         
  13  15   1        930.95        991.68       107.87 o                         
  14  15   1        875.63       1067.29       118.10 o                         
  15  15   1       3005.28       3407.79       168.55 o                         
  16  15   1       3107.99       3363.73       172.13 o                         
  17  15   1       3250.74       3401.21       185.07 o                         
  18  15   1       1651.50       1644.61       161.28 o                         
  19  15   1        368.96        271.70       121.09 o                         
  20  15   1        692.44        545.54       153.01 o                         
  21  15   1        594.85        675.17       179.31 o                         
  22  15   1        302.11        388.36       175.10 o                         
  23  15   1         13.02        209.99       178.39 o                         
  24  15   1        501.22        734.43       225.62 o                         
   0  16   1       3547.25       3707.22       309.02 o                         
   1  16   1       5185.01       5021.85       266.39 o                         
   2  16   1       3285.99       3491.77       200.94 o                         
   3  16   1        493.79        695.82       103.69 o                         
   4  16   1        717.50        938.60       106.95 o                         
   5  16   1       3101.22       3422.05       252.00 o                         
   6  16   1        203.95        490.84       135.45 o                         
   7  16   1       4831.91       4540.86       171.21 o                         
   8  16   1       2146.28       2369.10       129.21 o                         
   9  16   1       1208.81       1340.80       100.82 o                         
  10  16   1       3655.60       3691.37       161.33 o                         
  11  16   1       3758.35       3649.84       173.35 o                         
  12  16   1       3635.83       3408.35       149.54 o                         
  13  16   1       6018.35       5424.02       206.92 o                         
  14  16   1       2078.97       2448.28       141.86 o                         
  15  16   1       3301.41       3351.41       164.19 o                         
  16  16   1       1198.43       1467.09       133.91 o                         
  17  16   1        876.93       1184.17       149.35 o                         
  18  16   1        182.96        238.08       200.14 o                         
  19  16   1        572.84        587.91       128.42 o                         
  20  16   1        940.77        662.34       135.56 o                         
  21  16   1       2331.62       2006.09       229.24 o                         
  22  16   1       1032.97       1260.56       206.56 o                         
  23  16   1       1610.67       1333.49       327.55 o                         
   1  17   1        301.81        486.04       137.64 o                         
   2  17   1       2074.31       2474.33       181.49 o                         
   3  17   1       1434.44       1959.82       188.42 o                         
   4  17   1       2585.04       3087.45       254.73 o                         
   5  17   1       2558.24       3081.73       160.04 o                         
   6  17   1       1659.25       2145.86       142.99 o                         
   7  17   1       2874.29       2950.18       150.58 o                         
   8  17   1       1361.65       1462.16       106.15 o                         
   9  17   1       6480.94       5544.91       197.25 o                         
  10  17   1        110.02         95.22        78.87 o                         
  11  17   1       2435.31       2676.00       134.25 o                         
  12  17   1        305.77        327.87        85.07 o                         
  13  17   1        637.18        648.13       103.24 o                         
  14  17   1        893.81       1010.40       109.10 o                         
  15  17   1       3680.21       3506.53       169.38 o                         
  16  17   1       1052.41       1470.43       147.32 o                         
  17  17   1       3332.42       3075.98       250.92 o                         
  18  17   1        967.53        926.19       141.23 o                         
  19  17   1       2258.92       2330.96       228.93 o                         
  20  17   1        159.36        431.05       138.01 o                         
  21  17   1       1120.16       1461.78       202.97 o                         
  22  17   1         71.00        263.76       183.35 o                         
   0  18   1        194.34        526.57       433.48 o                         
   1  18   1       1420.35       1917.72       227.23 o                         
   2  18   1       3163.38       3334.05       222.19 o                         
   3  18   1        206.01        233.00       119.17 o                         
   4  18   1        317.87        412.44        99.09 o                         
   5  18   1       1370.37       1730.20       133.92 o                         
   6  18   1        511.39        855.54       117.38 o                         
   7  18   1        703.79        862.64       112.93 o                         
   8  18   1       3023.90       3091.40       162.26 o                         
   9  18   1        952.42        922.95       107.07 o                         
  10  18   1        809.46        893.42       108.82 o                         
  11  18   1       5317.51       4853.58       185.11 o                         
  12  18   1          0.94         10.75        86.68 o                         
  13  18   1       6755.08       5614.70       200.76 o                         
  14  18   1        373.02        417.86       105.96 o                         
  15  18   1       1816.57       1860.21       148.99 o                         
  16  18   1        217.69        337.94       134.75 o                         
  17  18   1        953.79        795.24       132.44 o                         
  18  18   1         19.66          5.81       118.80 o                         
  19  18   1        707.32        916.38       143.99 o                         
  20  18   1         99.53         96.08       152.65 o                         
  21  18   1       1309.68       1188.79       210.01 o                         
  22  18   1        236.52        351.78       218.89 o                         
   1  19   1        912.63       1001.79       367.17 o                         
   2  19   1        606.49       1083.22       184.15 o                         
   3  19   1       4380.46       4820.62       264.14 o                         
   4  19   1        928.30       1153.22       148.72 o                         
   5  19   1       1540.03       1654.50       136.45 o                         
   6  19   1        657.36        893.23       117.22 o                         
   7  19   1       1740.84       1788.47       146.83 o                         
   8  19   1        966.42       1192.23       127.11 o                         
   9  19   1       2926.49       3009.95       168.16 o                         
  10  19   1       2486.16       2510.51       169.66 o                         
  11  19   1       1344.66       1364.52       114.47 o                         
  12  19   1       1237.73       1179.72       128.16 o                         
  13  19   1        240.20        200.75       102.90 o                         
  14  19   1        853.17        705.33       108.19 o                         
  15  19   1        534.99        664.47       119.40 o                         
  16  19   1        662.18        638.38       118.02 o                         
  17  19   1       2226.40       2241.14       195.57 o                         
  18  19   1        512.19        480.92       155.53 o                         
  19  19   1       3384.19       3929.62       245.03 o                         
  20  19   1        711.53       1265.82       439.60 o                         
  21  19   1        828.30        573.50       215.92 o                         
   0  20   1       3039.01       3645.83       751.67 o                         
   1  20   1        393.00        599.10       141.09 o                         
   2  20   1       1596.62       1769.29       179.40 o                         
   3  20   1        560.62        886.81       148.90 o                         
   4  20   1        135.38         67.94       118.06 o                         
   5  20   1        177.44        269.09       101.73 o                         
   6  20   1        145.11        261.31       112.03 o                         
   7  20   1        840.90       1071.93       126.39 o                         
   8  20   1        586.45        952.84       140.39 o                         
   9  20   1        437.67        657.14       122.09 o                         
  10  20   1        697.88        879.03       125.99 o                         
  11  20   1        706.14       1062.12       136.10 o                         
  12  20   1       4104.67       3683.27       196.16 o                         
  13  20   1       3832.80       3603.55       192.88 o                         
  14  20   1       4585.34       4090.10       187.58 o                         
  15  20   1        727.55        753.29       120.67 o                         
  16  20   1        845.03        654.24       127.84 o                         
  17  20   1        235.84        281.01       121.63 o                         
  18  20   1         73.51        111.45       144.83 o                         
  19  20   1        630.76        619.05       193.25 o                         
  20  20   1        762.40       1006.05       235.68 o                         
   1  21   1         68.50        356.28       145.39 o                         
   2  21   1       1032.57       1197.41       165.32 o                         
   3  21   1       1973.10       2219.31       199.26 o                         
   4  21   1       1078.35       1226.42       216.48 o                         
   5  21   1        451.46        632.02       123.04 o                         
   6  21   1       1167.35       1312.12       144.32 o                         
   7  21   1        210.43        346.08       126.41 o                         
   8  21   1       3768.74       3392.59       225.51 o                         
   9  21   1        774.89        804.16       132.27 o                         
  10  21   1       2369.26       2544.23       178.24 o                         
  11  21   1       1203.57       1072.14       146.90 o                         
  12  21   1        287.58        360.44       117.60 o                         
  13  21   1         31.03         56.98       106.19 o                         
  14  21   1        846.09        795.67       186.11 o                         
  15  21   1        418.22        539.23       185.65 o                         
  16  21   1       2301.45       2227.36       210.14 o                         
  17  21   1       1192.93        744.23       223.34 o                         
  18  21   1       1387.52       1344.23       199.29 o                         
  19  21   1        868.83        557.93       252.12 o                         
   0  22   1       5288.09       5506.75       400.73 o                         
   1  22   1        315.22        876.84       171.93 o                         
   2  22   1       4256.15       4748.41       291.19 o                         
   3  22   1        228.97        404.11       204.51 o                         
   4  22   1         68.49         97.11       212.01 o                         
   5  22   1         51.77          7.45       157.06 o                         
   6  22   1       2418.65       2347.38       188.85 o                         
   7  22   1        330.44        453.81       130.70 o                         
   8  22   1       2201.29       2215.64       179.11 o                         
   9  22   1        426.04        373.59       118.29 o                         
  10  22   1       1044.83        958.96       137.87 o                         
  11  22   1        213.10        274.26       128.81 o                         
  12  22   1       3808.24       3113.43       237.40 o                         
  13  22   1         78.80        178.13       130.64 o                         
  14  22   1       4726.94       4102.78       263.86 o                         
  15  22   1        268.17        251.83       127.48 o                         
  16  22   1       1087.91       1010.60       181.69 o                         
  17  22   1         64.65       -201.47       201.47 o                         
  18  22   1        172.07        216.56       243.29 o                         
   1  23   1        165.11         30.30       168.06 o                         
   2  23   1        570.01        926.28       191.89 o                         
   3  23   1        520.66       1180.14       178.87 o                         
   4  23   1       1761.90       2029.14       211.06 o                         
   5  23   1        107.57        237.51       161.49 o                         
   6  23   1       1190.99        977.36       154.07 o                         
   7  23   1        113.65        208.84       126.53 o                         
   8  23   1       2560.83       2326.89       181.43 o                         
   9  23   1        108.72        178.54       123.33 o                         
  10  23   1       3186.81       3290.42       260.11 o                         
  11  23   1          7.42         21.15       153.64 o                         
  12  23   1        866.96        771.65       188.94 o                         
  13  23   1        137.33        305.71       242.96 o                         
  14  23   1        558.36        857.48       235.08 o                         
  15  23   1         28.47        124.85       190.45 o                         
  16  23   1       1593.43       1605.71       225.66 o                         
   0  24   1        894.29       1069.52       254.47 o                         
   1  24   1       1492.33       1466.09       203.41 o                         
   2  24   1       1075.80       1364.37       198.75 o                         
   3  24   1        272.06        553.06       172.84 o                         
   4  24   1        536.80        479.40       173.12 o                         
   5  24   1         68.57        364.24       171.52 o                         
   6  24   1       1790.71       1891.30       200.06 o                         
   7  24   1          6.23        243.56       134.41 o                         
   8  24   1        936.73       1080.64       160.94 o                         
   9  24   1        537.11        650.38       151.65 o                         
  10  24   1        805.12        685.73       153.17 o                         
  11  24   1        777.48        735.12       163.76 o                         
  12  24   1       1203.66       1071.87       180.38 o                         
  13  24   1       1581.91       1552.02       240.68 o                         
  14  24   1       1548.55       1324.08       230.90 o                         
  15  24   1        461.50        541.08       237.71 o                         
   1  25   1        350.59        348.14       173.23 o                         
   2  25   1        107.77        147.31       168.30 o                         
   3  25   1       2047.31       2053.57       229.63 o                         
   4  25   1        453.05        575.25       194.70 o                         
   5  25   1        756.10        580.47       200.85 o                         
   6  25   1        247.44        447.31       182.83 o                         
   7  25   1        785.36        955.36       331.85 o                         
   8  25   1        133.94        238.46       153.34 o                         
   9  25   1       1112.81       1219.16       179.21 o                         
  10  25   1       1156.84        964.84       173.47 o                         
  11  25   1        649.36       1416.02       299.89 o                         
  12  25   1        346.64        476.33       175.79 o                         
  13  25   1        340.27        683.81       294.71 o                         
   0  26   1        534.83         95.34       263.75 o                         
   1  26   1       1013.67        965.25       224.15 o                         
   2  26   1        163.85        191.91       187.48 o                         
   3  26   1        804.63        826.34       205.52 o                         
   4  26   1         32.27        -24.95       197.91 o                         
   5  26   1        520.83        536.61       210.14 o                         
   6  26   1        179.09        460.76       200.80 o                         
   7  26   1        805.39       1177.96       201.85 o                         
   8  26   1        483.95        632.61       239.10 o                         
   9  26   1        438.50        675.93       192.69 o                         
  10  26   1        181.95        450.34       190.56 o                         
  11  26   1        239.12        383.66       189.62 o                         
   1  27   1        248.96        108.45       198.71 o                         
   2  27   1        344.66        676.58       219.00 o                         
   3  27   1       1313.97       1374.60       263.89 o                         
   4  27   1        393.36        752.20       283.20 o                         
   5  27   1       1018.07       1412.14       284.59 o                         
   6  27   1        637.10        645.54       241.26 o                         
   7  27   1        483.34        536.81       252.04 o                         
   8  27   1        631.70        866.30       320.61 o                         
   9  27   1        967.17        621.42       298.70 o                         
   0  28   1       1157.16        766.72       365.65 o                         
   1  28   1        792.47       1250.62       284.52 o                         
   2  28   1       1147.81        377.08       272.41 o                         
   3  28   1        275.29        -29.90       267.84 o                         
   4  28   1        235.55        528.96       248.44 o                         
   5  28   1        302.54        483.62       248.18 o                         
   0   0   2      15005.93      18047.06       847.80 o                         
   2   0   2       5430.29       4660.02       230.39 o                         
   4   0   2         73.92        142.91        38.64 o                         
   6   0   2      20769.99      21700.45      1203.28 o                         
   8   0   2      11793.74      13342.17       652.44 o                         
  10   0   2       1651.61       1840.88       210.06 o                         
  12   0   2      24833.13      23334.48      1015.63 o                         
  14   0   2      18593.90      17964.94       759.17 o                         
  16   0   2       8218.82       7225.11       360.95 o                         
  18   0   2      13072.48      11380.68       518.62 o                         
  20   0   2       7589.91       8569.68       801.83 o                         
  22   0   2      10848.09       9190.76       486.66 o                         
  24   0   2       1662.96       1750.01       236.43 o                         
  26   0   2         61.39        165.24       241.78 o                         
  28   0   2       1537.22       1848.82       443.01 o                         
   1   1   2      31650.18      31187.84       622.00 o                         
   2   1   2      16326.55      17133.56       347.25 o                         
   3   1   2      19883.66      20092.67       434.24 o                         
   4   1   2      10505.65       9793.52       254.40 o                         
   5   1   2      11724.57      12592.00       406.88 o                         
   6   1   2      20292.01      19557.81       508.54 o                         
   7   1   2      10513.27      10727.65       302.53 o                         
   8   1   2      11340.52      11291.96       274.84 o                         
   9   1   2       5736.37       6031.43       165.75 o                         
  10   1   2      16859.39      17361.28       446.40 o                         
  11   1   2        492.76        639.55        64.34 o                         
  12   1   2        935.45       1015.48        90.99 o                         
  13   1   2         59.39         53.62        57.26 o                         
  14   1   2        947.85       1202.73       118.34 o                         
  15   1   2        883.83       1506.66       212.71 o                         
  16   1   2       7542.57       7317.57       284.64 o                         
  17   1   2       2380.60       3206.04       167.84 o                         
  18   1   2       6463.51       5991.90       249.48 o                         
  19   1   2       1659.57       2077.46       147.39 o                         
  20   1   2       6156.08       6172.06       250.72 o                         
  21   1   2       1055.69        987.98       146.32 o                         
  22   1   2        251.43        486.66       146.58 o                         
  23   1   2        150.96        438.12       132.08 o                         
  24   1   2       1188.29       1230.35       170.29 o                         
  25   1   2        351.23        706.65       153.59 o                         
  26   1   2       3504.69       3559.14       240.58 o                         
  27   1   2        842.16        657.36       182.92 o                         
  28   1   2       1360.41       1166.51       303.55 o                         
   0   2   2       7199.01       5843.05       190.27 o                         
   1   2   2      14374.88      15351.53       362.50 o                         
   2   2   2        708.20        853.43        52.58 o                         
   3   2   2       3781.43       3986.07        99.36 o                         
   4   2   2       1928.41       2340.93        79.73 o                         
   5   2   2       3528.15       3659.26       174.37 o                         
   6   2   2       1685.65       1740.21        72.76 o                         
   7   2   2       3205.04       3182.89       115.45 o                         
   8   2   2       6443.66       6594.62       186.36 o                         
   9   2   2        996.92       1287.93        76.31 o                         
  10   2   2        726.53        896.79        67.08 o                         
  11   2   2       7623.69       7771.82       249.50 o                         
  12   2   2       3583.82       3355.29       141.74 o                         
  13   2   2       9876.24       9730.17       293.08 o                         
  14   2   2       8382.19       7621.18       257.23 o                         
  15   2   2       4973.84       4923.48       185.42 o                         
  16   2   2       1972.38       2434.12       167.19 o                         
  17   2   2        677.77       1046.29       106.23 o                         
  18   2   2        979.67       1165.08       123.34 o                         
  19   2   2       1226.50       1280.79       128.95 o                         
  20   2   2       2238.09       2825.60       215.73 o                         
  21   2   2       1026.00       1412.70       145.34 o                         
  22   2   2       3912.43       4543.81       260.40 o                         
  23   2   2       2270.96       2536.65       181.05 o                         
  24   2   2       1218.94        913.57       147.64 o                         
  25   2   2        851.87       1217.23       163.02 o                         
  26   2   2        107.87        376.45       154.74 o                         
  27   2   2        703.13        637.80       192.31 o                         
  28   2   2        275.32        327.28       204.10 o                         
   1   3   2      20274.89      20873.48       482.05 o                         
   2   3   2       3631.55       4008.28       103.95 o                         
   3   3   2      16382.66      14777.51       333.47 o                         
   4   3   2       1307.99       1409.06        61.80 o                         
   5   3   2       8705.81       8516.72       233.39 o                         
   6   3   2        350.96        457.13        43.15 o                         
   7   3   2      12144.21      12600.31       334.64 o                         
   8   3   2         33.87         18.93        34.21 o                         
   9   3   2      28772.77      28138.01       883.20 o                         
  10   3   2        669.11        678.92        59.87 o                         
  11   3   2       7571.56       6871.56       188.87 o                         
  12   3   2       2322.46       2387.79       116.56 o                         
  13   3   2        330.71        529.48        69.45 o                         
  14   3   2        103.88        229.04        84.98 o                         
  15   3   2       6192.41       6411.83       221.75 o                         
  16   3   2        634.88        972.07       101.07 o                         
  17   3   2       8949.10       8913.09       515.20 o                         
  18   3   2        720.03        744.02       101.78 o                         
  19   3   2       7108.05       6692.22       265.32 o                         
  20   3   2       2196.39       2252.31       158.64 o                         
  21   3   2       3798.57       3871.60       211.88 o                         
  22   3   2        505.06        944.83       248.01 o                         
  23   3   2        261.87        643.90       157.45 o                         
  24   3   2         53.92          2.54       118.24 o                         
  25   3   2       2758.97       2926.34       208.73 o                         
  26   3   2       1251.63       1350.20       190.90 o                         
  27   3   2       3558.13       3066.30       332.49 o                         
  28   3   2        194.58        346.70       238.76 o                         
   0   4   2          8.71        -18.58        31.45 o                         
   1   4   2      10356.09       9535.60       251.41 o                         
   2   4   2       2006.07       2383.60        84.31 o                         
   3   4   2       1569.66       1792.00        58.00 o                         
   4   4   2       1242.63       1167.94       106.94 o                         
   5   4   2       4861.80       4489.41       136.45 o                         
   6   4   2       8963.54       8025.67       218.89 o                         
   7   4   2       6693.54       5927.68       176.79 o                         
   8   4   2       1267.02       1292.81        86.72 o                         
   9   4   2       5497.04       5456.93       188.48 o                         
  10   4   2        721.21       1174.89        82.83 o                         
  11   4   2      14595.25      14864.03       396.35 o                         
  12   4   2        121.60        121.86        55.18 o                         
  13   4   2       7045.75       6347.60       232.95 o                         
  14   4   2        962.09       1159.76        98.12 o                         
  15   4   2       5417.97       5212.18       204.16 o                         
  16   4   2        624.24        745.75        97.33 o                         
  17   4   2        423.61        584.09       101.72 o                         
  18   4   2        331.34        402.49        92.51 o                         
  19   4   2       2083.78       2188.37       167.46 o                         
  20   4   2        516.55        703.16       108.31 o                         
  21   4   2       4686.36       4723.04       225.67 o                         
  22   4   2        729.69        726.54       125.41 o                         
  23   4   2       4505.03       4668.55       243.64 o                         
  24   4   2        356.17        369.68       127.30 o                         
  25   4   2       1850.87       2160.18       202.26 o                         
  26   4   2         36.98         25.35       164.07 o                         
  27   4   2        661.48        630.39       233.58 o                         
  28   4   2         86.56        144.72       199.11 o                         
   1   5   2      12671.39      13043.14       310.11 o                         
   2   5   2       3963.72       3988.90       112.60 o                         
   3   5   2       8754.30       8883.52       234.63 o                         
   4   5   2       5011.53       4866.77       149.19 o                         
   5   5   2       1064.75        738.09        48.91 o                         
   6   5   2       3848.83       3679.43       121.28 o                         
   7   5   2       6656.13       6513.52       197.17 o                         
   8   5   2       1813.74       2033.68       140.66 o                         
   9   5   2      12976.27      13412.27       393.92 o                         
  10   5   2       3658.49       4081.98       144.08 o                         
  11   5   2       5869.72       5594.45       199.94 o                         
  12   5   2         47.38        249.31        59.21 o                         
  13   5   2       2107.75       2114.57       119.24 o                         
  14   5   2        334.69        422.47        80.28 o                         
  15   5   2       3662.19       3639.16       163.46 o                         
  16   5   2       6403.79       6141.74       432.96 o                         
  17   5   2       5759.01       5503.95       409.26 o                         
  18   5   2       2264.99       2748.79       169.23 o                         
  19   5   2       6889.28       6118.27       244.81 o                         
  20   5   2        210.59        426.37       101.97 o                         
  21   5   2       1254.36       1397.18       151.54 o                         
  22   5   2         28.35        142.15       107.85 o                         
  23   5   2        361.50        517.39       123.05 o                         
  24   5   2        257.70        362.72       141.34 o                         
  25   5   2       2529.77       2367.69       215.08 o                         
  26   5   2        147.59        199.88       182.06 o                         
  27   5   2       1779.24       1816.80       214.99 o                         
  28   5   2        156.52        243.80       473.25 o                         
   0   6   2      22909.89      23487.70       760.84 o                         
   1   6   2      17946.90      17306.41       439.24 o                         
   2   6   2       1062.27       1238.00        79.28 o                         
   3   6   2        492.32        575.35        78.86 o                         
   4   6   2       8738.51       7923.02       220.14 o                         
   5   6   2       4110.93       4115.30       133.42 o                         
   6   6   2         82.26         37.45        35.45 o                         
   7   6   2      10601.95      10695.31       288.07 o                         
   8   6   2       4982.95       5477.15       185.91 o                         
   9   6   2       7394.76       7011.24       224.99 o                         
  10   6   2       4061.16       3322.56       136.76 o                         
  11   6   2       1691.25       1611.10       102.70 o                         
  12   6   2        784.38        716.23        76.96 o                         
  13   6   2       3091.10       2954.85       167.60 o                         
  14   6   2       1558.76       2094.79       129.41 o                         
  15   6   2       4908.85       4598.07       212.96 o                         
  16   6   2        293.22        365.88        94.58 o                         
  17   6   2       1356.93       1404.93       129.10 o                         
  18   6   2       1086.11       1130.77       120.21 o                         
  19   6   2       1749.83       2065.43       147.79 o                         
  20   6   2       1644.37       1644.41       136.92 o                         
  21   6   2       4545.10       4123.45       212.29 o                         
  22   6   2       2984.37       3250.88       191.49 o                         
  23   6   2       3785.24       3442.56       197.83 o                         
  24   6   2       1672.18       1575.03       155.62 o                         
  25   6   2        949.92       1082.56       172.26 o                         
  26   6   2        309.67        405.68       171.56 o                         
  27   6   2        282.06        330.16       189.53 o                         
   1   7   2      10815.60      11075.55       290.73 o                         
   2   7   2       3713.76       3681.16       110.25 o                         
   3   7   2      12661.66      12965.73       366.89 o                         
   4   7   2       6676.71       6412.18       167.35 o                         
   5   7   2       7255.83       7375.00       186.55 o                         
   6   7   2      10510.39      10441.75       287.38 o                         
   7   7   2        209.44        183.36        44.52 o                         
   8   7   2       5724.41       5818.33       189.01 o                         
   9   7   2       1833.12       2148.08       111.30 o                         
  10   7   2       6889.00       7151.15       210.87 o                         
  11   7   2      10273.36       9984.91       288.48 o                         
  12   7   2        529.47        766.54        81.41 o                         
  13   7   2       1989.38       2313.16       131.14 o                         
  14   7   2       1197.73       1573.02       112.05 o                         
  15   7   2        165.22        255.24        86.22 o                         
  16   7   2       8776.29       9257.96       280.35 o                         
  17   7   2       1905.54       2104.30       150.44 o                         
  18   7   2       4690.84       4231.28       191.61 o                         
  19   7   2       3450.50       3242.80       178.12 o                         
  20   7   2       4980.45       4297.62       199.41 o                         
  21   7   2        373.96        365.92       134.24 o                         
  22   7   2        166.14        393.15       142.61 o                         
  23   7   2        513.67        794.54       142.32 o                         
  24   7   2        172.98        232.58       146.16 o                         
  25   7   2       1441.23       1803.45       233.69 o                         
  26   7   2       2807.56       3203.47       262.18 o                         
  27   7   2        501.32        670.12       209.86 o                         
   0   8   2      14215.14      14965.08       500.53 o                         
   1   8   2      10767.09      10682.39       297.37 o                         
   2   8   2       7401.96       7701.25       202.95 o                         
   3   8   2        121.31        101.74        41.72 o                         
   4   8   2       1273.46       1371.98        68.83 o                         
   5   8   2       2026.33       2080.15        91.55 o                         
   6   8   2       5496.83       6198.64       204.51 o                         
   7   8   2       5641.08       5593.98       190.46 o                         
   8   8   2      12113.00      11100.58       305.56 o                         
   9   8   2       2143.36       2404.25        99.72 o                         
  10   8   2       4833.79       4254.12       139.28 o                         
  11   8   2       2620.00       2624.89       113.34 o                         
  12   8   2       6084.50       5333.97       174.52 o                         
  13   8   2       4027.59       4222.90       175.97 o                         
  14   8   2       8299.91       8045.17       270.36 o                         
  15   8   2       2103.26       2371.14       143.57 o                         
  16   8   2        649.39        853.71       116.84 o                         
  17   8   2        370.61        365.97        92.95 o                         
  18   8   2        605.45        770.61       105.05 o                         
  19   8   2       1563.93       1638.94       186.26 o                         
  20   8   2       1912.34       2336.41       178.08 o                         
  21   8   2        809.66        784.81       124.74 o                         
  22   8   2       4400.97       4322.51       236.63 o                         
  23   8   2       1120.29       1188.31       186.85 o                         
  24   8   2       2958.33       2763.43       218.27 o                         
  25   8   2         21.79        138.29       163.73 o                         
  26   8   2        696.59        938.52       218.94 o                         
  27   8   2         47.63        566.29       450.09 o                         
   1   9   2       5888.96       5955.83       178.25 o                         
   2   9   2       1036.81       1463.09        85.85 o                         
   3   9   2      26364.68      24289.83       992.12 o                         
   4   9   2       4909.21       4490.11       186.63 o                         
   5   9   2      13133.52      14029.85       373.36 o                         
   6   9   2       7206.98       7307.16       231.08 o                         
   7   9   2       1704.00       1881.68        93.39 o                         
   8   9   2       2152.52       2500.73       107.19 o                         
   9   9   2         80.67        113.36        53.19 o                         
  10   9   2       3955.31       3577.34       125.17 o                         
  11   9   2       2754.91       2864.46       122.01 o                         
  12   9   2       1584.34       1931.92       106.19 o                         
  13   9   2       3266.53       2921.41       140.84 o                         
  14   9   2        154.41        297.08        77.02 o                         
  15   9   2        851.28       1215.65       120.05 o                         
  16   9   2       2187.90       2552.78       148.17 o                         
  17   9   2       1328.68       1463.88       125.36 o                         
  18   9   2       5806.53       4635.47       217.12 o                         
  19   9   2       1643.71       1789.83       206.63 o                         
  20   9   2       3709.04       3761.14       226.89 o                         
  21   9   2        747.50        682.51       138.23 o                         
  22   9   2        128.25        269.03       143.70 o                         
  23   9   2         99.28        286.02       145.07 o                         
  24   9   2        500.84        571.45       157.76 o                         
  25   9   2        695.91        628.07       217.73 o                         
  26   9   2       1755.61       2376.86       244.42 o                         
   0  10   2       2467.76       2517.47       144.50 o                         
   1  10   2      16533.83      16793.58       495.44 o                         
   2  10   2       1090.68       1353.71        84.74 o                         
   3  10   2       1071.11       1169.31        87.27 o                         
   4  10   2        568.51       1026.77        72.24 o                         
   5  10   2       3320.92       3690.34       132.59 o                         
   6  10   2       3796.10       3312.32       118.13 o                         
   7  10   2       6261.65       6848.12       198.56 o                         
   8  10   2       4465.52       4082.56       139.02 o                         
   9  10   2       3530.94       3101.85       131.53 o                         
  10  10   2       3834.46       3643.31       152.42 o                         
  11  10   2       2941.80       3007.13       149.31 o                         
  12  10   2       2868.75       2941.08       159.53 o                         
  13  10   2       2591.95       2575.18       143.01 o                         
  14  10   2       7052.04       6507.21       234.55 o                         
  15  10   2       2456.46       2611.12       165.00 o                         
  16  10   2       5273.82       4919.85       200.32 o                         
  17  10   2        605.36        573.70       103.27 o                         
  18  10   2        368.76        536.49       105.12 o                         
  19  10   2       1710.60       1855.74       166.99 o                         
  20  10   2       1528.55       1704.10       159.91 o                         
  21  10   2        675.10        745.28       132.88 o                         
  22  10   2       1484.31       1708.23       196.15 o                         
  23  10   2       1463.93       1298.75       178.49 o                         
  24  10   2        702.54        769.98       162.68 o                         
  25  10   2        593.97        239.92       180.80 o                         
  26  10   2        170.68        442.99       190.45 o                         
   1  11   2        660.90        904.35        82.32 o                         
   2  11   2       8261.22       8497.79       261.07 o                         
   3  11   2       6975.69       6380.75       224.65 o                         
   4  11   2      14758.43      14777.01       401.69 o                         
   5  11   2       5957.54       6191.63       186.12 o                         
   6  11   2       2215.12       2239.32       119.50 o                         
   7  11   2      10528.07      10405.09       257.64 o                         
   8  11   2       2811.05       2973.01       128.01 o                         
   9  11   2       3305.99       3220.27       125.39 o                         
  10  11   2       3609.53       3469.69       127.09 o                         
  11  11   2         91.09        -15.70        62.62 o                         
  12  11   2       1430.55       1638.28       109.15 o                         
  13  11   2       1828.33       2351.20       129.45 o                         
  14  11   2         92.65        207.24        80.16 o                         
  15  11   2       3009.07       3020.11       164.08 o                         
  16  11   2        669.72        866.60       109.83 o                         
  17  11   2       3046.22       2930.07       179.75 o                         
  18  11   2       1754.11       1910.74       159.97 o                         
  19  11   2       2395.76       2843.72       186.19 o                         
  20  11   2        346.93        475.80       123.69 o                         
  21  11   2        700.05        945.15       144.47 o                         
  22  11   2        157.45        265.98       143.85 o                         
  23  11   2         78.52        251.99       167.17 o                         
  24  11   2        598.52        673.52       179.47 o                         
  25  11   2        666.91        909.62       260.86 o                         
  26  11   2        349.33        494.31       201.18 o                         
   0  12   2      28790.99      28920.22      1051.54 o                         
   1  12   2        416.71        357.93        78.66 o                         
   2  12   2       4185.63       4086.30       153.46 o                         
   3  12   2       2527.80       2607.95       123.91 o                         
   4  12   2         77.46         74.71        60.94 o                         
   5  12   2         20.43        159.81        57.70 o                         
   6  12   2       1121.38       1201.70        97.28 o                         
   7  12   2        554.84        787.23        83.22 o                         
   8  12   2       5123.53       4695.88       152.81 o                         
   9  12   2       1463.71       1650.80        94.11 o                         
  10  12   2       2938.53       3061.29       130.73 o                         
  11  12   2       1033.88       1196.97       113.41 o                         
  12  12   2        918.49       1197.31       109.71 o                         
  13  12   2       4750.34       4964.96       254.23 o                         
  14  12   2       3519.90       3659.91       177.14 o                         
  15  12   2       2642.03       2777.81       171.56 o                         
  16  12   2       2100.47       2246.80       148.80 o                         
  17  12   2        405.60        405.54       106.92 o                         
  18  12   2         95.02         57.89       100.47 o                         
  19  12   2       2191.05       2682.30       194.57 o                         
  20  12   2        796.49        927.04       149.06 o                         
  21  12   2       2128.17       2394.37       238.16 o                         
  22  12   2        898.10       1104.10       177.88 o                         
  23  12   2       2151.68       2096.22       221.72 o                         
  24  12   2        670.63        434.02       179.72 o                         
  25  12   2       1008.92       1179.63       229.44 o                         
   1  13   2         89.16        149.14        67.64 o                         
   2  13   2       9492.44       9274.18       304.64 o                         
   3  13   2        176.87        363.81        75.35 o                         
   4  13   2       7262.93       6452.59       225.22 o                         
   5  13   2       1926.98       2348.38       138.31 o                         
   6  13   2       3099.88       2893.13       127.32 o                         
   7  13   2       1841.18       2431.85       130.07 o                         
   8  13   2       4181.48       4211.77       141.98 o                         
   9  13   2       3304.14       3070.51       123.50 o                         
  10  13   2       2880.02       2746.77       129.25 o                         
  11  13   2       1725.38       2096.29       129.09 o                         
  12  13   2       4314.57       4313.85       179.69 o                         
  13  13   2        187.45        155.11        85.55 o                         
  14  13   2       2028.40       2314.34       181.85 o                         
  15  13   2       1625.26       1446.35       141.36 o                         
  16  13   2       1099.39        993.00       121.29 o                         
  17  13   2        690.81        486.27       113.13 o                         
  18  13   2       1390.71       1470.07       140.56 o                         
  19  13   2       3099.17       3320.96       212.58 o                         
  20  13   2         63.71        242.82       131.94 o                         
  21  13   2        609.13        618.47       157.25 o                         
  22  13   2        364.08        455.75       145.26 o                         
  23  13   2         78.73        156.32       173.45 o                         
  24  13   2        307.53        635.81       207.04 o                         
  25  13   2       1450.84       1340.76       250.97 o                         
   0  14   2      20447.15      19646.93       793.16 o                         
   1  14   2        750.07        729.46       106.54 o                         
   2  14   2       9006.15       8403.05       274.61 o                         
   3  14   2        116.15         71.86        71.05 o                         
   4  14   2       1220.37       1718.96       119.78 o                         
   5  14   2        208.93        331.60        71.39 o                         
   6  14   2       1461.91       1596.05       106.59 o                         
   7  14   2        900.12       1061.44        94.38 o                         
   8  14   2       8478.79       8072.28       268.82 o                         
   9  14   2         72.23        178.64        66.06 o                         
  10  14   2       7324.78       6840.69       200.25 o                         
  11  14   2        103.26        105.84        77.19 o                         
  12  14   2       4068.01       4056.03       180.84 o                         
  13  14   2       2203.47       2349.91       161.11 o                         
  14  14   2       1425.99       1448.26       127.94 o                         
  15  14   2       3073.88       3042.75       175.90 o                         
  16  14   2        760.91        776.35       110.10 o                         
  17  14   2        780.24        688.29       117.59 o                         
  18  14   2        492.56        761.63       123.90 o                         
  19  14   2        656.78       1100.03       244.24 o                         
  20  14   2        699.89        936.86       139.82 o                         
  21  14   2        800.53        925.40       147.67 o                         
  22  14   2       1999.23       1683.88       203.17 o                         
  23  14   2        378.87         77.93       259.18 o                         
  24  14   2       1765.19       1919.47       285.32 o                         
   1  15   2       1081.73       1599.14       137.14 o                         
   2  15   2       4544.29       4349.93       213.55 o                         
   3  15   2       5780.34       5860.68       228.10 o                         
   4  15   2       5741.69       5730.47       215.78 o                         
   5  15   2       3785.97       3813.26       175.54 o                         
   6  15   2       5099.87       4515.84       193.94 o                         
   7  15   2        170.16        138.84        77.44 o                         
   8  15   2       2174.77       2417.91       137.37 o                         
   9  15   2        691.81        856.97        91.87 o                         
  10  15   2       2753.88       2748.71       133.25 o                         
  11  15   2       3096.79       3123.24       146.55 o                         
  12  15   2       2682.18       2822.40       149.21 o                         
  13  15   2       1768.63       1628.36       129.21 o                         
  14  15   2       2992.06       2943.66       159.40 o                         
  15  15   2         39.27        163.82        96.90 o                         
  16  15   2       3679.83       3741.73       203.38 o                         
  17  15   2       3406.89       3587.63       190.72 o                         
  18  15   2       2864.86       2662.23       197.04 o                         
  19  15   2       3270.33       3527.58       293.40 o                         
  20  15   2        638.02        706.47       142.54 o                         
  21  15   2        132.33        123.43       133.74 o                         
  22  15   2         38.88        138.45       245.02 o                         
  23  15   2        542.95        710.85       351.58 o                         
  24  15   2        208.76        189.80       358.56 o                         
   0  16   2       7549.95       6512.04       437.62 o                         
   1  16   2       8053.09       7617.41       384.87 o                         
   2  16   2       1777.93       2312.36       227.80 o                         
   3  16   2        463.41        631.11       144.43 o                         
   4  16   2        523.28        782.82       109.12 o                         
   5  16   2       6232.15       5857.00       218.59 o                         
   6  16   2        308.16        453.42        89.26 o                         
   7  16   2       8364.42       8318.37       276.61 o                         
   8  16   2        755.60        964.74        94.62 o                         
   9  16   2       1817.13       1827.45       118.80 o                         
  10  16   2       4936.26       4981.16       189.63 o                         
  11  16   2        379.07        380.03        87.32 o                         
  12  16   2       2219.99       2416.41       131.23 o                         
  13  16   2       1001.89       1072.09       112.33 o                         
  14  16   2        969.95       1198.77       119.14 o                         
  15  16   2       3891.07       3823.60       189.22 o                         
  16  16   2        855.41       1248.92       133.92 o                         
  17  16   2        899.69        853.52       132.66 o                         
  18  16   2        109.02        243.33       120.54 o                         
  19  16   2        820.76        728.19       130.05 o                         
  20  16   2        687.67        454.99       146.66 o                         
  21  16   2       1223.15       1452.65       175.94 o                         
  22  16   2        962.34       1079.33       180.12 o                         
  23  16   2       1009.66        606.55       261.83 o                         
   1  17   2       2782.28       3666.48       217.49 o                         
   2  17   2        519.81        753.44       130.04 o                         
   3  17   2       9965.97       9234.71       351.65 o                         
   4  17   2        228.54        389.14       123.67 o                         
   5  17   2       5933.74       5556.21       204.41 o                         
   6  17   2       1157.73       1073.04       123.81 o                         
   7  17   2       1699.97       1765.89       129.97 o                         
   8  17   2        380.02        276.35        83.00 o                         
   9  17   2       1551.35       1636.71       116.64 o                         
  10  17   2        662.01        816.61        92.20 o                         
  11  17   2       3477.85       3326.43       155.47 o                         
  12  17   2        366.17        276.17        84.28 o                         
  13  17   2        829.59       1074.18       102.37 o                         
  14  17   2        668.95        587.13       105.32 o                         
  15  17   2       3127.03       2873.70       200.18 o                         
  16  17   2        846.19        746.71       126.88 o                         
  17  17   2       4849.68       4724.42       233.12 o                         
  18  17   2        452.08        749.01       175.03 o                         
  19  17   2       2237.96       2387.04       197.92 o                         
  20  17   2        128.61        131.80       133.74 o                         
  21  17   2         33.69         26.73       153.48 o                         
  22  17   2        117.05       -109.27       196.84 o                         
   0  18   2      13094.65      11078.35       540.68 o                         
   1  18   2       7939.78       7931.64       305.97 o                         
   2  18   2        973.07       1146.39       152.31 o                         
   3  18   2        827.27        907.52       136.75 o                         
   4  18   2        355.25        366.61       123.15 o                         
   5  18   2       2477.82       3507.71       215.95 o                         
   6  18   2       1158.26       1011.97       112.23 o                         
   7  18   2       5576.00       4986.96       215.67 o                         
   8  18   2        547.36        733.50       100.73 o                         
   9  18   2       6619.26       5385.37       205.56 o                         
  10  18   2        337.86        376.87        98.03 o                         
  11  18   2       1860.55       2044.28       139.66 o                         
  12  18   2         83.48        137.62        99.36 o                         
  13  18   2       1586.82       1586.98       129.64 o                         
  14  18   2        478.61        276.20        99.03 o                         
  15  18   2       3181.86       3161.50       223.15 o                         
  16  18   2        129.65        135.22       107.87 o                         
  17  18   2        414.59        480.35       138.94 o                         
  18  18   2        114.85        232.74       131.98 o                         
  19  18   2       2011.99       1716.87       208.20 o                         
  20  18   2        418.61        426.94       166.06 o                         
  21  18   2       2981.70       3240.80       253.23 o                         
  22  18   2        386.28        576.84       342.57 o                         
   1  19   2       1820.16       2519.64       180.77 o                         
   2  19   2       1601.40       1635.40       166.71 o                         
   3  19   2       7987.72       7865.06       322.65 o                         
   4  19   2       2556.40       2880.86       201.78 o                         
   5  19   2       7265.71       6037.43       284.09 o                         
   6  19   2       1660.25       1945.78       149.29 o                         
   7  19   2       3567.60       3329.33       174.49 o                         
   8  19   2       1580.58       1668.31       121.18 o                         
   9  19   2       1912.14       2159.51       154.40 o                         
  10  19   2       1832.19       2113.36       143.64 o                         
  11  19   2       2729.89       2908.64       155.38 o                         
  12  19   2       2082.32       2016.30       157.61 o                         
  13  19   2       3304.65       3274.55       172.25 o                         
  14  19   2        602.72        506.73       109.45 o                         
  15  19   2       3234.38       3077.42       184.46 o                         
  16  19   2        821.57        791.27       140.59 o                         
  17  19   2       2249.34       2357.25       184.64 o                         
  18  19   2       1901.07       1597.81       254.64 o                         
  19  19   2       1456.12       1438.59       186.27 o                         
  20  19   2         60.55        306.98       173.63 o                         
  21  19   2          4.25        352.67       263.06 o                         
   0  20   2       8561.01       9162.28       471.20 o                         
   1  20   2       5968.00       6110.33       274.02 o                         
   2  20   2       2429.60       3246.09       222.02 o                         
   3  20   2       2497.74       2876.75       208.64 o                         
   4  20   2        439.32        758.85       148.76 o                         
   5  20   2        115.49        451.19       138.84 o                         
   6  20   2       1767.93       2211.42       189.99 o                         
   7  20   2       4529.86       4148.93       217.79 o                         
   8  20   2       2042.94       2410.91       159.49 o                         
   9  20   2       3973.41       4001.18       260.73 o                         
  10  20   2       1547.31       1720.11       131.76 o                         
  11  20   2        463.09        471.98        99.31 o                         
  12  20   2       1062.48       1106.52       121.18 o                         
  13  20   2         65.99         67.68       106.56 o                         
  14  20   2        840.14        886.34       117.71 o                         
  15  20   2        555.60        746.50       153.45 o                         
  16  20   2        589.27        459.98       152.41 o                         
  17  20   2        162.12        102.45       166.50 o                         
  18  20   2        361.27        455.04       178.71 o                         
  19  20   2        114.18        107.79       169.61 o                         
  20  20   2       1321.93       1503.75       233.95 o                         
   1  21   2       1031.32       1176.86       162.95 o                         
   2  21   2       1136.91       1542.06       166.13 o                         
   3  21   2       3838.90       4259.29       258.15 o                         
   4  21   2       4624.82       4765.83       266.48 o                         
   5  21   2       1250.65       1799.42       183.16 o                         
   6  21   2       3947.72       3870.76       254.53 o                         
   7  21   2        278.17        357.98       196.24 o                         
   8  21   2        909.16        752.97       119.74 o                         
   9  21   2        713.93        760.94       118.69 o                         
  10  21   2        544.03        627.30       123.83 o                         
  11  21   2        621.40        782.23       110.59 o                         
  12  21   2       2029.76       1912.75       145.56 o                         
  13  21   2        544.50        669.14       126.14 o                         
  14  21   2       1029.05        937.44       123.99 o                         
  15  21   2        103.92        218.57       128.25 o                         
  16  21   2       1049.57        960.01       163.24 o                         
  17  21   2         39.11         39.49       191.33 o                         
  18  21   2       2812.17       2737.03       452.78 o                         
  19  21   2          2.40         59.29       185.46 o                         
   0  22   2      10886.11       9151.89       760.62 o                         
   1  22   2        283.98        283.74       170.93 o                         
   2  22   2       4147.71       5006.02       326.98 o                         
   3  22   2        489.06        499.59       201.83 o                         
   4  22   2        532.58        535.31       203.15 o                         
   5  22   2         39.96        187.39       155.25 o                         
   6  22   2       2838.39       3240.97       242.52 o                         
   7  22   2        135.11        122.53       140.58 o                         
   8  22   2       4388.24       4218.01       213.79 o                         
   9  22   2        118.02        223.90       110.58 o                         
  10  22   2       1268.51       1384.10       140.88 o                         
  11  22   2        160.89        118.69       113.04 o                         
  12  22   2        916.88        971.74       135.91 o                         
  13  22   2        365.28        405.94       128.49 o                         
  14  22   2       2024.29       1853.61       170.13 o                         
  15  22   2         28.03        277.57       123.01 o                         
  16  22   2        897.64        791.08       184.64 o                         
  17  22   2        118.35        121.62       170.88 o                         
  18  22   2        391.82        254.39       201.29 o                         
   1  23   2        192.92        196.33       169.12 o                         
   2  23   2       2658.38       3241.79       232.86 o                         
   3  23   2        387.55        507.44       156.34 o                         
   4  23   2       4943.19       5044.76       294.21 o                         
   5  23   2        295.38        574.06       165.27 o                         
   6  23   2       3570.90       3362.03       249.74 o                         
   7  23   2        523.70        348.29       146.41 o                         
   8  23   2       1175.05       1130.10       161.74 o                         
   9  23   2        109.68        219.24       164.52 o                         
  10  23   2       1390.02       1277.44       148.35 o                         
  11  23   2         92.85        145.72       121.91 o                         
  12  23   2       2033.43       1822.65       163.67 o                         
  13  23   2         62.30         -7.99       173.37 o                         
  14  23   2        309.54        344.18       144.03 o                         
  15  23   2        453.27        584.10       159.73 o                         
  16  23   2        852.48        970.32       235.57 o                         
   0  24   2       1413.40       1490.51       282.82 o                         
   1  24   2       1635.54       1581.06       194.81 o                         
   2  24   2       1293.04       1560.24       204.79 o                         
   3  24   2        128.92        181.00       155.78 o                         
   4  24   2        377.13        477.65       161.05 o                         
   5  24   2        273.95        401.79       162.76 o                         
   6  24   2       1521.40       1771.18       211.48 o                         
   7  24   2        269.98        441.24       153.92 o                         
   8  24   2       2804.73       2387.51       199.67 o                         
   9  24   2        530.48        530.88       135.69 o                         
  10  24   2        550.84        886.11       142.03 o                         
  11  24   2        571.25        659.59       146.31 o                         
  12  24   2        563.84        344.95       162.44 o                         
  13  24   2        440.61        305.96       164.94 o                         
  14  24   2       1746.75       1465.64       206.24 o                         
  15  24   2        186.11        406.82       237.50 o                         
   1  25   2        332.75        644.28       178.75 o                         
   2  25   2        851.62       1337.87       196.69 o                         
   3  25   2       2916.06       2927.35       262.62 o                         
   4  25   2       1836.66       1967.47       215.95 o                         
   5  25   2       2640.31       2654.86       299.61 o                         
   6  25   2       1013.36       1292.11       381.18 o                         
   7  25   2       1629.30       1626.26       192.41 o                         
   8  25   2         39.76         48.44       182.78 o                         
   9  25   2        797.10        809.80       206.96 o                         
  10  25   2        549.63        483.04       173.92 o                         
  11  25   2        750.91       1177.04       214.74 o                         
  12  25   2        980.00        866.15       199.02 o                         
  13  25   2       1497.10       1427.60       217.48 o                         
   0  26   2        136.43        474.81       254.36 o                         
   1  26   2       3554.97       3586.17       278.82 o                         
   2  26   2        121.49        106.39       192.97 o                         
   3  26   2       1476.14       1625.97       220.99 o                         
   4  26   2         44.36        498.35       196.24 o                         
   5  26   2         90.83        493.34       194.49 o                         
   6  26   2        355.12        463.17       197.86 o                         
   7  26   2       2315.56       2631.34       265.81 o                         
   8  26   2        713.57        663.81       317.68 o                         
   9  26   2       1615.88       1788.01       265.90 o                         
  10  26   2        191.17        128.80       220.17 o                         
  11  26   2        299.61         13.89       224.49 o                         
   1  27   2        746.04        553.37       235.57 o                         
   2  27   2        723.47        624.20       260.45 o                         
   3  27   2       3327.35       3226.10      1529.24 o                         
   4  27   2        605.54        528.15       333.65 o                         
   5  27   2       1863.25       1806.98       269.34 o                         
   6  27   2        210.73        212.70       211.48 o                         
   7  27   2        501.11       1140.32       444.08 o                         
   8  27   2        103.64        -44.17       275.33 o                         
   0  28   2       1591.48       1418.46       388.92 o                         
   1  28   2       1289.52       1434.16       293.57 o                         
   2  28   2        271.84        515.10       270.54 o                         
   3  28   2        251.16        355.98       247.81 o                         
   4  28   2         38.68        173.31       232.92 o                         
   5  28   2        152.27        623.30       706.74 o                         
   0   0   3      31285.76      31439.40      1474.38 o                         
   2   0   3      18408.15      18173.54       747.07 o                         
   4   0   3      10825.56      11021.77       476.43 o                         
   6   0   3      15027.65      17141.57       601.47 o                         
   8   0   3      30975.89      31581.50      1216.84 o                         
  10   0   3       5482.57       5750.24       252.94 o                         
  12   0   3      20622.65      18979.68       750.55 o                         
  14   0   3      19798.40      18631.29       638.34 o                         
  16   0   3       8409.54       7970.28       368.10 o                         
  18   0   3       4000.70       4165.94       344.83 o                         
  20   0   3      10103.79       8924.48       440.78 o                         
  22   0   3       9806.67       8454.19       602.12 o                         
  24   0   3       4040.38       3479.44       315.41 o                         
  26   0   3       2014.87       1920.40       297.25 o                         
  28   0   3         50.56        552.21       276.56 o                         
   1   1   3       3204.81       2944.31        88.14 o                         
   2   1   3      13474.38      13528.73       376.74 o                         
   3   1   3       7194.18       6699.46       186.83 o                         
   4   1   3       3543.54       3206.71       101.54 o                         
   5   1   3       1234.53       1268.08        66.13 o                         
   6   1   3       6325.19       6179.60       184.63 o                         
   7   1   3       3952.56       4478.66       128.36 o                         
   8   1   3      14614.10      13711.19       335.86 o                         
   9   1   3       1965.42       2038.88        89.90 o                         
  11   1   3        142.69        311.68        56.54 o                         
  12   1   3        419.92        558.39        69.63 o                         
  13   1   3         57.90        204.25        59.93 o                         
  14   1   3       1662.04       2294.22       123.18 o                         
  15   1   3       1315.04       1613.12       116.23 o                         
  16   1   3       3060.04       3165.63       168.62 o                         
  17   1   3       3820.36       3693.32       181.79 o                         
  18   1   3      10596.64      10246.57       349.48 o                         
  19   1   3       1587.25       1781.80       150.32 o                         
  20   1   3       6812.50       6962.04       269.40 o                         
  21   1   3        268.82        291.43       113.95 o                         
  22   1   3       1238.93       1141.72       147.81 o                         
  23   1   3        281.46        486.23       124.38 o                         
  24   1   3       2179.84       2470.44       194.63 o                         
  25   1   3       1225.75       1340.30       169.75 o                         
  26   1   3       3785.56       3205.20       237.57 o                         
  27   1   3        480.98        532.76       286.88 o                         
  28   1   3       3723.06       2979.55       253.16 o                         
   0   2   3      19194.29      20016.36       734.71 o                         
   1   2   3      13491.23      13438.91       373.47 o                         
   2   2   3        705.87        866.23        59.13 o                         
   3   2   3      10720.48      10896.09       302.69 o                         
   4   2   3       5862.38       5947.32       166.97 o                         
   5   2   3       2651.04       2797.95        90.20 o                         
   6   2   3       1658.73       1838.80        74.17 o                         
   7   2   3        252.36        322.90        63.83 o                         
   8   2   3       4501.20       4685.46       141.60 o                         
   9   2   3       2922.84       2931.10       126.05 o                         
  10   2   3       3056.15       3104.50       114.20 o                         
  11   2   3       1089.68       1307.42        98.40 o                         
  12   2   3       9207.57       8913.68       255.49 o                         
  13   2   3      12660.57      12665.51       338.68 o                         
  14   2   3       6954.18       6590.09       201.52 o                         
  15   2   3       5920.91       5964.70       222.93 o                         
  16   2   3       1523.07       1864.32       133.28 o                         
  17   2   3       2089.52       2350.81       154.82 o                         
  18   2   3       1719.65       1964.78       143.96 o                         
  19   2   3       2171.16       2573.33       164.63 o                         
  20   2   3       2879.65       3274.86       192.13 o                         
  21   2   3       3039.30       3588.19       218.20 o                         
  22   2   3       3881.68       3663.37       232.79 o                         
  23   2   3       4619.95       4440.24       274.81 o                         
  24   2   3       1517.79       1421.08       165.48 o                         
  25   2   3       1455.65       1894.65       186.98 o                         
  26   2   3        807.74        687.33       181.66 o                         
  27   2   3         58.81        350.48       212.10 o                         
  28   2   3        261.89        232.17       249.95 o                         
   1   3   3       7261.29       6951.53       198.55 o                         
   2   3   3      10389.95      10247.77       297.39 o                         
   3   3   3         98.20        177.43        30.42 o                         
   4   3   3        574.80        552.66        41.70 o                         
   5   3   3        883.69       1212.07        61.57 o                         
   6   3   3       2594.83       2879.88       100.65 o                         
   7   3   3       6369.80       6241.51       185.19 o                         
   8   3   3       4623.46       4199.67       131.05 o                         
  10   3   3       1670.23       1939.48       130.98 o                         
  11   3   3       3254.19       3105.15       141.05 o                         
  12   3   3       1190.23       1408.87        87.79 o                         
  13   3   3       1199.52       1430.19        93.20 o                         
  14   3   3       1218.67       1383.89       103.55 o                         
  15   3   3       6036.98       5283.38       203.96 o                         
  16   3   3       2775.46       3189.80       161.52 o                         
  17   3   3      15159.61      14220.32       455.58 o                         
  18   3   3       2034.79       2284.92       176.57 o                         
  19   3   3       6492.70       6763.56       273.27 o                         
  20   3   3       1813.35       1881.26       152.62 o                         
  21   3   3       1446.70       1786.24       153.73 o                         
  22   3   3        104.14        234.10       120.94 o                         
  23   3   3        301.67        430.09       125.60 o                         
  24   3   3       1163.06       1382.63       155.08 o                         
  25   3   3       3299.19       3659.27       228.60 o                         
  26   3   3       2591.11       2431.00       325.59 o                         
  27   3   3       1840.15       1792.52       239.86 o                         
  28   3   3        419.65        534.22       316.91 o                         
   0   4   3      12672.33      12344.65       404.77 o                         
   1   4   3       3344.95       2986.16       102.19 o                         
   2   4   3       5672.42       5823.53       195.51 o                         
   3   4   3        340.35        281.02        37.59 o                         
   4   4   3        971.16       1186.07        87.24 o                         
   5   4   3        833.47       1248.57        68.31 o                         
   6   4   3       1902.11       2031.18        80.83 o                         
   7   4   3       3686.92       3703.20       126.13 o                         
   8   4   3       6397.64       6030.50       232.47 o                         
   9   4   3        463.50        751.98        72.47 o                         
  10   4   3       1998.72       2224.01       108.96 o                         
  11   4   3       3964.56       3998.54       145.12 o                         
  12   4   3       1113.10       1287.34        90.37 o                         
  13   4   3      16246.16      16107.80       551.84 o                         
  14   4   3       2845.06       2954.97       133.29 o                         
  15   4   3      11683.18      11216.25       340.88 o                         
  16   4   3       1847.34       2049.56       137.55 o                         
  17   4   3       1831.76       2101.02       156.17 o                         
  18   4   3        429.33        418.21       114.12 o                         
  19   4   3       3041.67       3486.97       189.40 o                         
  20   4   3        540.54        877.67       121.69 o                         
  21   4   3       9220.05       9038.28       337.24 o                         
  22   4   3         28.64          1.13       115.41 o                         
  23   4   3       6455.81       5749.09       274.69 o                         
  24   4   3         61.37        190.68       168.53 o                         
  25   4   3       1681.93       1474.06       225.43 o                         
  26   4   3        253.76        179.50       160.18 o                         
  27   4   3         33.78        100.76       264.18 o                         
   1   5   3       1142.81       1217.40        59.02 o                         
   2   5   3       2139.76       2241.91        83.31 o                         
   3   5   3        618.32        799.38        63.40 o                         
   4   5   3       1076.68       1396.78       110.59 o                         
   5   5   3       6164.43       5399.88       174.03 o                         
   6   5   3       2301.00       1993.94        82.94 o                         
   7   5   3       1791.07       1913.84       128.34 o                         
   8   5   3       3135.78       3156.77       121.15 o                         
   9   5   3       5873.12       5183.00       163.67 o                         
  10   5   3        360.30        422.62        66.74 o                         
  11   5   3       9006.85       8748.84       242.49 o                         
  12   5   3       1070.20       1460.13        96.52 o                         
  13   5   3        852.89       1278.28        96.42 o                         
  14   5   3       3962.73       3726.66       155.11 o                         
  15   5   3       1747.68       2262.53       137.87 o                         
  16   5   3       1216.82       1174.18       112.02 o                         
  17   5   3      15673.10      14362.22       533.00 o                         
  18   5   3        708.44        616.79       106.25 o                         
  19   5   3       7791.44       7372.58       274.91 o                         
  20   5   3        222.40        110.06       107.73 o                         
  21   5   3       1313.89       1365.38       139.03 o                         
  22   5   3        131.76        209.93       119.53 o                         
  23   5   3        557.90        700.26       184.42 o                         
  24   5   3        161.86        140.57       131.73 o                         
  25   5   3       2846.87       3031.42       223.06 o                         
  26   5   3         61.12         -9.67       148.12 o                         
  27   5   3       2497.68       2109.73       228.90 o                         
   0   6   3      15871.58      17873.01       599.11 o                         
   1   6   3       7006.30       6799.74       182.53 o                         
   2   6   3       1194.60       1382.81        68.86 o                         
   3   6   3       2605.98       2806.78       106.43 o                         
   4   6   3       1595.69       1711.81        76.68 o                         
   5   6   3       2004.61       1908.44       139.86 o                         
   6   6   3       2540.27       2562.99       100.91 o                         
   7   6   3       3272.11       3059.33       132.01 o                         
   8   6   3       1897.88       2220.80       130.29 o                         
   9   6   3       1242.70       1737.64       181.37 o                         
  10   6   3       7506.65       6976.11       218.34 o                         
  11   6   3       5589.50       5262.96       177.14 o                         
  12   6   3       5986.73       4735.99       179.99 o                         
  13   6   3       7550.86       6678.38       217.70 o                         
  14   6   3       2798.82       2757.54       150.58 o                         
  15   6   3       3850.16       3571.73       206.10 o                         
  16   6   3       1093.71       1171.04       117.84 o                         
  17   6   3        275.60        294.05        94.23 o                         
  18   6   3        789.32        848.00       114.10 o                         
  19   6   3       1135.14       1173.47       149.49 o                         
  20   6   3       1685.58       1811.94       151.42 o                         
  21   6   3       5415.64       4675.54       281.06 o                         
  22   6   3       3413.67       3601.34       262.01 o                         
  23   6   3       2576.32       2681.42       206.46 o                         
  24   6   3       1885.09       2041.41       173.01 o                         
  25   6   3        583.65        446.85       149.31 o                         
  26   6   3       1057.39        907.18       172.72 o                         
  27   6   3         57.19        188.73       186.25 o                         
   1   7   3       3796.46       4215.43       133.76 o                         
   2   7   3        158.18        177.36        39.04 o                         
   3   7   3       6487.10       6570.26       202.00 o                         
   4   7   3       3623.37       3856.31       146.81 o                         
   5   7   3       2183.90       2372.95       143.04 o                         
   6   7   3       3141.11       2997.67       139.81 o                         
   7   7   3       1408.48       1707.27        98.44 o                         
   8   7   3       5178.16       4452.63       148.42 o                         
   9   7   3       5980.11       5625.98       182.52 o                         
  10   7   3       1158.67       1497.66        94.15 o                         
  11   7   3       9142.17       8969.16       261.73 o                         
  12   7   3        823.10       1122.06        92.52 o                         
  13   7   3       2314.29       2665.84       143.93 o                         
  14   7   3       3930.41       3860.86       186.93 o                         
  15   7   3        922.82       1224.86       148.19 o                         
  16   7   3       9532.08       8770.66       321.40 o                         
  17   7   3       4027.13       3976.76       221.07 o                         
  18   7   3       4964.99       4794.11       219.84 o                         
  19   7   3       3231.90       3458.87       205.51 o                         
  20   7   3       2028.61       2260.89       161.25 o                         
  21   7   3        484.77        701.09       125.56 o                         
  22   7   3         83.90        293.39       124.86 o                         
  23   7   3        894.84        899.17       143.34 o                         
  24   7   3       1432.02       1143.72       160.28 o                         
  25   7   3       1139.82        857.02       160.05 o                         
  26   7   3       2143.91       2046.69       262.51 o                         
  27   7   3        738.97        774.93       208.50 o                         
   0   8   3      29302.93      30942.79      1058.59 o                         
   1   8   3      14472.31      13294.20       336.87 o                         
   2   8   3       3761.35       4023.63       138.12 o                         
   3   8   3       4004.97       3514.50       126.66 o                         
   4   8   3       7019.40       6526.12       258.79 o                         
   5   8   3       2888.76       2819.65       112.75 o                         
   6   8   3       1724.19       2188.25       150.32 o                         
   7   8   3       4690.50       4093.35       144.80 o                         
   8   8   3          7.86        113.81        50.84 o                         
   9   8   3       6744.33       6456.95       210.75 o                         
  10   8   3       5512.81       5245.34       174.00 o                         
  11   8   3        450.80        530.61        76.32 o                         
  12   8   3      10502.93       9470.90       280.06 o                         
  13   8   3        280.72        316.28        77.97 o                         
  14   8   3       9671.27       8408.14       290.72 o                         
  15   8   3        295.75        432.17       105.44 o                         
  16   8   3       3229.16       3472.53       185.42 o                         
  17   8   3        245.56        199.61       104.31 o                         
  18   8   3       2128.54       2138.63       174.17 o                         
  19   8   3        417.40        721.13       124.34 o                         
  20   8   3       2182.63       2365.13       173.41 o                         
  21   8   3        283.03        194.16       112.05 o                         
  22   8   3       4497.68       4485.22       239.38 o                         
  23   8   3         84.42        287.64       149.73 o                         
  24   8   3       2161.89       2237.99       211.32 o                         
  25   8   3         51.24         63.68       142.67 o                         
  26   8   3        785.24        680.79       179.95 o                         
  27   8   3        443.86        671.40       264.44 o                         
   1   9   3       1472.79       1699.76        89.10 o                         
   2   9   3       2743.61       2882.01       129.14 o                         
   3   9   3       1812.33       2218.69       102.94 o                         
   4   9   3        546.45        820.92        75.44 o                         
   5   9   3       5531.35       4859.69       168.90 o                         
   6   9   3       1378.02       1519.63       118.22 o                         
   7   9   3       6215.48       5870.85       183.67 o                         
   8   9   3       7611.86       7337.78       213.60 o                         
   9   9   3       4827.34       5319.13       212.69 o                         
  10   9   3       4237.51       3566.96       138.34 o                         
  11   9   3       1651.22       1915.48       116.82 o                         
  12   9   3       1686.58       1810.13       115.64 o                         
  13   9   3       2824.53       2792.35       150.56 o                         
  14   9   3       1923.17       2185.89       132.67 o                         
  15   9   3       3123.87       3332.50       194.68 o                         
  16   9   3       8047.86       6868.12       245.89 o                         
  17   9   3        902.61       1110.02       136.90 o                         
  18   9   3       8584.97       8085.72       287.68 o                         
  19   9   3         32.38        159.31       103.39 o                         
  20   9   3       3439.33       3685.35       209.07 o                         
  21   9   3        237.91        328.89       151.06 o                         
  22   9   3        215.75        276.70       132.85 o                         
  23   9   3         98.83       -133.67       133.67 o                         
  24   9   3       1772.68       1760.08       180.23 o                         
  25   9   3         65.65        -18.39       161.73 o                         
  26   9   3       3544.05       2593.84       262.24 o                         
   0  10   3       6657.36       6686.06       298.25 o                         
   1  10   3       5507.06       5539.66       174.08 o                         
   2  10   3       3069.92       3197.59       114.59 o                         
   3  10   3       1075.59       1149.25        87.11 o                         
   4  10   3       2153.97       2152.60       120.37 o                         
   5  10   3        348.94        332.40        54.65 o                         
   6  10   3       7573.59       7602.70       260.04 o                         
   7  10   3        979.87       1070.48       101.29 o                         
   8  10   3       5258.73       4947.62       174.10 o                         
   9  10   3       3362.44       3007.50       151.35 o                         
  10  10   3        424.43        374.68        69.71 o                         
  11  10   3       5818.69       5387.90       185.93 o                         
  12  10   3       5654.73       4993.22       189.88 o                         
  13  10   3       4553.21       4066.71       218.68 o                         
  14  10   3       6186.91       5934.95       226.55 o                         
  15  10   3       1157.04       1387.21       117.12 o                         
  16  10   3       4101.72       4045.48       187.34 o                         
  17  10   3        506.29        409.43       106.23 o                         
  18  10   3        482.13        630.72       118.64 o                         
  19  10   3        885.56        840.86       144.42 o                         
  20  10   3       1867.08       1975.65       183.48 o                         
  21  10   3       1647.96       1549.43       191.36 o                         
  22  10   3       3008.67       3149.99       271.01 o                         
  23  10   3       1123.37       1050.16       162.28 o                         
  24  10   3       1362.40       1601.18       217.78 o                         
  25  10   3        317.32        563.79       206.20 o                         
  26  10   3         61.63        133.41       215.95 o                         
   1  11   3        253.63        491.07        58.53 o                         
   2  11   3        496.74        538.80        64.32 o                         
   3  11   3       2792.50       2534.59       127.21 o                         
   4  11   3       3730.77       3821.09       155.52 o                         
   5  11   3       7503.51       7432.56       261.54 o                         
   6  11   3       5416.43       5252.89       175.44 o                         
   7  11   3       8858.17       8718.03       245.24 o                         
   8  11   3        332.71        508.15        64.94 o                         
   9  11   3       2137.51       2284.86       127.80 o                         
  10  11   3       5329.30       5048.96       186.12 o                         
  11  11   3         44.58        148.59        76.67 o                         
  12  11   3       2670.65       2737.54       153.32 o                         
  13  11   3        699.06        782.94       109.54 o                         
  14  11   3        910.68       1051.48       110.12 o                         
  15  11   3       1460.97       1514.22       120.54 o                         
  16  11   3        218.22        209.57        99.96 o                         
  17  11   3       4660.34       4083.52       198.33 o                         
  18  11   3       2932.64       3072.54       178.69 o                         
  19  11   3       2304.58       2434.53       186.20 o                         
  20  11   3       1742.50       1906.89       162.64 o                         
  21  11   3        463.27        458.60       141.96 o                         
  22  11   3        166.88        179.79       136.23 o                         
  23  11   3         32.48         35.22       148.64 o                         
  24  11   3        389.27        554.38       175.36 o                         
  25  11   3        466.71       1003.70       275.53 o                         
   0  12   3      22538.77      21037.81       711.14 o                         
   1  12   3        618.81        822.98        72.21 o                         
   2  12   3       8145.95       8126.96       255.35 o                         
   3  12   3       1179.66       1327.54       101.69 o                         
   4  12   3       1067.54       1114.59        97.42 o                         
   5  12   3        857.79       1122.50        96.54 o                         
   6  12   3       7114.75       5982.76       185.81 o                         
   7  12   3        841.07       1038.39        95.72 o                         
   8  12   3       9863.28       9368.98       262.55 o                         
   9  12   3       1761.75       1972.80       114.01 o                         
  10  12   3       6146.73       5535.53       196.63 o                         
  11  12   3       2374.24       2800.13       155.26 o                         
  12  12   3        204.62        294.11        84.91 o                         
  13  12   3       3024.85       3501.69       189.11 o                         
  14  12   3        461.75        447.91       100.65 o                         
  15  12   3        151.42        165.11        93.06 o                         
  16  12   3       1250.48       1394.51       136.91 o                         
  17  12   3        475.96        547.64       116.97 o                         
  18  12   3        608.78        858.80       130.11 o                         
  19  12   3        682.96        754.43       128.52 o                         
  20  12   3        115.03        188.31       163.25 o                         
  21  12   3       2266.34       2058.84       180.03 o                         
  22  12   3        264.16        222.44       165.00 o                         
  23  12   3       1352.12       1253.81       188.34 o                         
  24  12   3        212.95        117.08       178.09 o                         
  25  12   3        568.81        634.67       231.54 o                         
   1  13   3         62.42         51.61        59.48 o                         
   2  13   3      13467.73      13542.15       372.73 o                         
   3  13   3       1199.98       1370.78       119.60 o                         
   4  13   3      16453.34      16751.52       493.02 o                         
   5  13   3        735.22       1164.78       104.57 o                         
   6  13   3       7056.95       6633.81       239.18 o                         
   7  13   3       2585.64       2557.09       127.18 o                         
   8  13   3        401.06        358.42        74.21 o                         
   9  13   3       2539.82       2651.58       157.93 o                         
  10  13   3       4095.13       3470.34       173.28 o                         
  11  13   3        823.07        895.11       106.10 o                         
  12  13   3       3319.10       3432.11       172.98 o                         
  13  13   3        714.10        803.30       106.92 o                         
  14  13   3       2637.78       2692.46       169.53 o                         
  15  13   3       2058.17       2192.22       150.91 o                         
  16  13   3       1458.85       1601.78       144.80 o                         
  17  13   3       3320.66       3219.11       186.04 o                         
  18  13   3        266.22        514.16       118.97 o                         
  19  13   3       2546.01       2952.13       233.43 o                         
  20  13   3        163.19        187.46       135.65 o                         
  21  13   3        753.70       1068.24       170.45 o                         
  22  13   3         42.51        178.16       141.26 o                         
  23  13   3         14.81        -56.51       151.61 o                         
  24  13   3        113.18         45.14       194.39 o                         
  25  13   3        750.93        967.22       244.90 o                         
   0  14   3      18244.35      16946.09       648.08 o                         
   1  14   3       1506.91       1931.21       123.46 o                         
   2  14   3       5881.84       5232.30       204.11 o                         
   3  14   3       1200.62       1219.44       112.31 o                         
   4  14   3       2785.13       2870.74       156.66 o                         
   5  14   3       3985.99       3644.23       172.38 o                         
   6  14   3       3182.48       2999.51       214.66 o                         
   7  14   3       4028.68       4049.31       189.51 o                         
   8  14   3       8760.16       8006.18       239.53 o                         
   9  14   3       1672.45       1776.96       112.32 o                         
  10  14   3       5343.88       5002.71       195.32 o                         
  11  14   3        942.20       1029.62       108.52 o                         
  12  14   3        552.71        488.80       104.00 o                         
  13  14   3       2675.04       2906.77       163.79 o                         
  14  14   3        224.61        299.27        96.66 o                         
  15  14   3       3283.65       3028.81       188.42 o                         
  16  14   3        599.15        290.63       110.74 o                         
  17  14   3       1602.52       1866.04       154.40 o                         
  18  14   3        683.64        696.85       133.68 o                         
  19  14   3        778.57       1170.46       148.65 o                         
  20  14   3         39.61        -32.55       128.43 o                         
  21  14   3       2349.93       2540.67       193.83 o                         
  22  14   3        354.69        202.61       147.84 o                         
  23  14   3        842.01        893.57       203.66 o                         
  24  14   3        359.16        242.60       214.09 o                         
   1  15   3       1043.91       1242.00       109.55 o                         
   2  15   3       6384.93       6295.51       218.30 o                         
   3  15   3       4661.58       4152.80       195.22 o                         
   4  15   3      11191.03      10351.92       354.84 o                         
   5  15   3       2105.86       2610.74       204.06 o                         
   6  15   3       3560.24       3310.26       183.13 o                         
   7  15   3       1052.09       1375.82       121.04 o                         
   8  15   3        577.56        646.01        90.29 o                         
   9  15   3       2529.52       2645.77       139.49 o                         
  10  15   3       1031.22       1126.49       100.56 o                         
  11  15   3       1825.66       2070.52       135.94 o                         
  12  15   3        287.58        415.95        95.61 o                         
  13  15   3       2272.84       2672.90       158.69 o                         
  14  15   3       4031.49       3807.90       183.84 o                         
  15  15   3        525.15        822.41       117.75 o                         
  16  15   3       3471.84       3038.34       188.56 o                         
  17  15   3        749.45        827.97       135.45 o                         
  18  15   3       1366.64       1285.70       165.09 o                         
  19  15   3       1990.75       1997.18       193.37 o                         
  20  15   3        445.90        487.56       142.49 o                         
  21  15   3        163.41        175.01       140.42 o                         
  22  15   3        138.53        197.99       159.38 o                         
  23  15   3        126.46        390.71       186.44 o                         
   0  16   3       7161.74       6681.37       384.10 o                         
   1  16   3       3251.70       3418.41       195.15 o                         
   2  16   3       1638.62       1938.59       137.76 o                         
   3  16   3       2867.81       3287.96       171.72 o                         
   4  16   3       1950.98       2148.24       148.22 o                         
   5  16   3       1302.13       1384.21       127.87 o                         
   6  16   3        945.73        909.98       121.02 o                         
   7  16   3       9752.19       8445.70       274.66 o                         
   8  16   3       3507.60       3657.01       177.52 o                         
   9  16   3       7883.79       7014.00       223.25 o                         
  10  16   3       3508.85       3600.44       219.15 o                         
  11  16   3        340.41        515.38        97.68 o                         
  12  16   3        766.12        887.00       111.44 o                         
  13  16   3       1378.08       1407.35       125.28 o                         
  14  16   3        445.92        428.18       106.05 o                         
  15  16   3       3352.63       3234.70       212.80 o                         
  16  16   3        282.03        335.85       124.42 o                         
  17  16   3       1466.67       1267.18       151.52 o                         
  18  16   3        117.35        -52.58       122.28 o                         
  19  16   3        165.57        334.34       145.03 o                         
  20  16   3        111.51         67.16       142.09 o                         
  21  16   3        412.66        135.37       172.92 o                         
  22  16   3        928.85        796.57       181.13 o                         
  23  16   3         10.65        -24.88       227.13 o                         
   1  17   3       3941.96       3834.01       209.15 o                         
   2  17   3       2378.19       2533.47       173.10 o                         
   3  17   3      15622.02      14406.08       425.00 o                         
   4  17   3       2090.87       2555.27       166.17 o                         
   5  17   3      14445.36      13581.11       447.54 o                         
   6  17   3        232.34        402.87       107.75 o                         
   7  17   3       4081.24       3871.22       205.63 o                         
   8  17   3        302.93        358.83        93.79 o                         
   9  17   3        796.11       1098.54       111.76 o                         
  10  17   3        501.01        631.80        91.83 o                         
  11  17   3       4553.47       3798.14       170.34 o                         
  12  17   3        530.64        714.89       112.59 o                         
  13  17   3       3604.45       3484.11       179.62 o                         
  14  17   3       1872.28       2067.38       163.24 o                         
  15  17   3        733.88        856.00       128.07 o                         
  16  17   3       1382.34       1339.59       142.35 o                         
  17  17   3         18.50         30.84       158.38 o                         
  18  17   3        765.54        540.98       148.34 o                         
  19  17   3        446.97        288.78       135.99 o                         
  20  17   3        219.00         67.22       162.94 o                         
  21  17   3         94.56        392.27       194.14 o                         
  22  17   3        238.19        263.00       197.05 o                         
   0  18   3       4067.17       4273.07       313.23 o                         
   1  18   3      11230.47      10830.40       367.65 o                         
   2  18   3       1697.34       1917.86       161.39 o                         
   3  18   3       1873.15       2167.04       171.45 o                         
   4  18   3        436.59        596.89       113.94 o                         
   5  18   3        818.32        937.42       149.08 o                         
   6  18   3        835.50        890.29       137.70 o                         
   7  18   3       5001.08       4638.98       222.10 o                         
   8  18   3       1972.34       1781.16       135.37 o                         
   9  18   3       8257.88       7229.45       243.35 o                         
  10  18   3        463.47        727.43       120.41 o                         
  11  18   3       2483.28       2471.08       145.81 o                         
  12  18   3        562.96        949.71       120.47 o                         
  13  18   3        226.85        290.54       109.80 o                         
  14  18   3        520.44        423.08       117.85 o                         
  15  18   3       1443.01       1399.80       144.35 o                         
  16  18   3        122.49        197.40       124.60 o                         
  17  18   3        839.89        710.00       132.59 o                         
  18  18   3        286.23        231.88       162.62 o                         
  19  18   3        185.80        573.42       198.73 o                         
  20  18   3        293.59        180.93       176.43 o                         
  21  18   3        125.43        279.72       213.02 o                         
   1  19   3       1434.87       1871.51       167.54 o                         
   2  19   3       1783.93       2292.20       180.09 o                         
   3  19   3       6467.62       6176.07       271.24 o                         
   4  19   3       2566.81       3133.41       202.70 o                         
   5  19   3       6830.61       5957.20       266.01 o                         
   6  19   3       1254.10       1301.04       158.25 o                         
   7  19   3       3002.31       3310.03       201.83 o                         
   8  19   3        453.71        617.31       114.99 o                         
   9  19   3         39.04         14.87        84.88 o                         
  10  19   3        767.08        598.78       101.92 o                         
  11  19   3       1722.22       1767.82       141.00 o                         
  12  19   3        791.15        965.09       122.85 o                         
  13  19   3       2385.41       2473.21       171.93 o                         
  14  19   3        682.65        890.66       133.98 o                         
  15  19   3       1972.71       1913.18       167.80 o                         
  16  19   3        174.99         68.03       214.51 o                         
  17  19   3        496.77        629.54       153.79 o                         
  18  19   3        128.49         97.15       151.33 o                         
  19  19   3          5.30        245.89       151.64 o                         
  20  19   3         52.04        130.03       214.28 o                         
   0  20   3       8633.61       7912.41       463.12 o                         
   1  20   3       6232.14       6508.53       287.03 o                         
   2  20   3       2523.79       3162.79       213.38 o                         
   3  20   3       1792.91       2136.40       181.45 o                         
   4  20   3        626.45        891.64       143.66 o                         
   5  20   3        149.65        426.56       136.50 o                         
   6  20   3       1470.51       1288.15       144.92 o                         
   7  20   3       2054.88       2256.95       175.25 o                         
   8  20   3       1927.35       2214.30       160.81 o                         
   9  20   3       3766.71       4000.03       217.44 o                         
  10  20   3       1563.00       1569.55       128.07 o                         
  11  20   3       1796.36       1679.92       139.93 o                         
  12  20   3        103.75        142.13       103.59 o                         
  13  20   3        168.77        433.07       121.76 o                         
  14  20   3         14.63         -0.94       124.31 o                         
  15  20   3        552.66        702.64       139.71 o                         
  16  20   3        141.51        176.27       136.16 o                         
  17  20   3        300.02          1.25       141.86 o                         
  18  20   3        346.45        428.54       166.24 o                         
  19  20   3         81.64        248.48       181.63 o                         
   1  21   3        185.14        439.84       143.04 o                         
   2  21   3       2915.63       3427.56       225.27 o                         
   3  21   3       1329.64       1563.44       170.73 o                         
   4  21   3       9394.03       9374.76       350.25 o                         
   5  21   3       1255.27       1464.18       167.71 o                         
   6  21   3       5637.71       5408.32       363.31 o                         
   7  21   3        572.72        993.62       178.84 o                         
   8  21   3        406.88        278.18       116.63 o                         
   9  21   3        254.55        288.25       106.41 o                         
  10  21   3       1499.95       1463.14       141.60 o                         
  11  21   3        370.20        366.81       112.21 o                         
  12  21   3       2238.93       1934.11       158.73 o                         
  13  21   3        594.30        610.09       151.25 o                         
  14  21   3       2662.32       2553.27       191.62 o                         
  15  21   3        138.84        529.20       146.46 o                         
  16  21   3        532.93        520.07       158.42 o                         
  17  21   3         98.39         66.45       164.90 o                         
  18  21   3        118.45       -225.24       330.07 o                         
   0  22   3       9063.51       7565.09       474.84 o                         
   1  22   3       1109.68       1449.97       173.51 o                         
   2  22   3       3380.08       3756.15       256.58 o                         
   3  22   3         91.13        375.57       169.68 o                         
   4  22   3          6.17        280.28       142.56 o                         
   5  22   3        106.49        381.88       147.12 o                         
   6  22   3       3159.27       3141.74       222.73 o                         
   7  22   3         92.53        224.49       151.96 o                         
   8  22   3       4437.87       4182.28       238.92 o                         
   9  22   3        221.23        136.47       127.45 o                         
  10  22   3       2719.00       2548.45       163.89 o                         
  11  22   3        157.85        265.61       113.08 o                         
  12  22   3        143.82        406.16       118.34 o                         
  13  22   3         24.52        125.72       119.52 o                         
  14  22   3        331.89        420.61       148.44 o                         
  15  22   3         99.44        250.74       148.00 o                         
  16  22   3        735.15        801.31       186.67 o                         
  17  22   3        226.31         58.94       188.69 o                         
   1  23   3        329.30        497.93       184.93 o                         
   2  23   3       4904.42       5173.69       279.10 o                         
   3  23   3        372.77        653.06       161.23 o                         
   4  23   3       6586.55       5728.51       287.71 o                         
   5  23   3        546.86        985.48       168.39 o                         
   6  23   3       2308.31       2569.76       213.40 o                         
   7  23   3        844.72       1102.89       179.25 o                         
   8  23   3        123.05        287.45       129.98 o                         
   9  23   3        115.50        287.18       136.82 o                         
  10  23   3       1039.96       1053.35       137.81 o                         
  11  23   3         34.10        130.54       127.60 o                         
  12  23   3       1294.96       1410.64       170.13 o                         
  13  23   3         27.04        277.91       137.00 o                         
  14  23   3        984.80        862.81       199.97 o                         
  15  23   3        148.22        211.11       160.03 o                         
  16  23   3         30.87         18.95       174.50 o                         
   0  24   3       3856.35       3908.07       355.86 o                         
   1  24   3       2245.42       2678.98       227.23 o                         
   2  24   3       1428.91       1464.74       191.62 o                         
   3  24   3        983.02        800.72       188.21 o                         
   4  24   3         76.61        301.34       174.74 o                         
   5  24   3        174.90        299.69       162.26 o                         
   6  24   3       1745.69       1489.84       194.45 o                         
   7  24   3       1409.48       1668.39       208.54 o                         
   8  24   3       2607.23       2382.87       203.47 o                         
   9  24   3       1754.92       1763.71       205.38 o                         
  10  24   3       1420.83       1504.61       225.75 o                         
  11  24   3        372.03        560.68       168.69 o                         
  12  24   3        256.25        258.20       232.74 o                         
  13  24   3         90.72        230.94       182.80 o                         
  14  24   3        315.47        255.97       263.02 o                         
   1  25   3        985.17        992.56       186.81 o                         
   2  25   3       1353.62       1965.13       215.67 o                         
   3  25   3       2822.76       3056.52       248.19 o                         
   4  25   3       1746.99       1560.68       207.29 o                         
   5  25   3       2617.77       2380.80       228.46 o                         
   6  25   3        637.70        555.43       192.31 o                         
   7  25   3       1271.02       1199.30       180.07 o                         
   8  25   3         44.46        116.85       154.50 o                         
   9  25   3         86.37        261.15       188.21 o                         
  10  25   3        390.51        478.31       217.06 o                         
  11  25   3        309.67        810.95       235.34 o                         
  12  25   3        630.95        778.99       439.47 o                         
  13  25   3        717.18        789.62       223.35 o                         
   0  26   3       2001.15       1917.99       323.39 o                         
   1  26   3       3499.22       3174.16       264.96 o                         
   2  26   3        835.77        930.04       206.03 o                         
   3  26   3       2333.84       2099.57       229.90 o                         
   4  26   3        230.88        512.16       195.21 o                         
   5  26   3        101.21        212.25       189.04 o                         
   6  26   3       1114.88       1254.91       224.65 o                         
   7  26   3       2233.11       2369.30       258.01 o                         
   8  26   3        955.29        719.46       214.43 o                         
   9  26   3       3498.19       2823.45       290.59 o                         
  10  26   3         44.59        -63.43       199.47 o                         
  11  26   3       1299.85       2417.95       901.33 o                         
   1  27   3        362.53        351.28       215.10 o                         
   2  27   3         58.68       -144.19       203.94 o                         
   3  27   3       1751.86       1780.12       265.32 o                         
   4  27   3         24.28        230.93       241.66 o                         
   5  27   3       2290.66       2313.95       269.87 o                         
   6  27   3         84.74        133.62       215.07 o                         
   7  27   3        910.46       1709.75       316.89 o                         
   8  27   3        542.18        866.41       292.00 o                         
   0  28   3         55.94        279.63       330.99 o                         
   1  28   3       3959.48       3839.33       357.24 o                         
   2  28   3        125.19        -32.30       252.69 o                         
   3  28   3        401.40        466.69       262.34 o                         
   0   0   4      60072.79      54058.96      3577.43 o                         
   2   0   4       4481.02       4532.52       231.58 o                         
   4   0   4       4584.21       4337.12       191.82 o                         
   6   0   4      16140.25      14777.51       519.55 o                         
   8   0   4       9876.84       8872.10       497.42 o                         
  10   0   4      24718.45      25034.79       843.29 o                         
  12   0   4      15563.88      15844.63       557.78 o                         
  14   0   4       7742.74       8250.55       330.55 o                         
  16   0   4       1250.26       1471.59       182.00 o                         
  18   0   4        538.00        517.13       148.73 o                         
  20   0   4       4202.79       4643.19       743.78 o                         
  22   0   4       6297.70       6082.05       732.52 o                         
  24   0   4       2167.05       1939.88       275.15 o                         
  26   0   4        122.76        162.47       222.09 o                         
   1   1   4       2660.85       2577.11        93.33 o                         
   2   1   4       2877.37       2813.15       266.11 o                         
   3   1   4       4610.20       4344.76       153.14 o                         
   5   1   4       4551.42       4484.48       143.52 o                         
   6   1   4      16189.70      15367.55       393.06 o                         
   7   1   4       2065.82       2262.65       139.89 o                         
   8   1   4       7926.98       7502.58       254.68 o                         
   9   1   4       2182.08       2292.43       146.49 o                         
  10   1   4      15276.96      15601.68       398.55 o                         
  11   1   4       1375.78       2027.31       101.19 o                         
  12   1   4      15093.01      15335.60       392.41 o                         
  13   1   4        166.41        204.79        66.74 o                         
  14   1   4        311.15        319.37        73.13 o                         
  15   1   4       6258.29       5864.65       235.45 o                         
  16   1   4       7515.06       7329.47       239.66 o                         
  17   1   4       2900.61       3184.05       181.93 o                         
  18   1   4       8487.45       7622.41       255.45 o                         
  19   1   4        226.24        437.83       108.83 o                         
  20   1   4       6128.15       5713.88       235.34 o                         
  21   1   4         28.03       -106.63       106.63 o                         
  22   1   4         97.09        323.46       141.79 o                         
  23   1   4        182.58        295.42       129.67 o                         
  24   1   4       2815.01       2990.19       205.06 o                         
  25   1   4        406.85        202.93       168.70 o                         
  26   1   4       1662.73       1370.65       185.45 o                         
  27   1   4        383.94        563.68       185.95 o                         
   0   2   4       3076.25       3221.74       198.40 o                         
   1   2   4       2139.06       1983.11        79.53 o                         
   2   2   4       3161.52       3673.01       130.43 o                         
   3   2   4        338.36        490.42        47.81 o                         
   4   2   4       2899.68       2771.78       102.65 o                         
   5   2   4      15932.23      16511.98       433.33 o                         
   6   2   4       9084.70       9437.70       263.43 o                         
   7   2   4       3852.64       4236.37       139.66 o                         
   8   2   4       8270.43       7070.36       215.23 o                         
   9   2   4       3189.78       3604.50       137.44 o                         
  10   2   4       1348.72       1636.67       135.12 o                         
  11   2   4       4189.39       4168.75       153.22 o                         
  12   2   4       5155.02       4994.89       183.89 o                         
  13   2   4      10187.09       9503.19       283.06 o                         
  14   2   4       9761.28       9482.43       266.29 o                         
  15   2   4       7765.94       7223.49       287.44 o                         
  16   2   4       5543.48       5049.57       191.12 o                         
  17   2   4       2250.90       2320.00       154.74 o                         
  18   2   4        339.55        305.31       100.68 o                         
  19   2   4        168.18         99.12       116.68 o                         
  20   2   4       2998.17       3257.40       201.91 o                         
  21   2   4       1514.63       1498.88       149.42 o                         
  22   2   4       4581.89       4580.95       248.37 o                         
  23   2   4       2146.98       1822.94       171.74 o                         
  24   2   4       1670.83       1789.72       177.64 o                         
  25   2   4       1032.15        805.37       169.54 o                         
  26   2   4          6.40        -43.19       155.11 o                         
  27   2   4         91.20        223.03       173.21 o                         
   1   3   4       4299.06       4040.09       132.63 o                         
   2   3   4        626.72        894.98        62.52 o                         
   3   3   4      19276.69      18486.38       514.77 o                         
   4   3   4       4995.14       4588.83       140.45 o                         
   5   3   4      17909.14      17214.28       454.37 o                         
   6   3   4       1170.92       1591.49        81.20 o                         
   7   3   4       5800.78       5774.40       268.02 o                         
   8   3   4        953.77       1137.87        79.30 o                         
   9   3   4       3971.15       4457.65       156.67 o                         
  10   3   4       4995.35       5049.71       171.10 o                         
  11   3   4       4479.36       4277.82       159.26 o                         
  12   3   4       2619.73       2735.06       129.46 o                         
  13   3   4       2870.24       3071.53       135.45 o                         
  14   3   4        239.24        226.97        69.64 o                         
  15   3   4      16467.68      15655.06       449.99 o                         
  16   3   4       3018.11       3602.93       167.98 o                         
  17   3   4       8026.15       7740.35       276.28 o                         
  18   3   4       2361.16       2749.51       154.08 o                         
  19   3   4       2291.81       2233.97       158.38 o                         
  20   3   4        590.10        731.33       120.48 o                         
  21   3   4        281.28        316.10       117.55 o                         
  22   3   4          9.47         79.35       114.33 o                         
  23   3   4        296.75        274.37       129.58 o                         
  24   3   4        803.67        943.23       148.31 o                         
  25   3   4       1453.67       1824.08       187.54 o                         
  26   3   4       1018.70       1197.00       179.11 o                         
  27   3   4       2864.71       2728.31       232.23 o                         
   0   4   4       4083.17       3625.90       178.66 o                         
   1   4   4       2426.62       2200.46        86.65 o                         
   2   4   4       2416.68       2240.49       104.81 o                         
   3   4   4       4849.30       4679.21       149.58 o                         
   4   4   4       2178.51       1783.80       107.74 o                         
   5   4   4      21676.60      23752.77       598.65 o                         
   6   4   4       1153.33       1562.33        93.22 o                         
   7   4   4       4863.33       4389.75       150.86 o                         
   8   4   4       3435.52       3574.72       128.21 o                         
   9   4   4      10315.07      10241.26       304.48 o                         
  10   4   4       5230.13       5191.58       167.76 o                         
  11   4   4       6942.50       6574.91       201.02 o                         
  12   4   4        635.78        660.44        78.97 o                         
  13   4   4       7978.69       7686.48       239.22 o                         
  14   4   4       4172.57       3716.64       161.80 o                         
  15   4   4       6307.43       6001.57       258.59 o                         
  16   4   4       1557.28       2075.09       159.34 o                         
  17   4   4       5533.19       4942.40       218.01 o                         
  18   4   4        641.73        789.18       109.93 o                         
  19   4   4       1141.59       1202.44       127.11 o                         
  20   4   4        624.29        522.29       113.95 o                         
  21   4   4       4096.78       4205.23       237.49 o                         
  22   4   4        245.60        276.10       124.26 o                         
  23   4   4       6561.37       5436.60       267.06 o                         
  24   4   4        132.13        356.19       162.14 o                         
  25   4   4       1323.00       1195.82       175.39 o                         
  26   4   4          9.53         55.74       153.88 o                         
  27   4   4        146.69        -24.12       173.39 o                         
   1   5   4       4922.07       4845.96       139.03 o                         
   2   5   4      16071.30      16637.85       510.55 o                         
   3   5   4      18162.60      17658.30       538.95 o                         
   4   5   4      19708.18      22588.21       645.06 o                         
   5   5   4       3765.38       3636.78       123.51 o                         
   6   5   4       4437.30       4521.56       197.26 o                         
   7   5   4       6219.54       5531.54       183.94 o                         
   8   5   4       1758.67       2301.74       174.20 o                         
   9   5   4       6987.23       6184.63       219.02 o                         
  10   5   4       2749.26       2950.75       125.35 o                         
  11   5   4       7581.02       8168.81       253.12 o                         
  12   5   4        474.50        688.40        78.42 o                         
  13   5   4       1828.33       1984.50       125.03 o                         
  14   5   4        487.05        715.20        97.71 o                         
  15   5   4       3590.51       3858.36       172.06 o                         
  16   5   4        629.66        642.91       106.12 o                         
  17   5   4       6211.85       5424.91       290.63 o                         
  18   5   4        650.48        780.36       120.20 o                         
  19   5   4       5256.64       4940.74       220.00 o                         
  20   5   4        819.80        901.56       126.05 o                         
  21   5   4       1960.29       2001.27       271.86 o                         
  22   5   4         16.08        212.31       127.04 o                         
  23   5   4        525.79        668.11       144.85 o                         
  24   5   4         16.71        164.93       154.62 o                         
  25   5   4       2439.75       2184.23       194.62 o                         
  26   5   4         65.93        229.84       164.68 o                         
  27   5   4       2645.95       2301.21       219.61 o                         
   0   6   4      16221.10      14892.87       513.67 o                         
   1   6   4      15383.58      14340.69       388.19 o                         
   2   6   4       9385.39       9603.85       259.68 o                         
   3   6   4        866.65       1255.42        87.87 o                         
   4   6   4        882.56       1112.16        86.01 o                         
   5   6   4       5248.39       4899.07       189.83 o                         
   6   6   4        520.18       1038.63        81.32 o                         
   7   6   4       6962.35       6922.66       199.32 o                         
   8   6   4      11021.37      10785.93       346.26 o                         
   9   6   4       3076.02       2632.38       119.74 o                         
  10   6   4       5504.91       5312.37       179.88 o                         
  11   6   4       1935.89       2396.38       121.89 o                         
  12   6   4       2313.98       2577.19       164.53 o                         
  13   6   4       8358.29       7907.76       254.80 o                         
  14   6   4        342.25        309.62        88.60 o                         
  15   6   4       4354.74       4124.75       197.00 o                         
  16   6   4        685.91        659.60       107.42 o                         
  17   6   4        908.26       1038.95       132.25 o                         
  18   6   4          3.73        178.56       110.80 o                         
  19   6   4       1449.69       1563.01       195.04 o                         
  20   6   4        428.91        534.84       122.85 o                         
  21   6   4       3974.46       3846.61       265.91 o                         
  22   6   4       1284.66       1290.88       152.29 o                         
  23   6   4       3516.36       4046.65       338.52 o                         
  24   6   4        865.75        925.00       167.25 o                         
  25   6   4        173.06        438.79       159.45 o                         
  26   6   4        482.99        795.57       205.63 o                         
  27   6   4        248.51        489.69       211.45 o                         
   1   7   4       2589.87       2578.10        98.97 o                         
   2   7   4       3929.90       4174.24       134.85 o                         
   3   7   4       7212.84       7600.81       262.49 o                         
   4   7   4       4926.31       4539.57       198.16 o                         
   5   7   4       6882.03       6574.53       196.91 o                         
   6   7   4       6246.12       6011.24       214.29 o                         
   7   7   4          3.74         24.09        49.49 o                         
   8   7   4       2512.76       2185.84       160.64 o                         
   9   7   4       3814.62       3040.90       130.40 o                         
  10   7   4        717.95        843.07        81.81 o                         
  11   7   4       2522.55       2541.04       130.35 o                         
  12   7   4       1244.18       1583.36       109.13 o                         
  13   7   4        856.57        893.13        97.25 o                         
  14   7   4       1133.68       1292.39       127.76 o                         
  15   7   4        954.23       1314.19       117.44 o                         
  16   7   4       8416.23       7527.33       257.78 o                         
  17   7   4        880.98        902.19       120.08 o                         
  18   7   4       2782.64       3076.54       189.49 o                         
  19   7   4       2537.72       2638.84       170.70 o                         
  20   7   4        796.15        878.74       139.76 o                         
  21   7   4        329.76        513.05       132.33 o                         
  22   7   4         88.49         18.81       128.50 o                         
  23   7   4        228.45         50.17       141.43 o                         
  24   7   4        307.51        391.26       217.59 o                         
  25   7   4        524.01        612.71       167.69 o                         
  26   7   4        512.61        342.10       253.44 o                         
  27   7   4        257.96        599.93       334.18 o                         
   0   8   4      10591.17       9898.72       405.37 o                         
   1   8   4       8770.18       8272.63       248.78 o                         
   2   8   4       7843.78       7126.61       225.33 o                         
   3   8   4        976.86       1116.98        74.64 o                         
   4   8   4       3179.95       3178.94       135.87 o                         
   5   8   4       1654.81       2100.29       233.15 o                         
   6   8   4      11574.60      12313.91       380.18 o                         
   7   8   4       3267.10       2787.86       113.99 o                         
   8   8   4       1141.61       1194.77        91.67 o                         
   9   8   4       6560.09       6097.28       195.68 o                         
  10   8   4       2792.72       2924.21       181.15 o                         
  11   8   4          7.57         30.05        64.00 o                         
  12   8   4       8437.20       8248.31       257.48 o                         
  13   8   4        632.20        812.31        98.65 o                         
  14   8   4       9673.81       8953.51       296.58 o                         
  15   8   4        526.09        742.17       109.77 o                         
  16   8   4       6312.17       5302.74       230.82 o                         
  17   8   4        284.11        347.65       108.94 o                         
  18   8   4        366.85        337.55       114.85 o                         
  19   8   4        304.82        315.19       173.81 o                         
  20   8   4       2537.02       2482.65       185.00 o                         
  21   8   4        410.96        410.64       138.15 o                         
  22   8   4       2417.64       2428.62       205.63 o                         
  23   8   4        486.82        730.49       150.72 o                         
  24   8   4       2304.61       2385.94       207.65 o                         
  25   8   4         16.68        418.50       186.47 o                         
  26   8   4        302.75        766.16       386.66 o                         
   1   9   4       2307.84       2144.87       108.11 o                         
   2   9   4       3612.86       4167.49       137.71 o                         
   3   9   4       4519.79       4847.69       155.10 o                         
   4   9   4      11333.86      11583.77       306.68 o                         
   5   9   4       7563.49       7148.64       247.65 o                         
   6   9   4       3015.37       2788.91       138.21 o                         
   7   9   4       3494.88       3150.66       140.12 o                         
   8   9   4       5951.64       5782.49       214.16 o                         
   9   9   4       1157.01       1600.01       114.72 o                         
  10   9   4       4057.53       4308.50       162.66 o                         
  11   9   4        523.13        551.32        81.15 o                         
  12   9   4       2048.58       2193.59       137.85 o                         
  13   9   4       1353.74       1480.80       124.33 o                         
  14   9   4        473.25        434.74       107.91 o                         
  15   9   4       2868.39       3289.62       182.96 o                         
  16   9   4       6726.11       5816.18       228.77 o                         
  17   9   4        650.52        821.87       135.38 o                         
  18   9   4       6807.55       6133.93       248.27 o                         
  19   9   4        375.93        549.37       114.47 o                         
  20   9   4       1256.95       1374.76       155.36 o                         
  21   9   4         96.01        185.55       121.33 o                         
  22   9   4        184.49        196.02       134.50 o                         
  23   9   4         87.53         88.29       137.24 o                         
  24   9   4        994.90       1059.71       184.77 o                         
  25   9   4        108.70        293.68       278.25 o                         
  26   9   4       1569.38       1418.92       233.92 o                         
   0  10   4      23912.13      24212.32       853.75 o                         
   1  10   4      15689.51      16160.28       403.75 o                         
   2  10   4        840.36        987.34        76.03 o                         
   3  10   4       5036.25       5341.82       170.56 o                         
   4  10   4       4894.01       4637.61       162.35 o                         
   5  10   4       2614.00       2788.96       151.65 o                         
   6  10   4       5093.32       5319.78       219.30 o                         
   7  10   4        627.59        671.26        89.70 o                         
   8  10   4       2470.05       2848.55       137.80 o                         
   9  10   4       4165.10       4020.22       162.00 o                         
  10  10   4        812.26        882.27        91.48 o                         
  11  10   4       2742.99       2960.30       149.03 o                         
  12  10   4       2488.48       2799.61       155.75 o                         
  13  10   4       2472.44       2679.50       165.28 o                         
  14  10   4       8703.69       7875.09       277.23 o                         
  15  10   4       1110.62       1184.61       114.06 o                         
  16  10   4       5067.41       4253.54       197.93 o                         
  17  10   4        174.71        141.88        95.00 o                         
  18  10   4        122.19        199.85       101.79 o                         
  19  10   4        684.54        605.80       139.13 o                         
  20  10   4       1700.77       1514.79       163.34 o                         
  21  10   4       1198.54        867.89       148.01 o                         
  22  10   4       2437.01       2192.33       186.19 o                         
  23  10   4       1262.26       1239.70       181.43 o                         
  24  10   4       1366.89       1329.12       198.72 o                         
  25  10   4        337.62        522.58       248.21 o                         
  26  10   4         77.16        269.38       276.69 o                         
   1  11   4       1278.75       1816.57       140.60 o                         
   2  11   4       4103.91       4136.36       142.55 o                         
   3  11   4       4798.45       4564.40       173.75 o                         
   4  11   4       5985.46       5709.16       213.93 o                         
   5  11   4       8309.54       8821.44       277.14 o                         
   6  11   4       1962.95       2139.35       113.61 o                         
   7  11   4       2550.85       2545.35       178.85 o                         
   8  11   4         31.14         23.05        96.31 o                         
   9  11   4        331.84        579.85        84.56 o                         
  10  11   4       2721.13       2646.85       144.54 o                         
  11  11   4       1650.50       1994.22       131.22 o                         
  12  11   4       2329.80       2578.67       163.45 o                         
  13  11   4        664.37        721.44       117.64 o                         
  14  11   4        817.44        869.91       109.85 o                         
  15  11   4       4178.52       3833.91       186.07 o                         
  16  11   4        685.75        836.62       114.01 o                         
  17  11   4       1277.25       1410.05       136.46 o                         
  18  11   4       3585.34       3276.86       192.93 o                         
  19  11   4       1798.24       2004.12       162.04 o                         
  20  11   4        978.64        862.74       150.15 o                         
  21  11   4        211.01         80.32       133.41 o                         
  22  11   4         18.29        -68.92       137.22 o                         
  23  11   4        214.17        496.83       174.58 o                         
  24  11   4       1208.54        931.66       257.32 o                         
  25  11   4        620.58        713.61       218.76 o                         
   0  12   4      15378.44      15014.75       564.87 o                         
   1  12   4      15278.26      15442.66       398.36 o                         
   2  12   4       5181.78       5092.63       167.52 o                         
   3  12   4       2185.27       2593.10       143.72 o                         
   4  12   4        575.71        698.38        83.06 o                         
   5  12   4        461.96        692.83       151.69 o                         
   6  12   4       2144.58       2675.97       234.37 o                         
   7  12   4       1065.73       1163.24       107.64 o                         
   8  12   4       8118.83       7913.78       272.78 o                         
   9  12   4       2098.73       2187.29       151.89 o                         
  10  12   4       2552.16       3079.84       166.76 o                         
  11  12   4       2725.78       3117.36       159.34 o                         
  12  12   4         30.87        -26.24        86.21 o                         
  13  12   4       3722.65       3822.91       194.81 o                         
  14  12   4       1917.83       1911.80       142.36 o                         
  15  12   4        787.56       1002.14       120.44 o                         
  16  12   4       4538.42       4493.63       191.04 o                         
  17  12   4        193.22        167.97       101.10 o                         
  18  12   4         62.56       -117.57       117.57 o                         
  19  12   4        233.13        347.76       141.20 o                         
  20  12   4        908.64        641.88       147.76 o                         
  21  12   4       1131.01        935.07       157.19 o                         
  22  12   4       1417.81       1686.54       228.12 o                         
  23  12   4       2073.28       1693.24       209.49 o                         
  24  12   4        664.43        610.92       189.67 o                         
  25  12   4        822.49        696.34       256.50 o                         
   1  13   4        145.27         69.18        64.68 o                         
   2  13   4       9979.18       9374.41       267.90 o                         
   3  13   4       2775.98       2758.69       152.44 o                         
   4  13   4       7641.14       7409.34       261.25 o                         
   5  13   4       1967.47       2091.82       135.87 o                         
   6  13   4       8931.22       8374.60       280.89 o                         
   7  13   4        688.25        688.50       100.46 o                         
   8  13   4        388.57        530.18       105.60 o                         
   9  13   4       1169.41       1308.95       111.88 o                         
  10  13   4       2949.51       3376.35       236.92 o                         
  11  13   4        532.34        563.78       109.59 o                         
  12  13   4       3853.69       3670.42       177.90 o                         
  13  13   4        189.58        229.91        97.94 o                         
  14  13   4        562.90        654.28       111.44 o                         
  15  13   4       1110.24       1133.24       127.59 o                         
  16  13   4       1215.27       1368.69       138.59 o                         
  17  13   4        695.17        760.41       122.95 o                         
  18  13   4       1504.06       1416.75       146.88 o                         
  19  13   4        583.44        849.19       209.27 o                         
  20  13   4        279.58        260.81       133.60 o                         
  21  13   4        158.26        224.42       140.52 o                         
  22  13   4          9.05        423.85       175.25 o                         
  23  13   4         22.94        -66.58       166.63 o                         
  24  13   4        450.90        683.99       289.51 o                         
   0  14   4       6906.49       7003.98       324.11 o                         
   1  14   4        449.97        462.80        78.76 o                         
   2  14   4       9099.23       9016.21       287.36 o                         
   3  14   4        328.53        475.46        90.36 o                         
   4  14   4       3955.65       3535.00       174.04 o                         
   5  14   4        460.83        770.74       103.15 o                         
   6  14   4        196.10        241.17       109.13 o                         
   7  14   4       1115.72       1183.45       132.37 o                         
   8  14   4       9985.32       9498.11       287.40 o                         
   9  14   4        446.46        367.58        86.66 o                         
  10  14   4       9043.77       8257.81       337.45 o                         
  11  14   4        783.64        876.14       110.29 o                         
  12  14   4       1865.93       1899.59       139.57 o                         
  13  14   4        815.44        898.74       115.68 o                         
  14  14   4        216.91         60.25       104.82 o                         
  15  14   4        592.37        555.79       114.37 o                         
  16  14   4        462.25        470.44       117.49 o                         
  17  14   4        223.39        313.92       128.14 o                         
  18  14   4         90.31         94.89       123.76 o                         
  19  14   4        143.36        145.18       136.98 o                         
  20  14   4       1576.77       1515.17       178.11 o                         
  21  14   4        205.88        605.73       155.82 o                         
  22  14   4       1483.81       1834.51       200.16 o                         
  23  14   4        792.60       1129.70       192.19 o                         
  24  14   4       1150.04       1060.51       395.34 o                         
   1  15   4       6301.31       5851.35       256.18 o                         
   2  15   4       7205.25       6595.14       281.69 o                         
   3  15   4      16166.43      15727.86       460.42 o                         
   4  15   4       5787.34       5400.05       257.07 o                         
   5  15   4       3457.58       3315.16       181.13 o                         
   6  15   4       4943.11       4738.84       217.17 o                         
   7  15   4        809.18        802.11       133.37 o                         
   8  15   4        764.85       1220.11       109.84 o                         
   9  15   4       3093.79       3503.54       231.63 o                         
  10  15   4       1110.26       1132.27       133.89 o                         
  11  15   4       3684.98       3721.91       200.35 o                         
  12  15   4        683.91        646.85       132.08 o                         
  13  15   4        736.39        813.99       121.26 o                         
  14  15   4        707.45        788.91       117.61 o                         
  15  15   4       1206.58       1454.04       137.79 o                         
  16  15   4       4099.70       4165.29       242.07 o                         
  17  15   4       1594.59       1793.70       164.26 o                         
  18  15   4       1719.28       2242.59       276.10 o                         
  19  15   4        773.61        758.78       155.42 o                         
  20  15   4        140.87        216.61       169.35 o                         
  21  15   4        114.54        336.85       164.77 o                         
  22  15   4        137.15        480.06       176.24 o                         
  23  15   4         27.28        502.70       205.80 o                         
   0  16   4       1579.94       1848.31       206.20 o                         
   1  16   4       7450.27       7160.20       255.71 o                         
   2  16   4       5645.98       4887.54       225.93 o                         
   3  16   4       2868.28       3368.32       180.06 o                         
   4  16   4       1505.60       2197.94       157.76 o                         
   5  16   4        481.51        528.85       110.47 o                         
   6  16   4        879.15       1126.28       124.41 o                         
   7  16   4       7716.52       6867.72       271.72 o                         
   8  16   4       7169.66       6476.49       245.50 o                         
   9  16   4       6439.57       5936.78       204.36 o                         
  10  16   4       5038.49       4388.72       195.34 o                         
  11  16   4        657.15        731.35       117.10 o                         
  12  16   4       3935.24       3652.16       207.46 o                         
  13  16   4       1130.40       1252.02       130.16 o                         
  14  16   4        296.26        346.40       111.94 o                         
  15  16   4       3684.44       4188.30       240.05 o                         
  16  16   4        240.07        324.35       118.88 o                         
  17  16   4       1207.80       1405.39       158.55 o                         
  18  16   4        138.79        116.27       133.51 o                         
  19  16   4        113.77        269.71       169.23 o                         
  20  16   4        146.08        236.47       190.88 o                         
  21  16   4        643.19        879.02       190.66 o                         
  22  16   4        396.42        471.32       198.31 o                         
   1  17   4       2989.20       3262.96       197.30 o                         
   2  17   4       2184.09       2744.51       182.20 o                         
   3  17   4       8722.37       8225.79       280.91 o                         
   4  17   4       5049.57       4646.78       214.42 o                         
   5  17   4       5498.74       5017.60       232.98 o                         
   6  17   4        592.07        761.15       124.61 o                         
   7  17   4        842.10        759.45       122.40 o                         
   8  17   4        422.48        449.93       109.39 o                         
   9  17   4        827.32        909.85       101.58 o                         
  10  17   4        215.01        190.83        97.74 o                         
  11  17   4       1242.35       1099.33       144.78 o                         
  12  17   4        141.56        219.57       116.64 o                         
  13  17   4        940.03       1127.76       150.71 o                         
  14  17   4        168.05        261.46       115.36 o                         
  15  17   4       1788.49       2080.52       166.82 o                         
  16  17   4       1361.16       1160.57       145.45 o                         
  17  17   4        501.27        507.92       171.63 o                         
  18  17   4        850.26        565.57       143.94 o                         
  19  17   4        438.74        309.05       148.62 o                         
  20  17   4         78.02        349.79       165.15 o                         
  21  17   4        256.77         33.76       183.29 o                         
  22  17   4        135.64        -38.83       204.06 o                         
   0  18   4        366.23        477.12       186.99 o                         
   1  18   4       8106.19       7915.04       302.48 o                         
   2  18   4        283.68        216.94       102.75 o                         
   3  18   4       2233.00       2473.26       167.82 o                         
   4  18   4        679.10        697.22       123.31 o                         
   5  18   4        546.57        604.29       137.61 o                         
   6  18   4          7.33         84.50       107.63 o                         
   7  18   4       2783.21       3016.29       187.64 o                         
   8  18   4        419.57        391.84       119.27 o                         
   9  18   4       7168.11       6712.20       223.35 o                         
  10  18   4        105.07        155.42        86.94 o                         
  11  18   4       3620.31       3393.70       186.34 o                         
  12  18   4         57.09        111.27       106.70 o                         
  13  18   4       1367.35       1351.13       144.00 o                         
  14  18   4         51.71        118.16       160.23 o                         
  15  18   4       1587.32       1951.94       227.78 o                         
  16  18   4        202.13        298.44       135.01 o                         
  17  18   4        695.19        600.30       137.47 o                         
  18  18   4        402.95        374.19       148.29 o                         
  19  18   4        167.21        -79.85       151.13 o                         
  20  18   4         80.47        156.48       176.03 o                         
  21  18   4        649.58        780.66       297.07 o                         
   1  19   4        250.84        330.66       130.70 o                         
   2  19   4        155.70        434.17       128.01 o                         
   3  19   4       2731.24       2620.99       168.21 o                         
   4  19   4        793.84       1154.91       140.94 o                         
   5  19   4       5313.10       4956.61       236.00 o                         
   6  19   4       1453.82       1512.63       153.34 o                         
   7  19   4       2399.86       2330.80       184.36 o                         
   8  19   4        295.84        466.59       128.86 o                         
   9  19   4        483.32        536.41       115.90 o                         
  10  19   4        664.24        585.55       149.11 o                         
  11  19   4       1864.64       1926.49       154.58 o                         
  12  19   4        186.24        268.38       147.92 o                         
  13  19   4        817.77        766.69       131.84 o                         
  14  19   4        138.62        258.78       121.82 o                         
  15  19   4       1136.57       1089.75       153.03 o                         
  16  19   4         83.02        246.16       145.29 o                         
  17  19   4        411.91        311.37       147.49 o                         
  18  19   4        148.63        209.44       154.70 o                         
  19  19   4        234.06        354.25       179.13 o                         
  20  19   4        238.90        241.64       196.30 o                         
   0  20   4       3769.17       4166.85       342.40 o                         
   1  20   4       5867.07       5579.93       264.32 o                         
   2  20   4       2894.20       3268.51       210.66 o                         
   3  20   4        582.93        752.19       147.30 o                         
   4  20   4        503.00        465.47       126.30 o                         
   5  20   4        934.68       1432.88       146.52 o                         
   6  20   4        711.06        619.28       132.93 o                         
   7  20   4        962.48       1019.24       144.31 o                         
   8  20   4       2604.67       2673.56       231.24 o                         
   9  20   4       1164.52       1086.05       137.06 o                         
  10  20   4       1411.38       1265.82       151.95 o                         
  11  20   4        938.23        893.46       136.05 o                         
  12  20   4        821.69        852.95       137.59 o                         
  13  20   4        258.87        436.28       129.22 o                         
  14  20   4       1234.91       1337.73       229.07 o                         
  15  20   4        144.94        110.21       147.35 o                         
  16  20   4         91.88        148.29       139.65 o                         
  17  20   4         80.24        129.54       144.25 o                         
  18  20   4        109.04        384.84       194.36 o                         
  19  20   4        187.65         65.97       197.98 o                         
   1  21   4         55.56        344.91       138.76 o                         
   2  21   4       1407.88       1543.63       171.72 o                         
   3  21   4        247.58        195.14       140.22 o                         
   4  21   4       3562.36       3975.20       260.00 o                         
   5  21   4       1914.34       1779.86       207.01 o                         
   6  21   4       3916.30       3730.67       254.07 o                         
   7  21   4        293.07        299.56       147.35 o                         
   8  21   4        488.78        430.17       145.67 o                         
   9  21   4         82.46        266.91       120.40 o                         
  10  21   4       1230.34        956.18       121.11 o                         
  11  21   4        181.65        257.69       107.91 o                         
  12  21   4       1147.14        909.34       143.41 o                         
  13  21   4        115.52        116.57       127.77 o                         
  14  21   4        281.97        315.62       142.75 o                         
  15  21   4        101.24        597.47       198.07 o                         
  16  21   4        698.73        977.56       184.15 o                         
  17  21   4        166.34        158.65       167.46 o                         
  18  21   4        607.63        444.98       187.86 o                         
   0  22   4       6773.80       7153.69       765.51 o                         
   1  22   4        111.53        410.56       186.66 o                         
   2  22   4       4769.63       4854.74       273.01 o                         
   3  22   4          6.96        218.96       153.60 o                         
   4  22   4        211.29        164.53       142.37 o                         
   5  22   4         15.25        121.48       140.79 o                         
   6  22   4       1243.45       1291.10       180.73 o                         
   7  22   4         55.75         84.45       131.31 o                         
   8  22   4       2214.19       2192.62       202.28 o                         
   9  22   4        196.48        221.32       124.77 o                         
  10  22   4       2696.51       2399.68       191.43 o                         
  11  22   4         26.01        239.65       125.07 o                         
  12  22   4       1412.20       1664.73       147.12 o                         
  13  22   4         22.43          5.30       145.21 o                         
  14  22   4       1343.64       1808.28       188.06 o                         
  15  22   4        181.05        502.10       285.70 o                         
  16  22   4        304.11        283.16       163.55 o                         
  17  22   4        146.70        358.60       193.23 o                         
   1  23   4        189.86        115.37       196.89 o                         
   2  23   4       2278.96       2138.93       198.28 o                         
   3  23   4        286.63        350.18       157.38 o                         
   4  23   4       6159.61       5674.34       288.91 o                         
   5  23   4        510.31        832.53       169.14 o                         
   6  23   4       3466.56       3180.92       238.01 o                         
   7  23   4        228.46        196.37       150.29 o                         
   8  23   4        538.38        519.77       155.34 o                         
   9  23   4        109.53         48.45       127.49 o                         
  10  23   4       1217.65       1306.92       165.26 o                         
  11  23   4        254.55        447.36       174.17 o                         
  12  23   4       2348.12       2507.87       255.47 o                         
  13  23   4         44.44        166.25       169.96 o                         
  14  23   4        903.64       1291.36       416.27 o                         
  15  23   4         69.97        256.11       174.18 o                         
   0  24   4       2655.48       3355.19       333.02 o                         
   1  24   4       2770.91       2633.62       222.73 o                         
   2  24   4       1949.26       2145.52       203.67 o                         
   3  24   4        756.79        632.68       173.00 o                         
   4  24   4        105.90         60.61       160.57 o                         
   5  24   4          9.16        123.78       161.50 o                         
   6  24   4        628.73        719.50       195.26 o                         
   7  24   4        402.90        701.51       311.04 o                         
   8  24   4       1969.97       1855.80       234.81 o                         
   9  24   4        984.53       1583.85       215.94 o                         
  10  24   4       1401.87        945.36       244.45 o                         
  11  24   4       1070.68        844.47       195.88 o                         
  12  24   4        725.23        477.90       175.36 o                         
  13  24   4        347.83        351.92       212.28 o                         
  14  24   4       1280.36       1299.08       227.23 o                         
   1  25   4        301.93        774.56       237.01 o                         
   2  25   4        904.86        943.11       182.75 o                         
   3  25   4       1128.04       1722.92       204.43 o                         
   4  25   4       1273.20       1356.82       207.35 o                         
   5  25   4       2305.27       1839.34       222.49 o                         
   6  25   4        175.44        635.90       262.60 o                         
   7  25   4        544.41        597.78       189.12 o                         
   8  25   4         14.10        583.65       181.79 o                         
   9  25   4        168.87        160.75       204.03 o                         
  10  25   4        222.25        434.79       309.25 o                         
  11  25   4        587.86        598.49       202.97 o                         
  12  25   4        735.41       1020.53       430.67 o                         
   0  26   4         44.88        110.72       262.71 o                         
   1  26   4       1673.09       1560.87       284.41 o                         
   2  26   4          5.72        182.66       182.36 o                         
   3  26   4        992.43       1202.94       206.05 o                         
   4  26   4         13.25        388.85       360.13 o                         
   5  26   4         22.17         76.04       191.27 o                         
   6  26   4        356.68        203.08       251.94 o                         
   7  26   4        356.93        403.12       231.71 o                         
   8  26   4        288.48        427.35       223.06 o                         
   9  26   4       1419.69       1663.94       230.21 o                         
  10  26   4         93.68        343.54       468.97 o                         
   1  27   4        347.39        519.99       241.49 o                         
   2  27   4         86.21        368.92       216.18 o                         
   3  27   4       2765.12       2915.62       352.25 o                         
   4  27   4        189.94         29.32       206.49 o                         
   5  27   4       2475.02       2137.03       261.66 o                         
   6  27   4        298.23        551.27       223.28 o                         
   7  27   4        358.28       1458.44       765.68 o                         
   0   0   5      94088.88      91953.44      6073.28 o                         
   2   0   5      30876.58      29982.03      1467.64 o                         
   4   0   5      11479.00      11651.77       488.80 o                         
   6   0   5        250.18        106.34        80.93 o                         
   8   0   5      24909.09      24227.95      1181.80 o                         
  10   0   5      10352.12       9932.05       402.70 o                         
  12   0   5       2391.52       2565.73       264.09 o                         
  14   0   5       7061.25       7046.31       321.48 o                         
  16   0   5       1706.04       1741.22       195.65 o                         
  18   0   5         17.76       -140.09       140.09 o                         
  20   0   5       1400.85       1423.52       227.79 o                         
  22   0   5        938.55       1067.47       205.03 o                         
  24   0   5       1521.36       1443.51       265.60 o                         
  26   0   5       2942.26       3021.83       894.50 o                         
   1   1   5        309.34        410.30        49.26 o                         
   2   1   5      27564.38      27842.79       861.01 o                         
   3   1   5      13489.43      14546.78       440.14 o                         
   4   1   5      26641.86      25906.13       778.09 o                         
   5   1   5       8126.49       8488.03       260.11 o                         
   6   1   5      20192.28      19049.48       531.37 o                         
   7   1   5       1953.90       2436.71       138.27 o                         
   8   1   5       6942.79       8076.39       236.97 o                         
   9   1   5       1691.63       1920.78       116.86 o                         
  10   1   5       7719.98       7799.06       246.01 o                         
  11   1   5        520.05        713.28        78.26 o                         
  12   1   5       7601.86       7494.69       238.60 o                         
  13   1   5         90.32         84.25        67.50 o                         
  14   1   5       7726.53       7672.29       228.93 o                         
  15   1   5        984.68       1335.57       114.61 o                         
  16   1   5        738.87        819.98       115.86 o                         
  17   1   5        129.19        211.32       103.89 o                         
  18   1   5       3924.30       3819.92       189.36 o                         
  19   1   5        406.67        528.82       120.75 o                         
  20   1   5       1632.91       1648.70       146.31 o                         
  21   1   5        190.84        216.26       113.50 o                         
  22   1   5        318.41        397.34       137.48 o                         
  23   1   5         17.46        -69.20       120.49 o                         
  24   1   5        169.66        265.45       172.43 o                         
  25   1   5        145.81        390.10       169.85 o                         
  26   1   5        171.01        327.02       267.64 o                         
  27   1   5         61.57        413.21       254.48 o                         
   0   2   5      31384.54      31299.70      1443.76 o                         
   1   2   5      28374.76      29179.69       854.22 o                         
   2   2   5      11333.86      12024.80       375.40 o                         
   3   2   5       4999.43       5379.86       175.39 o                         
   4   2   5       3695.73       3550.04       146.44 o                         
   5   2   5      12355.42      13062.47       354.76 o                         
   6   2   5       3074.66       2925.67       127.12 o                         
   7   2   5      11423.58      11507.56       345.89 o                         
   8   2   5       9850.06       9452.57       279.69 o                         
   9   2   5       9100.44       9011.05       257.51 o                         
  10   2   5       3996.11       4200.98       160.48 o                         
  11   2   5        106.79         23.06        59.57 o                         
  12   2   5       1070.76       1235.29        96.79 o                         
  13   2   5        324.22        546.37        82.84 o                         
  14   2   5       2457.15       2862.90       147.58 o                         
  15   2   5      11570.47      11537.80       355.69 o                         
  16   2   5        728.59        860.80       132.78 o                         
  17   2   5       1282.34       1137.46       120.78 o                         
  18   2   5        344.84        324.58       107.23 o                         
  19   2   5        373.05        493.52       111.38 o                         
  20   2   5        726.32        702.72       117.87 o                         
  21   2   5       1605.95       1375.18       145.24 o                         
  22   2   5        892.29        809.96       137.03 o                         
  23   2   5       1028.19        795.73       145.32 o                         
  24   2   5        515.63        620.91       177.30 o                         
  25   2   5        399.29        694.44       152.49 o                         
  26   2   5        640.20        578.87       328.87 o                         
  27   2   5        204.07         -1.83       174.94 o                         
   1   3   5      12588.58      13417.88       391.99 o                         
   2   3   5       5194.49       5646.41       195.70 o                         
   3   3   5      40967.37      37793.23      1033.99 o                         
   4   3   5       7414.34       7260.05       216.45 o                         
   5   3   5       9701.38      10039.87       406.73 o                         
   6   3   5       4168.65       4245.54       153.16 o                         
   7   3   5       5758.48       5418.51       176.84 o                         
   8   3   5       1741.48       2153.18       110.65 o                         
   9   3   5       5284.13       5239.25       180.85 o                         
  10   3   5        749.26        799.92        77.78 o                         
  11   3   5       3516.29       3562.46       149.30 o                         
  12   3   5       5540.23       5339.65       196.47 o                         
  13   3   5       1715.45       2170.22       127.49 o                         
  14   3   5       3430.54       3652.73       186.74 o                         
  15   3   5       4300.39       3964.73       295.71 o                         
  16   3   5        200.11        255.60       102.32 o                         
  17   3   5       2102.66       2610.40       162.74 o                         
  18   3   5       3525.31       4083.85       194.47 o                         
  19   3   5       5471.79       4786.18       221.93 o                         
  20   3   5        564.15        470.86       115.22 o                         
  21   3   5        120.65        120.46       129.97 o                         
  22   3   5         34.27         94.48       121.59 o                         
  23   3   5        126.87        157.59       158.68 o                         
  24   3   5        322.24        259.41       207.26 o                         
  25   3   5       2411.75       2377.69       209.18 o                         
  26   3   5        235.58        119.13       201.86 o                         
  27   3   5        147.80        116.21       176.46 o                         
   0   4   5      11293.05      11966.01       577.12 o                         
   1   4   5      25926.35      25047.21       698.70 o                         
   2   4   5       3613.49       3562.30       144.07 o                         
   3   4   5       6884.88       6648.23       214.72 o                         
   4   4   5      11781.75      11896.01       347.60 o                         
   5   4   5       3462.59       3802.24       140.34 o                         
   6   4   5      23887.91      24979.62       657.79 o                         
   7   4   5      16171.16      15206.72       424.04 o                         
   8   4   5        466.99        540.46        68.40 o                         
   9   4   5      13869.97      12730.00       353.82 o                         
  10   4   5       1175.48       1369.33        95.75 o                         
  11   4   5       1731.53       1855.70       127.98 o                         
  12   4   5        550.52        598.42        83.55 o                         
  13   4   5       1406.32       1510.74       112.42 o                         
  14   4   5       1160.86       1283.13       119.70 o                         
  15   4   5      10336.69       9989.09       339.78 o                         
  16   4   5       5560.82       5361.40       214.83 o                         
  17   4   5       1319.68       1498.40       132.50 o                         
  18   4   5        133.11        183.71       101.42 o                         
  19   4   5        870.77       1053.58       135.38 o                         
  20   4   5        453.83        625.48       161.33 o                         
  21   4   5       2471.98       2452.56       177.63 o                         
  22   4   5        590.48        742.39       134.95 o                         
  23   4   5        927.31        829.04       188.06 o                         
  24   4   5        159.48        553.71       163.19 o                         
  25   4   5        182.96         94.90       158.45 o                         
  26   4   5        296.39        357.09       205.41 o                         
  27   4   5        409.36        329.86       189.21 o                         
   1   5   5       8264.31       8457.27       252.77 o                         
   2   5   5      12526.71      13319.94       418.89 o                         
   3   5   5       9153.73       8927.64       309.39 o                         
   4   5   5       3459.66       3570.41       145.67 o                         
   5   5   5       9044.58       8377.06       258.50 o                         
   6   5   5       1005.73        969.56       104.46 o                         
   7   5   5      10485.20      10720.64       302.63 o                         
   8   5   5       1005.86       1159.70        85.07 o                         
   9   5   5       5997.30       5440.75       183.91 o                         
  10   5   5        124.53         80.38        63.16 o                         
  11   5   5       7937.78       7574.31       235.91 o                         
  12   5   5       1281.49       1545.11       128.20 o                         
  13   5   5       2972.91       3207.49       162.79 o                         
  14   5   5       1319.43       1449.92       137.98 o                         
  15   5   5       3414.78       3725.16       194.55 o                         
  16   5   5       6057.12       5467.24       211.63 o                         
  17   5   5        814.63        929.53       122.28 o                         
  18   5   5       2111.02       2764.07       177.84 o                         
  19   5   5       1724.32       2005.92       207.15 o                         
  20   5   5        781.90        893.20       140.98 o                         
  21   5   5        214.98        243.13       153.89 o                         
  22   5   5        192.14        419.28       130.08 o                         
  23   5   5        203.86        337.13       132.19 o                         
  24   5   5        527.81        603.15       175.36 o                         
  25   5   5       1252.39       1583.86       194.03 o                         
  26   5   5        664.82        668.85       192.69 o                         
  27   5   5        166.85        336.32       343.59 o                         
   0   6   5        235.50         76.57        62.58 o                         
   1   6   5      21652.00      20932.36       559.97 o                         
   2   6   5       3303.46       2985.40       166.03 o                         
   3   6   5       4765.65       4743.39       192.81 o                         
   4   6   5      24668.63      25906.13       782.36 o                         
   5   6   5       1160.58       1296.57        84.11 o                         
   6   6   5       4728.90       5843.25       197.01 o                         
   7   6   5      12164.29      11797.17       324.16 o                         
   8   6   5       8130.05       8072.40       236.92 o                         
   9   6   5      11165.51      10726.25       301.76 o                         
  10   6   5       6720.05       6289.60       207.93 o                         
  11   6   5       4209.54       3743.60       158.00 o                         
  12   6   5       5628.83       5622.09       209.47 o                         
  13   6   5       2090.18       2464.31       150.84 o                         
  14   6   5       3818.84       3752.92       206.29 o                         
  15   6   5       3215.82       3676.84       204.65 o                         
  16   6   5       1898.34       2078.21       146.62 o                         
  17   6   5        240.15        290.22       106.93 o                         
  18   6   5         56.27        220.02       113.68 o                         
  19   6   5         84.33        180.56       111.23 o                         
  20   6   5        233.17        359.35       121.92 o                         
  21   6   5       1470.17       1571.01       156.68 o                         
  22   6   5       1192.13       1012.92       157.11 o                         
  23   6   5        306.67        317.50       142.46 o                         
  24   6   5        371.13        584.51       159.16 o                         
  25   6   5         28.78        172.60       184.97 o                         
  26   6   5        398.00        360.50       182.22 o                         
   1   7   5       1821.76       1766.25       105.75 o                         
   2   7   5      11383.29      11698.13       374.54 o                         
   3   7   5       5971.86       5589.08       207.56 o                         
   4   7   5      17104.91      16683.02       505.82 o                         
   5   7   5      10531.79      10598.77       321.58 o                         
   6   7   5      11723.25      11098.88       343.22 o                         
   7   7   5         69.12        147.92        60.21 o                         
   8   7   5       3397.85       3351.63       141.10 o                         
   9   7   5       4049.46       4052.95       159.19 o                         
  10   7   5       2670.15       2980.49       155.57 o                         
  11   7   5       7225.16       6813.12       228.04 o                         
  12   7   5       1463.33       1867.27       121.32 o                         
  13   7   5       2169.61       2363.55       154.14 o                         
  14   7   5       3406.28       3450.20       196.65 o                         
  15   7   5         32.63         22.50        91.79 o                         
  16   7   5       2515.02       2784.11       163.37 o                         
  17   7   5        985.98       1067.96       128.28 o                         
  18   7   5       2581.97       2688.49       177.37 o                         
  19   7   5       1714.03       1678.22       149.45 o                         
  20   7   5       1660.86       1600.58       190.32 o                         
  21   7   5        355.25        328.00       160.86 o                         
  22   7   5        514.44        444.27       151.20 o                         
  23   7   5        367.60        207.49       213.02 o                         
  24   7   5        407.16        439.40       175.91 o                         
  25   7   5        436.20        523.14       250.18 o                         
  26   7   5        536.10        769.17       202.96 o                         
   0   8   5      23013.36      22574.29       925.65 o                         
   1   8   5       6935.02       7517.32       227.27 o                         
   2   8   5      10164.18      10149.83       278.45 o                         
   3   8   5       1561.71       2148.13       128.88 o                         
   4   8   5        708.95        772.09        84.27 o                         
   5   8   5        925.56       1101.09        97.94 o                         
   6   8   5       7314.85       7222.75       273.40 o                         
   7   8   5       3751.54       3732.98       165.10 o                         
   8   8   5      11726.64      10473.69       303.97 o                         
   9   8   5       2937.07       2925.93       170.65 o                         
  10   8   5       6687.98       5576.34       203.42 o                         
  11   8   5         30.32         -4.71        68.76 o                         
  12   8   5       1470.35       1963.38       155.56 o                         
  13   8   5       1766.65       1987.33       140.75 o                         
  14   8   5       2987.71       3166.08       183.59 o                         
  15   8   5        615.10        585.54       111.69 o                         
  16   8   5        270.96        127.57       103.62 o                         
  17   8   5        147.15        105.09       105.19 o                         
  18   8   5         33.72        141.18       107.77 o                         
  19   8   5        211.74        414.19       119.20 o                         
  20   8   5        544.39        411.41       141.79 o                         
  21   8   5       1292.92       1240.37       169.99 o                         
  22   8   5       1317.97        944.89       162.84 o                         
  23   8   5       1588.08       1651.97       204.34 o                         
  24   8   5        905.70        936.27       193.98 o                         
  25   8   5        138.92        112.45       182.77 o                         
  26   8   5        415.89        575.70       199.89 o                         
   1   9   5       1947.89       2242.04       105.72 o                         
   2   9   5       8378.41       8491.13       253.80 o                         
   3   9   5       5482.38       5633.09       178.09 o                         
   4   9   5      13966.39      12813.82       422.85 o                         
   5   9   5       5725.41       5201.27       213.29 o                         
   6   9   5      10579.86       9767.36       400.53 o                         
   7   9   5       4092.86       4218.82       184.09 o                         
   8   9   5       2646.01       2928.48       150.07 o                         
   9   9   5       1415.18       1405.50       114.51 o                         
  10   9   5       2872.32       3013.95       148.68 o                         
  11   9   5       2732.71       3177.70       176.22 o                         
  12   9   5       5146.69       4116.74       189.97 o                         
  13   9   5       1401.41       1653.36       141.77 o                         
  14   9   5       1586.34       1660.94       133.34 o                         
  15   9   5        246.05        285.83        97.94 o                         
  16   9   5       1025.77       1291.89       133.11 o                         
  17   9   5       2401.43       2691.40       168.30 o                         
  18   9   5       2179.16       2504.71       171.16 o                         
  19   9   5       2265.04       2387.36       176.87 o                         
  20   9   5        389.85        574.10       186.72 o                         
  21   9   5       1415.12       1078.86       188.18 o                         
  22   9   5         10.56        -81.41       127.71 o                         
  23   9   5        227.06        406.99       159.04 o                         
  24   9   5        148.90        444.96       165.47 o                         
  25   9   5        184.63         94.60       242.70 o                         
   0  10   5      11548.69      11578.06       408.40 o                         
   1  10   5       8242.23       8540.66       245.86 o                         
   2  10   5       4547.51       4655.64       158.72 o                         
   3  10   5        654.48        727.15        76.01 o                         
   4  10   5       1118.04       1239.10        87.60 o                         
   5  10   5         68.26         23.03        73.35 o                         
   6  10   5       6603.80       6347.26       280.07 o                         
   7  10   5       2875.38       2926.35       167.78 o                         
   8  10   5       7034.65       6078.95       216.77 o                         
   9  10   5       2822.77       3141.13       177.39 o                         
  10  10   5       5486.32       5252.57       206.96 o                         
  11  10   5       2706.65       2695.06       165.32 o                         
  12  10   5        368.04        368.54       102.14 o                         
  13  10   5       4476.80       4083.31       231.41 o                         
  14  10   5       3046.38       3031.45       170.65 o                         
  15  10   5       2102.45       2124.71       152.98 o                         
  16  10   5       2202.22       2323.45       163.30 o                         
  17  10   5        133.38        258.84       109.15 o                         
  18  10   5        932.88        975.63       125.99 o                         
  19  10   5         68.76        276.25       119.04 o                         
  20  10   5         18.03        146.88       119.55 o                         
  21  10   5        570.88        748.65       175.51 o                         
  22  10   5        693.70        587.99       160.74 o                         
  23  10   5       1606.70       1536.40       179.11 o                         
  24  10   5        300.18        353.32       266.55 o                         
  25  10   5        692.96        539.82       370.19 o                         
   1  11   5        526.40        696.55        85.70 o                         
   2  11   5        365.00        395.99        79.23 o                         
   3  11   5       2800.62       2744.58       133.28 o                         
   4  11   5       2109.54       2322.54       119.86 o                         
   5  11   5       7174.32       6993.48       280.33 o                         
   6  11   5       4249.21       3856.11       215.08 o                         
   7  11   5       7110.50       7019.93       310.50 o                         
   8  11   5         17.61        -38.59        83.17 o                         
   9  11   5       2394.75       2794.86       207.76 o                         
  10  11   5       3211.73       3245.31       168.18 o                         
  11  11   5         64.90        142.93        87.53 o                         
  12  11   5       3814.22       4040.61       197.34 o                         
  13  11   5        550.22        542.88       109.31 o                         
  14  11   5        414.77        523.87       107.95 o                         
  15  11   5       2375.35       2433.19       192.64 o                         
  16  11   5       2318.01       2462.31       193.82 o                         
  17  11   5       2595.01       2534.04       166.57 o                         
  18  11   5       1108.72       1145.43       134.69 o                         
  19  11   5       1251.89       1364.95       166.74 o                         
  20  11   5        863.10        853.23       144.59 o                         
  21  11   5        271.71        173.22       130.28 o                         
  22  11   5         29.07        177.70       137.59 o                         
  23  11   5        116.59        -49.04       157.81 o                         
  24  11   5        639.29        960.44       194.13 o                         
  25  11   5        264.96        632.69       298.80 o                         
   0  12   5       2708.60       2728.57       171.24 o                         
   1  12   5       7897.12       7598.92       224.73 o                         
   2  12   5        720.86        643.03        83.35 o                         
   3  12   5       5838.12       6107.35       357.27 o                         
   4  12   5        573.85        756.93        85.01 o                         
   5  12   5       1330.20       1656.23       139.03 o                         
   6  12   5       5719.12       5308.16       239.51 o                         
   7  12   5       1102.87       1404.57       153.63 o                         
   8  12   5       1552.23       1796.52       310.43 o                         
   9  12   5       5317.18       4107.39       244.41 o                         
  10  12   5        495.66        363.32        99.99 o                         
  11  12   5       3872.04       3945.57       185.57 o                         
  12  12   5       4460.36       4178.19       195.86 o                         
  13  12   5       2428.80       2641.73       178.99 o                         
  14  12   5       4002.81       3839.17       199.52 o                         
  15  12   5       1316.61       1485.12       140.77 o                         
  16  12   5       1896.70       1848.39       168.41 o                         
  17  12   5         48.98         61.78       105.77 o                         
  18  12   5        130.93        152.05       126.35 o                         
  19  12   5        264.19        329.95       146.93 o                         
  20  12   5         56.63        110.74       145.58 o                         
  21  12   5        544.26        729.56       160.56 o                         
  22  12   5       2226.48       1930.04       183.93 o                         
  23  12   5        659.77        658.66       191.55 o                         
  24  12   5        632.59        664.94       220.76 o                         
   1  13   5         77.09        153.35        70.57 o                         
   2  13   5        625.92        854.07        96.99 o                         
   3  13   5       1310.46       1483.18       111.12 o                         
   4  13   5       1501.75       1528.40       121.77 o                         
   5  13   5       3341.55       3347.83       209.36 o                         
   6  13   5       2031.58       2117.32       263.45 o                         
   7  13   5       2034.10       2297.43       200.70 o                         
   8  13   5       1481.79       2152.80       267.20 o                         
   9  13   5       1593.18       1868.37       141.44 o                         
  10  13   5       4021.75       4066.29       225.38 o                         
  11  13   5        745.96        734.24       113.34 o                         
  12  13   5       1829.79       1864.74       145.34 o                         
  13  13   5       2886.09       2697.04       167.15 o                         
  14  13   5       1306.27       1264.06       132.18 o                         
  15  13   5       3685.31       3944.40       201.29 o                         
  16  13   5       3309.19       3329.95       193.08 o                         
  17  13   5        687.14        761.27       139.85 o                         
  18  13   5       2105.06       2352.31       240.50 o                         
  19  13   5        332.97        307.00       134.26 o                         
  20  13   5       1293.42       1337.71       170.41 o                         
  21  13   5        290.69        580.66       147.40 o                         
  22  13   5         56.29        173.05       230.13 o                         
  23  13   5         11.63        324.57       325.73 o                         
  24  13   5       1439.76        940.52       303.37 o                         
   0  14   5       7276.63       7265.94       320.89 o                         
   1  14   5       7197.17       6775.60       226.65 o                         
   2  14   5       2162.33       2374.04       138.46 o                         
   3  14   5       3314.44       3349.73       191.58 o                         
   4  14   5       1196.77       1331.16       132.00 o                         
   5  14   5       1111.31       1286.85       137.31 o                         
   6  14   5       3758.41       3413.56       181.53 o                         
   7  14   5       2764.04       2483.35       234.38 o                         
   8  14   5       2957.86       3800.01       253.91 o                         
   9  14   5       1585.75       1739.03       137.87 o                         
  10  14   5       3353.39       3247.14       183.16 o                         
  11  14   5        579.43        890.55       119.28 o                         
  12  14   5       4566.33       4203.44       212.45 o                         
  13  14   5       1009.58       1054.11       149.06 o                         
  14  14   5       2301.25       2313.63       166.97 o                         
  15  14   5        190.91        162.20       113.56 o                         
  16  14   5        904.25        946.46       146.35 o                         
  17  14   5        123.61        316.77       127.23 o                         
  18  14   5         60.60        288.07       132.24 o                         
  19  14   5         67.29        -62.15       176.49 o                         
  20  14   5        899.18       1300.69       165.35 o                         
  21  14   5        163.13        266.36       159.09 o                         
  22  14   5       2865.88       2486.72       225.47 o                         
  23  14   5        340.67        696.56       201.63 o                         
   1  15   5       1059.17       1244.59       110.89 o                         
   2  15   5      12234.84      12204.95       358.50 o                         
   3  15   5       4643.12       4253.98       235.26 o                         
   4  15   5      10401.52       9813.41       342.34 o                         
   5  15   5       3927.12       3794.44       198.41 o                         
   6  15   5       2403.48       2541.47       258.39 o                         
   7  15   5         59.64        101.62        99.03 o                         
   8  15   5        220.56        222.09       123.60 o                         
   9  15   5        510.68        500.34       100.08 o                         
  10  15   5       2219.92       2167.68       156.75 o                         
  11  15   5       2754.58       3144.37       181.70 o                         
  12  15   5       1103.00       1013.68       153.75 o                         
  13  15   5       3381.21       3435.17       205.23 o                         
  14  15   5         88.39         43.04       108.17 o                         
  15  15   5        408.66        297.82       127.36 o                         
  16  15   5       1582.67       1345.22       167.71 o                         
  17  15   5       1438.43       1400.51       179.88 o                         
  18  15   5       2265.96       2280.55       249.28 o                         
  19  15   5       1230.82        936.41       181.12 o                         
  20  15   5       1134.70       1142.36       170.46 o                         
  21  15   5        725.24        551.60       183.82 o                         
  22  15   5         72.49       -177.52       183.42 o                         
  23  15   5        198.14        557.44       299.49 o                         
   0  16   5       2159.41       2284.01       189.54 o                         
   1  16   5        493.51        445.99       110.51 o                         
   2  16   5        817.29        736.64       113.92 o                         
   3  16   5        309.02        362.12       102.13 o                         
   4  16   5       5345.23       5240.33       240.33 o                         
   5  16   5       5251.44       4556.55       224.16 o                         
   6  16   5       1707.58       1574.31       146.62 o                         
   7  16   5       2001.06       1959.78       156.50 o                         
   8  16   5        316.09        514.45       142.46 o                         
   9  16   5       1454.28       1528.45       128.00 o                         
  10  16   5       2526.17       2793.31       195.75 o                         
  11  16   5       2229.72       2254.34       165.69 o                         
  12  16   5       1581.36       1703.60       154.87 o                         
  13  16   5       3527.92       3444.51       208.21 o                         
  14  16   5        755.57        828.62       197.07 o                         
  15  16   5       1972.99       1689.30       165.99 o                         
  16  16   5          6.73        151.37       128.51 o                         
  17  16   5         84.87        245.60       139.46 o                         
  18  16   5        581.78        729.12       149.35 o                         
  19  16   5        206.83        136.23       153.09 o                         
  20  16   5        745.60       1119.04       184.65 o                         
  21  16   5        645.14       1781.47       364.95 o                         
  22  16   5        796.36        729.39       212.32 o                         
   1  17   5        254.52        214.42        94.07 o                         
   2  17   5       1423.02       1569.41       142.45 o                         
   3  17   5       2640.82       2934.01       170.54 o                         
   4  17   5       1439.30       1577.69       149.88 o                         
   5  17   5        723.33        826.02       123.15 o                         
   6  17   5        167.51         25.25       109.76 o                         
   7  17   5        870.75       1084.31       133.13 o                         
   8  17   5         92.96        -68.98       128.37 o                         
   9  17   5       1837.76       1707.14       168.56 o                         
  10  17   5        126.19        209.34       121.60 o                         
  11  17   5       2001.90       1836.46       161.31 o                         
  12  17   5         27.87         94.44       135.67 o                         
  13  17   5        629.26        856.27       167.10 o                         
  14  17   5         42.78        -20.88       123.87 o                         
  15  17   5       1277.71       1483.38       176.64 o                         
  16  17   5        144.22        419.90       284.99 o                         
  17  17   5       2915.67       2637.58       214.60 o                         
  18  17   5        556.74        621.57       160.62 o                         
  19  17   5       1807.29       2152.33       205.49 o                         
  20  17   5        405.73        576.96       247.35 o                         
  21  17   5        654.57        931.29       232.01 o                         
   0  18   5         91.81         75.39       134.47 o                         
   1  18   5       4481.09       4038.71       202.19 o                         
   2  18   5        371.47        391.43       112.57 o                         
   3  18   5       3929.44       4284.79       208.88 o                         
   4  18   5        131.96         16.12       118.26 o                         
   5  18   5       1816.62       2585.84       206.52 o                         
   6  18   5         67.56         97.00       108.06 o                         
   7  18   5       3044.83       3229.10       196.58 o                         
   8  18   5         79.81        140.60       121.53 o                         
   9  18   5       2599.45       2716.23       170.00 o                         
  10  18   5        913.71        768.04       139.90 o                         
  11  18   5       1102.72       1309.69       137.48 o                         
  12  18   5        144.60        142.14       121.67 o                         
  13  18   5       2736.46       3018.11       315.33 o                         
  14  18   5         68.82         66.09       124.34 o                         
  15  18   5       2791.37       2441.27       198.47 o                         
  16  18   5        647.58        516.51       155.09 o                         
  17  18   5        579.89        636.97       154.52 o                         
  18  18   5        145.26        173.13       155.41 o                         
  19  18   5         75.76        349.07       176.53 o                         
  20  18   5         43.81         25.54       226.46 o                         
   1  19   5        460.02        808.00       120.62 o                         
   2  19   5        506.59        903.14       128.90 o                         
   3  19   5       5753.93       5374.38       228.50 o                         
   4  19   5       1009.44       1316.27       138.93 o                         
   5  19   5       1782.29       2210.18       199.85 o                         
   6  19   5        140.19        303.68       121.85 o                         
   7  19   5       1449.17       1389.96       153.41 o                         
   8  19   5        129.56          6.15       121.41 o                         
   9  19   5       2098.51       1985.44       232.96 o                         
  10  19   5          8.94         85.69       125.90 o                         
  11  19   5       1290.44        961.18       165.89 o                         
  12  19   5        152.90        143.80       112.71 o                         
  13  19   5        414.53        501.77       131.95 o                         
  14  19   5         47.71        -56.60       135.32 o                         
  15  19   5       1294.41       1611.19       204.48 o                         
  16  19   5        107.43        222.43       152.03 o                         
  17  19   5       1779.63       1717.61       308.49 o                         
  18  19   5         42.89        295.93       175.52 o                         
  19  19   5       1287.35       1120.29       216.78 o                         
   0  20   5       1940.81       2224.59       268.44 o                         
   1  20   5       1506.78       1505.71       167.57 o                         
   2  20   5        962.91       1059.42       139.83 o                         
   3  20   5        668.12        584.07       126.56 o                         
   4  20   5        475.88        560.94       133.34 o                         
   5  20   5        859.55        942.06       137.30 o                         
   6  20   5        211.48        283.96       147.64 o                         
   7  20   5       1708.95       1659.84       217.91 o                         
   8  20   5        809.62        972.70       151.42 o                         
   9  20   5        394.21        369.06       120.03 o                         
  10  20   5         38.78         69.44       133.71 o                         
  11  20   5        975.76       1174.40       170.69 o                         
  12  20   5         62.81        113.79       119.62 o                         
  13  20   5       1438.95        836.27       165.58 o                         
  14  20   5       1184.45       1386.19       170.20 o                         
  15  20   5       1055.16       1146.17       228.83 o                         
  16  20   5        872.64       1157.60       233.14 o                         
  17  20   5        409.39        196.99       222.94 o                         
  18  20   5         36.66        -12.88       213.84 o                         
   1  21   5        145.59        124.86       142.04 o                         
   2  21   5       1706.43       1623.25       184.97 o                         
   3  21   5         79.13        302.73       148.69 o                         
   4  21   5       2665.31       2521.55       193.70 o                         
   5  21   5        274.84        553.18       147.59 o                         
   6  21   5       1535.12       1258.01       163.33 o                         
   7  21   5        341.33        247.49       134.57 o                         
   8  21   5       1047.60        738.67       143.65 o                         
   9  21   5       1315.37       1368.01       189.32 o                         
  10  21   5        537.17        895.41       150.54 o                         
  11  21   5        264.50        187.14       149.72 o                         
  12  21   5        568.45        553.39       137.79 o                         
  13  21   5        343.52        258.97       145.91 o                         
  14  21   5         74.82        252.55       159.43 o                         
  15  21   5        781.76        842.37       182.40 o                         
  16  21   5        522.26        628.72       186.22 o                         
  17  21   5        790.11       1164.08       251.32 o                         
   0  22   5       1238.77       1934.29       289.25 o                         
   1  22   5        288.76        408.78       157.47 o                         
   2  22   5        989.18        967.74       191.99 o                         
   3  22   5         32.69        149.41       143.16 o                         
   4  22   5        489.82        727.66       154.02 o                         
   5  22   5        218.03        355.34       131.62 o                         
   6  22   5       1139.35       1118.87       152.78 o                         
   7  22   5        569.03        370.73       163.78 o                         
   8  22   5       1234.35       1145.41       158.19 o                         
   9  22   5         14.41        167.58       132.75 o                         
  10  22   5        773.49        607.26       156.28 o                         
  11  22   5         37.04        344.00       196.91 o                         
  12  22   5       2029.07       2000.37       217.23 o                         
  13  22   5         97.89        303.41       228.93 o                         
  14  22   5       2843.45       3258.16       288.41 o                         
  15  22   5         41.92        235.50       177.72 o                         
  16  22   5        937.54       1071.18       249.67 o                         
   1  23   5         19.57        276.42       153.87 o                         
   2  23   5        943.47       1065.84       227.33 o                         
   3  23   5        103.19        179.63       148.44 o                         
   4  23   5        974.03        836.86       170.08 o                         
   5  23   5        191.45        103.06       158.12 o                         
   6  23   5        357.11        693.83       172.64 o                         
   7  23   5        372.69        178.78       143.92 o                         
   8  23   5       1407.65       1380.51       206.45 o                         
   9  23   5        197.67        257.38       141.41 o                         
  10  23   5       1255.85       1256.03       171.17 o                         
  11  23   5        112.29        257.82       174.55 o                         
  12  23   5        651.84        705.35       214.41 o                         
  13  23   5          9.94        154.06       214.75 o                         
  14  23   5        237.65         96.98       210.39 o                         
  15  23   5        198.66         22.77       255.94 o                         
   0  24   5       1484.94       1109.88       335.10 o                         
   1  24   5        218.28        528.88       173.77 o                         
   2  24   5        539.29        496.53       203.75 o                         
   3  24   5        393.50        457.18       167.21 o                         
   4  24   5        202.99         16.74       154.38 o                         
   5  24   5        478.45        486.40       183.27 o                         
   6  24   5        506.66        499.55       204.64 o                         
   7  24   5        390.07        682.20       241.85 o                         
   8  24   5       1003.25        839.36       193.63 o                         
   9  24   5        175.73        158.88       153.49 o                         
  10  24   5        289.00        512.36       166.10 o                         
  11  24   5        737.38       1054.68       189.55 o                         
  12  24   5        612.80        623.76       255.77 o                         
  13  24   5       1609.71       1221.09       267.14 o                         
   1  25   5        167.74        257.52       175.90 o                         
   2  25   5        484.22        381.23       204.72 o                         
   3  25   5       2651.40       2863.37       241.75 o                         
   4  25   5        315.80        365.91       180.62 o                         
   5  25   5       1396.01       1289.30       218.59 o                         
   6  25   5          8.92        422.02       189.48 o                         
   7  25   5        365.81        333.56       213.69 o                         
   8  25   5        194.16         31.12       218.88 o                         
   9  25   5        248.74        529.25       196.55 o                         
  10  25   5        686.81        679.74       256.67 o                         
  11  25   5        274.08        207.08       256.10 o                         
   0  26   5       2817.96       2438.94       762.50 o                         
   1  26   5         56.01         87.12       206.93 o                         
   2  26   5        610.94        574.93       228.23 o                         
   3  26   5        271.29        237.37       209.18 o                         
   4  26   5        257.29        280.15       264.43 o                         
   5  26   5        509.36        354.16       235.79 o                         
   6  26   5        342.05        485.70       239.83 o                         
   7  26   5        513.14        430.77       274.88 o                         
   8  26   5        300.96        151.17       199.43 o                         
   1  27   5         41.79        100.16       269.47 o                         
   2  27   5        151.73        192.79       386.07 o                         
   3  27   5        320.43        266.71       231.93 o                         
   4  27   5        388.91        407.95       223.49 o                         
   5  27   5        159.69        353.90       243.48 o                         
   0   0   6      25034.15      26061.65      1756.51 o                         
   2   0   6      14794.76      12087.09       520.76 o                         
   4   0   6       3672.75       4158.66       242.57 o                         
   6   0   6       2131.31       1773.33       163.43 o                         
   8   0   6      17193.26      16360.46       687.25 o                         
  10   0   6       9320.35       8992.38       412.85 o                         
  12   0   6        616.51        876.33       193.10 o                         
  14   0   6        346.52        339.52       387.51 o                         
  16   0   6       2285.47       2453.09       331.85 o                         
  18   0   6       3580.32       3664.34       257.93 o                         
  20   0   6          9.63        273.73       167.08 o                         
  22   0   6        252.49        208.78       185.26 o                         
  24   0   6        228.94        510.10       191.53 o                         
  26   0   6       1037.53       1278.50       249.43 o                         
   1   1   6       1373.28       1293.07        82.63 o                         
   2   1   6      11659.01      10678.48       324.68 o                         
   3   1   6       5165.45       5869.38       215.97 o                         
   4   1   6      20644.28      20255.30       903.45 o                         
   5   1   6       5121.48       4978.05       184.06 o                         
   6   1   6      16845.71      15765.81       426.14 o                         
   7   1   6       1215.21       1352.76       101.42 o                         
   8   1   6       5470.59       5294.06       230.00 o                         
   9   1   6        196.26        435.35        69.40 o                         
  10   1   6       2216.33       2604.55       132.51 o                         
  11   1   6        218.77        378.88        74.54 o                         
  12   1   6       2901.77       3024.98       138.56 o                         
  13   1   6       1313.21       1628.17       127.29 o                         
  14   1   6       2758.03       2874.31       187.78 o                         
  15   1   6        239.73        181.80        92.39 o                         
  16   1   6        947.25        869.13       112.43 o                         
  17   1   6         59.59         42.58        99.49 o                         
  18   1   6        588.87        809.20       119.48 o                         
  19   1   6         92.55        146.52       108.49 o                         
  20   1   6         37.60        162.71       179.59 o                         
  21   1   6         78.90        131.93       113.31 o                         
  22   1   6        102.92        107.37       133.37 o                         
  23   1   6         69.67        258.70       128.49 o                         
  24   1   6        202.35        339.99       143.99 o                         
  25   1   6        171.86        204.25       141.10 o                         
  26   1   6        180.43        410.05       166.04 o                         
   0   2   6      16341.81      13759.16       625.46 o                         
   1   2   6      12354.30      11565.24       351.91 o                         
   2   2   6       7777.67       7382.97       278.94 o                         
   3   2   6       6955.72       6852.45       204.85 o                         
   4   2   6       1974.59       2295.93       184.88 o                         
   5   2   6       9552.37       9777.18       305.79 o                         
   6   2   6       4885.83       4262.53       176.57 o                         
   7   2   6       9463.64       8971.09       290.36 o                         
   8   2   6       8991.60       7695.31       241.65 o                         
   9   2   6       8154.89       8196.68       263.78 o                         
  10   2   6       2816.43       2921.94       140.83 o                         
  11   2   6       4490.71       3812.42       165.35 o                         
  12   2   6        618.94        682.71        92.45 o                         
  13   2   6       1543.93       1913.01       132.68 o                         
  14   2   6        252.80        231.01       103.64 o                         
  15   2   6       4333.59       4369.90       218.80 o                         
  16   2   6        365.10        195.53       101.68 o                         
  17   2   6       3881.89       3973.20       203.02 o                         
  18   2   6        972.44       1241.02       128.97 o                         
  19   2   6        161.42        203.94       107.13 o                         
  20   2   6        543.08        495.25       152.16 o                         
  21   2   6        429.76        288.60       129.90 o                         
  22   2   6        136.12        265.64       223.27 o                         
  23   2   6        408.28        490.29       137.16 o                         
  24   2   6         59.21        188.00       133.99 o                         
  25   2   6        241.42        625.63       158.51 o                         
  26   2   6        116.12        196.87       159.87 o                         
   1   3   6       5284.09       6074.23       254.32 o                         
   2   3   6       5884.62       5637.35       198.72 o                         
   3   3   6      13857.75      13351.28       423.22 o                         
   4   3   6      11357.67      11231.37       362.97 o                         
   5   3   6      11537.76      11231.57       423.98 o                         
   6   3   6       4638.21       4391.28       163.75 o                         
   7   3   6      15268.64      14553.79       401.90 o                         
   8   3   6        237.14        465.59        73.37 o                         
   9   3   6       2249.72       2650.53       131.05 o                         
  10   3   6       1426.96       1620.18       108.17 o                         
  11   3   6       1839.62       2090.95       130.99 o                         
  12   3   6       1931.95       2052.44       129.42 o                         
  13   3   6       6180.82       5735.47       266.15 o                         
  14   3   6       2096.31       2587.06       170.55 o                         
  15   3   6       1276.17       1689.36       137.47 o                         
  16   3   6        110.25         30.58       100.44 o                         
  17   3   6        186.08        203.90       102.96 o                         
  18   3   6        689.75        913.90       126.05 o                         
  19   3   6        451.59        633.92       118.81 o                         
  20   3   6        393.65        469.76       129.47 o                         
  21   3   6        240.06        215.53       117.09 o                         
  22   3   6         24.00       -122.89       122.89 o                         
  23   3   6        297.43        531.81       146.13 o                         
  24   3   6        169.63        395.90       136.71 o                         
  25   3   6        649.62        774.28       161.21 o                         
  26   3   6        306.59        287.53       217.32 o                         
   0   4   6       3361.35       3397.18       196.90 o                         
   1   4   6      24665.95      24339.00       695.55 o                         
   2   4   6       1960.26       2331.00       134.97 o                         
   3   4   6      11611.21      11352.24       407.15 o                         
   4   4   6       3537.50       3547.83       137.72 o                         
   5   4   6       2031.86       2218.84       110.88 o                         
   6   4   6       6714.22       6577.74       224.02 o                         
   7   4   6      12192.06      11728.78       329.54 o                         
   8   4   6         72.13         68.92        59.49 o                         
   9   4   6      22872.38      20926.65       569.86 o                         
  10   4   6        716.73       1040.60        94.12 o                         
  11   4   6       4038.28       4026.03       178.36 o                         
  12   4   6        906.51        984.72       100.98 o                         
  13   4   6        131.55        157.65       102.62 o                         
  14   4   6       3089.42       3095.21       171.71 o                         
  15   4   6       5393.01       4741.38       209.58 o                         
  16   4   6       5801.37       5381.52       230.39 o                         
  17   4   6       3051.14       3410.39       191.46 o                         
  18   4   6        959.72        966.44       131.64 o                         
  19   4   6        280.59        264.37       111.81 o                         
  20   4   6        106.12        125.28       120.96 o                         
  21   4   6        243.93        509.64       130.19 o                         
  22   4   6        919.47        562.44       201.74 o                         
  23   4   6        279.22        255.49       145.06 o                         
  24   4   6        598.02        568.42       149.09 o                         
  25   4   6        406.13        591.89       167.04 o                         
  26   4   6        118.03        209.66       167.71 o                         
   1   5   6       5798.79       5814.45       211.15 o                         
   2   5   6       9796.17      10320.37       340.28 o                         
   3   5   6      12526.97      12006.77       381.83 o                         
   4   5   6       1919.31       2112.84       108.84 o                         
   5   5   6      11849.21      11059.62       332.67 o                         
   6   5   6        284.91        416.00        75.65 o                         
   7   5   6      14142.42      13617.96       404.83 o                         
   8   5   6        889.74       1208.09        94.79 o                         
   9   5   6        281.53        565.29        78.70 o                         
  10   5   6       1120.18       1122.45        98.71 o                         
  11   5   6       2447.65       2826.40       149.58 o                         
  12   5   6        349.06        471.32        88.79 o                         
  13   5   6       5388.82       5139.01       247.10 o                         
  14   5   6        757.35       1008.70       117.64 o                         
  15   5   6        460.40        358.32        98.91 o                         
  16   5   6       3804.48       3379.88       187.31 o                         
  17   5   6        746.65        752.73       119.50 o                         
  18   5   6       2614.97       2616.10       197.03 o                         
  19   5   6        113.60        390.65       143.77 o                         
  20   5   6        426.33        638.06       151.87 o                         
  21   5   6        142.88        425.22       151.53 o                         
  22   5   6         40.30        178.70       144.86 o                         
  23   5   6        205.91        240.99       129.27 o                         
  24   5   6        669.29        879.28       163.30 o                         
  25   5   6        256.38        165.27       162.44 o                         
  26   5   6        868.01        520.29       198.39 o                         
   0   6   6       2478.67       1709.40       135.77 o                         
   1   6   6      14937.47      13405.56       386.23 o                         
   2   6   6       3966.75       3376.97       158.37 o                         
   3   6   6       4308.19       4339.42       179.00 o                         
   4   6   6       6660.48       6701.75       243.32 o                         
   5   6   6        131.85        206.97        63.15 o                         
   6   6   6        431.76        858.48        81.00 o                         
   7   6   6       2820.43       2776.44       126.44 o                         
   8   6   6       1797.14       1890.21       117.79 o                         
   9   6   6       7632.84       7857.98       246.08 o                         
  10   6   6       3509.21       3458.05       155.66 o                         
  11   6   6        796.05        853.56       112.98 o                         
  12   6   6       4536.28       4330.62       295.66 o                         
  13   6   6        607.31        589.41       103.32 o                         
  14   6   6       4226.99       4068.08       191.89 o                         
  15   6   6        954.09       1022.81       122.05 o                         
  16   6   6       2285.33       2556.57       167.91 o                         
  17   6   6        439.49        463.05       113.78 o                         
  18   6   6       1016.51       1159.40       148.82 o                         
  19   6   6         91.59        246.17       112.70 o                         
  20   6   6        666.47        650.90       137.21 o                         
  21   6   6        441.36        642.70       136.56 o                         
  22   6   6       1466.92       1571.91       184.89 o                         
  23   6   6        200.27        443.00       146.67 o                         
  24   6   6        321.41        265.60       157.91 o                         
  25   6   6         58.32        182.84       241.73 o                         
  26   6   6        125.41        415.44       247.65 o                         
   1   7   6       1122.54       1127.15        91.12 o                         
   2   7   6       9980.00       9723.29       288.89 o                         
   3   7   6      15342.93      14919.41       476.12 o                         
   4   7   6      11707.59      11514.17       389.02 o                         
   5   7   6      13548.72      13360.59       442.78 o                         
   6   7   6       2684.65       2991.25       298.20 o                         
   7   7   6       1235.92       2105.97       154.04 o                         
   8   7   6       3901.86       3712.52       163.03 o                         
   9   7   6       6413.82       6161.14       216.27 o                         
  10   7   6       1493.16       2026.12       167.49 o                         
  11   7   6       8958.04       8454.08       280.69 o                         
  12   7   6        246.79        360.52       101.77 o                         
  13   7   6       1911.93       2110.87       146.90 o                         
  14   7   6       7426.54       6532.80       243.83 o                         
  15   7   6         56.82         34.86        96.08 o                         
  16   7   6       3475.87       3575.41       192.72 o                         
  17   7   6        640.34        825.33       131.44 o                         
  18   7   6        487.28        532.92       191.64 o                         
  19   7   6       1271.24       1486.48       170.01 o                         
  20   7   6        426.38        748.72       154.58 o                         
  21   7   6         79.69         48.98       132.78 o                         
  22   7   6         62.85        423.10       168.40 o                         
  23   7   6        890.67       1452.93       321.02 o                         
  24   7   6        160.79        340.76       194.02 o                         
  25   7   6        454.01        575.86       321.36 o                         
  26   7   6        274.97         88.25       220.72 o                         
   0   8   6      18368.23      17167.31       842.28 o                         
   1   8   6       4886.50       4754.54       165.22 o                         
   2   8   6       9407.61       8183.20       254.92 o                         
   3   8   6        220.03        336.58        77.68 o                         
   4   8   6         42.89        176.89        69.70 o                         
   5   8   6       1112.37       1531.49       132.13 o                         
   6   8   6       2350.01       2542.95       128.99 o                         
   7   8   6       3753.42       3809.47       189.40 o                         
   8   8   6       4230.15       3346.67       157.99 o                         
   9   8   6       1871.18       2250.90       149.87 o                         
  10   8   6       4514.35       4173.84       175.76 o                         
  11   8   6        481.02        381.68        97.23 o                         
  12   8   6       2033.55       2354.16       146.88 o                         
  13   8   6       4780.43       4597.48       265.60 o                         
  14   8   6        201.44        147.08        97.57 o                         
  15   8   6       3448.03       3509.50       188.96 o                         
  16   8   6        992.03       1022.84       125.42 o                         
  17   8   6         41.20        -35.73       104.40 o                         
  18   8   6       1259.37       1295.78       148.45 o                         
  19   8   6        435.55        468.41       135.15 o                         
  20   8   6        664.58        630.17       139.50 o                         
  21   8   6       3812.21       3412.18       222.92 o                         
  22   8   6        600.79        596.39       162.73 o                         
  23   8   6       2245.46       2062.62       271.84 o                         
  24   8   6        178.14        294.22       190.69 o                         
  25   8   6        112.17        176.71       290.08 o                         
   1   9   6        168.12        250.34        65.06 o                         
   2   9   6       8944.29       9347.07       260.71 o                         
   3   9   6       2172.70       2409.17       128.30 o                         
   4   9   6      23294.24      22265.46       685.30 o                         
   5   9   6        286.76        557.71       118.09 o                         
   6   9   6       7402.59       7758.61       293.77 o                         
   7   9   6       6572.51       6596.98       261.30 o                         
   8   9   6       1891.41       2297.85       141.66 o                         
   9   9   6       7258.81       6187.25       232.40 o                         
  10   9   6        453.34        503.01       106.00 o                         
  11   9   6       2468.64       2660.93       154.33 o                         
  12   9   6       1800.15       1857.40       139.46 o                         
  13   9   6       1053.64       1103.26       120.65 o                         
  14   9   6       4779.82       4258.36       209.13 o                         
  15   9   6        525.68        651.51       119.54 o                         
  16   9   6         25.14          2.92       106.89 o                         
  17   9   6       6570.71       5221.29       234.66 o                         
  18   9   6        101.82        186.79       120.76 o                         
  19   9   6       4460.34       4096.39       239.26 o                         
  20   9   6          2.17        132.76       132.28 o                         
  21   9   6        772.12        864.86       157.36 o                         
  22   9   6        118.30        200.77       180.66 o                         
  23   9   6        803.66        968.85       207.52 o                         
  24   9   6          1.77         41.52       255.40 o                         
  25   9   6       1050.29       1146.55       210.51 o                         
   0  10   6       9502.88       8960.71       354.80 o                         
   1  10   6       2634.98       2634.00       125.75 o                         
   2  10   6       3004.94       3166.21       134.11 o                         
   3  10   6       1206.85       1208.73        97.29 o                         
   4  10   6        719.06       1021.74       111.31 o                         
   5  10   6       1142.46       1156.80       114.10 o                         
   6  10   6       3260.52       3304.61       180.63 o                         
   7  10   6       1457.59       1987.23       169.78 o                         
   8  10   6       4185.96       4071.36       200.18 o                         
   9  10   6        568.96        801.90       115.60 o                         
  10  10   6       2867.05       2763.70       162.74 o                         
  11  10   6       1560.40       1751.55       129.59 o                         
  12  10   6         19.74        -31.62        93.21 o                         
  13  10   6       5520.25       4807.09       216.96 o                         
  14  10   6       3673.75       3589.11       190.08 o                         
  15  10   6       2393.48       3018.75       183.53 o                         
  16  10   6       2385.72       2399.93       169.86 o                         
  17  10   6          5.69         54.45       109.89 o                         
  18  10   6        427.16        545.87       187.37 o                         
  19  10   6       1478.34       1602.85       169.02 o                         
  20  10   6        180.10        244.69       136.89 o                         
  21  10   6       3131.46       3202.12       202.91 o                         
  22  10   6        199.60        210.53       154.48 o                         
  23  10   6       2533.58       2165.01       238.16 o                         
  24  10   6        249.32        216.45       235.75 o                         
  25  10   6        488.66        632.76       237.56 o                         
   1  11   6        273.71        313.51        75.54 o                         
   2  11   6       4985.98       4332.86       162.57 o                         
   3  11   6       2594.10       2704.03       130.54 o                         
   4  11   6       4355.39       4624.82       197.86 o                         
   5  11   6       2472.20       2799.83       159.82 o                         
   6  11   6        597.45        528.36       114.82 o                         
   7  11   6       9481.51       9194.11       378.62 o                         
   8  11   6        470.37        552.38       129.59 o                         
   9  11   6       2450.21       2735.54       162.70 o                         
  10  11   6       1481.84       1547.59       132.93 o                         
  11  11   6       1921.67       2214.76       229.18 o                         
  12  11   6       1852.96       1916.20       141.98 o                         
  13  11   6        237.39        197.09       113.50 o                         
  14  11   6        616.40        694.01       137.23 o                         
  15  11   6       2418.02       2749.38       173.85 o                         
  16  11   6       1045.31       1406.42       144.32 o                         
  17  11   6       6902.38       6040.38       271.25 o                         
  18  11   6       1247.02       1383.83       153.08 o                         
  19  11   6       2507.48       2064.86       260.01 o                         
  20  11   6        617.56        619.55       152.93 o                         
  21  11   6        633.04        846.16       150.93 o                         
  22  11   6         23.01        -24.08       145.75 o                         
  23  11   6        141.64        348.01       166.39 o                         
  24  11   6        544.78        914.03       322.55 o                         
   0  12   6        683.71        581.93       121.79 o                         
   1  12   6       2616.48       2708.49       140.52 o                         
   2  12   6        802.87       1095.01        93.56 o                         
   3  12   6       2181.42       2454.19       140.64 o                         
   4  12   6        810.75        774.81        90.95 o                         
   5  12   6        354.12        398.01       106.11 o                         
   6  12   6       4605.46       4714.77       388.25 o                         
   7  12   6        494.82        952.97       198.75 o                         
   8  12   6       1845.32       1911.33       188.15 o                         
   9  12   6       2096.06       2163.90       149.05 o                         
  10  12   6         17.25        -64.68        87.93 o                         
  11  12   6       1541.10       1533.99       140.96 o                         
  12  12   6       2071.13       2038.13       156.83 o                         
  13  12   6       3206.92       3215.29       186.64 o                         
  14  12   6       2289.59       2386.36       167.27 o                         
  15  12   6       1008.37       1230.21       138.27 o                         
  16  12   6       1528.28       1627.79       156.70 o                         
  17  12   6         25.15        166.35       123.30 o                         
  18  12   6         55.08        202.71       157.07 o                         
  19  12   6        904.09        753.57       163.92 o                         
  20  12   6        972.72        800.32       160.44 o                         
  21  12   6        785.11       1108.72       164.32 o                         
  22  12   6       2904.01       2593.57       275.81 o                         
  23  12   6        727.00        921.38       186.39 o                         
  24  12   6        958.54       1365.96       376.88 o                         
   1  13   6       1130.72       1265.17       129.55 o                         
   2  13   6       1407.52       1623.64       125.12 o                         
   3  13   6       6054.05       5754.45       281.72 o                         
   4  13   6        179.30        428.37       155.28 o                         
   5  13   6       4748.12       4133.32       246.59 o                         
   6  13   6        553.61        547.01       139.74 o                         
   7  13   6       2045.13       2315.71       197.63 o                         
   8  13   6       4631.45       4240.10       263.69 o                         
   9  13   6       1089.71       1279.35       149.35 o                         
  10  13   6       5602.82       5055.20       222.11 o                         
  11  13   6        110.07        288.03       104.34 o                         
  12  13   6       3566.91       3674.25       214.10 o                         
  13  13   6       1371.67       1423.99       143.89 o                         
  14  13   6       1783.20       1741.03       151.19 o                         
  15  13   6       3341.77       2732.78       190.27 o                         
  16  13   6       4077.51       4112.15       229.16 o                         
  17  13   6       1183.42       1050.02       154.68 o                         
  18  13   6       3524.52       3133.26       219.90 o                         
  19  13   6         11.65        -14.25       134.91 o                         
  20  13   6       2284.38       2067.55       192.73 o                         
  21  13   6         97.61         -7.13       149.83 o                         
  22  13   6         15.07       -184.32       205.85 o                         
  23  13   6         69.56        311.77       248.03 o                         
   0  14   6        357.30        201.93       119.87 o                         
   1  14   6       2799.17       2837.42       165.51 o                         
   2  14   6        240.13        271.31        89.51 o                         
   3  14   6       2197.94       2569.17       158.57 o                         
   4  14   6       3485.13       3523.71       176.61 o                         
   5  14   6        934.18       1455.31       217.96 o                         
   6  14   6       4093.08       3772.18       230.09 o                         
   7  14   6       7728.58       6746.05       329.98 o                         
   8  14   6        171.24        241.99       132.58 o                         
   9  14   6       4620.89       4698.85       297.65 o                         
  10  14   6       3577.58       3757.62       226.09 o                         
  11  14   6        462.52        466.81       115.93 o                         
  12  14   6       2482.24       2459.97       171.51 o                         
  13  14   6       1999.37       2308.87       174.94 o                         
  14  14   6        410.11        367.98       128.68 o                         
  15  14   6        830.43       1151.81       148.17 o                         
  16  14   6        951.70        889.36       163.83 o                         
  17  14   6         20.58         19.20       140.94 o                         
  18  14   6          6.82        151.08       153.27 o                         
  19  14   6         67.49        142.40       145.17 o                         
  20  14   6       1587.75       2027.16       197.66 o                         
  21  14   6        143.43        187.86       173.95 o                         
  22  14   6       3181.37       3139.24       252.86 o                         
  23  14   6        147.73       -211.22       211.22 o                         
   1  15   6        146.06        218.25        90.59 o                         
   2  15   6       4530.55       4365.73       206.87 o                         
   3  15   6        754.50        914.73       115.07 o                         
   4  15   6       5879.29       5131.36       225.12 o                         
   5  15   6        308.73        173.58       103.12 o                         
   6  15   6        987.72       1239.00       150.70 o                         
   7  15   6         55.70        104.33       116.71 o                         
   8  15   6       2934.64       3574.04       228.79 o                         
   9  15   6        261.18        362.97       132.22 o                         
  10  15   6       2147.29       2600.44       190.31 o                         
  11  15   6       2276.03       2445.44       175.26 o                         
  12  15   6       1064.72       1039.47       151.09 o                         
  13  15   6       3384.19       3072.68       252.22 o                         
  14  15   6        641.23        646.27       142.33 o                         
  15  15   6          1.64         54.67       156.25 o                         
  16  15   6       2586.64       2472.90       195.73 o                         
  17  15   6       2893.28       2972.91       358.18 o                         
  18  15   6       3203.21       3059.70       275.02 o                         
  19  15   6       1551.73       1388.16       191.86 o                         
  20  15   6       1496.95       1478.90       196.78 o                         
  21  15   6        565.78        908.80       227.68 o                         
  22  15   6        137.81        131.68       205.10 o                         
   0  16   6       1876.71       2176.36       250.14 o                         
   1  16   6       1096.24       1274.24       116.84 o                         
   2  16   6        194.06        166.90        96.65 o                         
   3  16   6         93.72        -29.02       105.87 o                         
   4  16   6       6232.82       6017.35       248.30 o                         
   5  16   6       4273.50       3937.78       207.11 o                         
   6  16   6       2391.18       2879.01       181.26 o                         
   7  16   6       3790.50       3558.88       317.80 o                         
   8  16   6        907.07        788.05       177.24 o                         
   9  16   6         41.92        -16.06       127.17 o                         
  10  16   6       2687.38       2874.82       236.43 o                         
  11  16   6       1109.00       1209.35       140.73 o                         
  12  16   6       1838.32       1764.73       183.48 o                         
  13  16   6       4300.39       3782.19       266.00 o                         
  14  16   6       1110.86       1252.10       168.02 o                         
  15  16   6       2350.30       2314.49       195.03 o                         
  16  16   6        315.62        514.67       143.38 o                         
  17  16   6        149.74        354.33       166.40 o                         
  18  16   6        401.68        445.75       158.00 o                         
  19  16   6        557.66        591.40       178.99 o                         
  20  16   6       1144.10        880.46       202.88 o                         
  21  16   6       1792.94       1758.38       231.08 o                         
   1  17   6         99.38         86.80        99.31 o                         
   2  17   6       3964.14       3708.96       188.03 o                         
   3  17   6        234.23        190.19       106.90 o                         
   4  17   6       3222.67       3424.18       202.78 o                         
   5  17   6        773.84        708.36       128.74 o                         
   6  17   6        363.77        361.92       118.95 o                         
   7  17   6        579.45        661.65       232.07 o                         
   8  17   6         20.21        264.15       140.34 o                         
   9  17   6       7151.05       5713.64       286.77 o                         
  10  17   6          4.34        -15.50       123.84 o                         
  11  17   6       7283.35       6311.78       372.65 o                         
  12  17   6         11.47        132.98       117.68 o                         
  13  17   6       1297.96       1184.75       155.39 o                         
  14  17   6          2.75        -64.85       134.32 o                         
  15  17   6       3082.17       3215.14       229.03 o                         
  16  17   6        186.98        615.48       146.48 o                         
  17  17   6       7605.37       6937.12       500.17 o                         
  18  17   6        926.33       1035.87       186.78 o                         
  19  17   6       4181.54       4251.09       314.70 o                         
  20  17   6        149.93        257.78       194.11 o                         
   0  18   6       3052.25       2761.41       235.55 o                         
   1  18   6        562.26        621.35       112.00 o                         
   2  18   6        957.88       1039.53       129.72 o                         
   3  18   6        665.68       1019.70       139.18 o                         
   4  18   6        957.83       1039.72       137.75 o                         
   5  18   6       3023.26       3528.55       324.43 o                         
   6  18   6        984.84       1213.71       177.71 o                         
   7  18   6        676.60        671.45       125.22 o                         
   8  18   6       1357.98       1250.19       178.74 o                         
   9  18   6         95.86       -119.84       133.80 o                         
  10  18   6        481.34        425.68       146.23 o                         
  11  18   6       1463.62       1424.31       184.72 o                         
  12  18   6         46.94        -66.34       120.32 o                         
  13  18   6       3442.73       2971.05       210.97 o                         
  14  18   6          5.50        186.88       180.20 o                         
  15  18   6       2757.23       2973.94       310.72 o                         
  16  18   6        337.89        516.66       161.55 o                         
  17  18   6        847.11       1044.04       192.07 o                         
  18  18   6        287.23        375.80       180.69 o                         
  19  18   6        347.29        521.26       239.17 o                         
  20  18   6         13.96        241.78       223.92 o                         
   1  19   6         95.22        163.06       109.92 o                         
   2  19   6        253.09        478.39       136.39 o                         
   3  19   6        397.67        507.92       136.09 o                         
   4  19   6        410.88        257.51       145.67 o                         
   5  19   6         74.08        -96.95       113.93 o                         
   6  19   6         81.43        -39.94       123.79 o                         
   7  19   6       1131.50       1073.33       251.69 o                         
   8  19   6        557.09        434.91       157.33 o                         
   9  19   6       4818.06       4338.73       246.36 o                         
  10  19   6       1677.89       1994.37       225.02 o                         
  11  19   6       2821.03       2442.85       233.93 o                         
  12  19   6        978.53        790.45       151.33 o                         
  13  19   6          9.32         75.62       187.67 o                         
  14  19   6         66.85        453.54       148.24 o                         
  15  19   6       1598.68       1550.94       222.25 o                         
  16  19   6        708.93        696.73       180.81 o                         
  17  19   6       4197.12       3908.01       283.64 o                         
  18  19   6        261.06        154.72       198.02 o                         
  19  19   6       2766.61       3436.68       459.41 o                         
   0  20   6          1.94       -170.91       170.91 o                         
   1  20   6         29.43         97.33       179.48 o                         
   2  20   6        531.44        290.17       144.84 o                         
   3  20   6        454.13        437.96       164.03 o                         
   4  20   6        203.06        373.85       245.07 o                         
   5  20   6        374.64        587.99       156.43 o                         
   6  20   6        862.74        904.16       151.05 o                         
   7  20   6        288.53        264.23       130.39 o                         
   8  20   6        819.25        698.16       147.40 o                         
   9  20   6          0.98        143.52       118.46 o                         
  10  20   6        125.35        376.62       180.38 o                         
  11  20   6        499.07        410.22       152.23 o                         
  12  20   6       1187.00       1135.47       199.51 o                         
  13  20   6       2099.54       1994.17       187.98 o                         
  14  20   6       1729.00       1644.10       187.62 o                         
  15  20   6       1438.84       1685.00       235.11 o                         
  16  20   6        994.15       1157.24       235.08 o                         
  17  20   6        152.51        170.78       189.94 o                         
  18  20   6          7.57        265.47       222.49 o                         
   1  21   6         78.07          0.26       127.23 o                         
   2  21   6        337.72        122.98       125.06 o                         
   3  21   6        216.40         65.49       119.42 o                         
   4  21   6        200.83        379.20       140.60 o                         
   5  21   6        138.53        132.03       131.30 o                         
   6  21   6        359.03        289.54       138.63 o                         
   7  21   6         64.29        186.76       134.55 o                         
   8  21   6       3892.30       3393.93       226.53 o                         
   9  21   6        773.72        582.79       160.77 o                         
  10  21   6       3306.82       3124.15       239.81 o                         
  11  21   6        651.62        624.22       180.28 o                         
  12  21   6        867.85       1003.55       190.42 o                         
  13  21   6         93.36        259.83       189.35 o                         
  14  21   6         98.65          3.79       181.88 o                         
  15  21   6        419.58        569.73       185.46 o                         
  16  21   6       1880.69       1629.49       226.56 o                         
   0  22   6        245.69        507.99       229.82 o                         
   1  22   6        135.03         46.74       165.61 o                         
   2  22   6        144.85        315.36       155.87 o                         
   3  22   6         18.52         -9.29       148.74 o                         
   4  22   6        978.98        737.30       146.87 o                         
   5  22   6         31.15        135.88       139.52 o                         
   6  22   6       1526.09       1358.94       169.35 o                         
   7  22   6         52.99         90.28       139.61 o                         
   8  22   6        603.06        582.66       156.52 o                         
   9  22   6        107.30         81.08       165.04 o                         
  10  22   6        213.25        175.45       166.61 o                         
  11  22   6         29.68         42.95       164.68 o                         
  12  22   6       3061.39       2964.44       254.16 o                         
  13  22   6         28.07        196.52       259.21 o                         
  14  22   6       3257.12       3208.86       301.67 o                         
  15  22   6        139.18        267.52       220.34 o                         
   1  23   6         80.00        148.21       146.64 o                         
   2  23   6        371.82        357.56       171.36 o                         
   3  23   6        352.76        264.44       172.21 o                         
   4  23   6        264.85        292.49       162.25 o                         
   5  23   6        196.21        106.30       183.76 o                         
   6  23   6        135.24        156.35       154.14 o                         
   7  23   6        856.03       1065.64       174.78 o                         
   8  23   6       2457.14       2222.58       210.77 o                         
   9  23   6        807.81        867.19       161.60 o                         
  10  23   6       2840.65       2670.10       249.76 o                         
  11  23   6        164.25         56.02       238.59 o                         
  12  23   6        746.84        837.46       234.36 o                         
  13  23   6         65.10        208.69       233.77 o                         
  14  23   6        172.93        532.21       274.94 o                         
   0  24   6        342.83        158.97       218.28 o                         
   1  24   6        177.27        189.75       161.18 o                         
   2  24   6         65.05        150.64       160.43 o                         
   3  24   6        147.81        249.26       190.08 o                         
   4  24   6        653.98        537.37       187.11 o                         
   5  24   6        773.44        966.59       183.93 o                         
   6  24   6        398.32        600.32       205.35 o                         
   7  24   6        191.67        586.85       203.86 o                         
   8  24   6        205.78        612.89       237.12 o                         
   9  24   6         10.05         78.49       189.71 o                         
  10  24   6        266.67        385.79       193.71 o                         
  11  24   6        597.10        455.75       231.54 o                         
  12  24   6       1177.19       1072.10       255.64 o                         
   1  25   6        162.95        -46.16       170.66 o                         
   2  25   6        196.86        371.46       178.51 o                         
   3  25   6        639.38        672.83       186.53 o                         
   4  25   6        312.05        152.48       183.93 o                         
   5  25   6        276.04        -56.26       190.29 o                         
   6  25   6         84.61        795.54       340.99 o                         
   7  25   6        371.71        608.33       278.18 o                         
   8  25   6         57.53        399.93       233.34 o                         
   9  25   6        974.67       1006.10       229.98 o                         
  10  25   6        463.81        554.74       360.62 o                         
   0  26   6       1007.66        522.05       278.38 o                         
   1  26   6        165.98        288.75       186.96 o                         
   2  26   6         96.06        621.11       212.34 o                         
   3  26   6        339.42        292.69       210.97 o                         
   4  26   6        100.93        157.27       277.71 o                         
   5  26   6        973.33        763.08       248.70 o                         
   6  26   6        105.09        397.03       244.65 o                         
   7  26   6        286.85        217.39       230.40 o                         
   0   0   7       8407.45       8418.84       619.55 o                         
   2   0   7      15415.97      13977.77       732.08 o                         
   4   0   7        400.35        813.99       270.16 o                         
   6   0   7        593.83        910.27       184.57 o                         
   8   0   7      13874.36      13299.91       572.56 o                         
  10   0   7      11010.15      10506.24       552.00 o                         
  12   0   7       6448.26       6036.55       353.82 o                         
  14   0   7       1011.58       1079.88       181.43 o                         
  16   0   7       3239.26       3091.82       254.12 o                         
  18   0   7       1615.30       1597.28       202.17 o                         
  20   0   7        951.70       1256.39       194.68 o                         
  22   0   7        930.05        916.03       207.22 o                         
  24   0   7       1328.76        965.09       269.30 o                         
  26   0   7        139.03       1014.58       239.32 o                         
   1   1   7        544.35        878.30        76.85 o                         
   2   1   7       3366.50       3076.83       169.76 o                         
   3   1   7       1728.33       2084.12       149.21 o                         
   4   1   7      10443.61       9232.71       356.73 o                         
   5   1   7       3242.81       2697.62       135.43 o                         
   6   1   7       7829.04       7494.08       242.26 o                         
   7   1   7        878.41        823.95        85.30 o                         
   8   1   7       2906.79       2654.75       170.47 o                         
   9   1   7       1406.58       1481.33       113.75 o                         
  10   1   7       5793.71       5216.23       329.74 o                         
  11   1   7        835.86        981.42       103.09 o                         
  12   1   7       2672.16       3357.76       237.38 o                         
  13   1   7       2036.70       2220.50       145.48 o                         
  14   1   7       1116.03       1147.01       125.50 o                         
  15   1   7       4722.98       4318.01       259.87 o                         
  16   1   7       2324.60       2425.46       169.65 o                         
  17   1   7        669.21        722.00       122.72 o                         
  18   1   7        766.63        765.48       124.19 o                         
  19   1   7         42.17         68.51       111.42 o                         
  20   1   7       2152.89       2479.12       166.22 o                         
  21   1   7        180.87        441.95       141.16 o                         
  22   1   7        403.16        735.79       138.28 o                         
  23   1   7         67.20        371.06       148.84 o                         
  24   1   7        835.16       1085.25       161.30 o                         
  25   1   7         44.33        698.28       205.29 o                         
  26   1   7        675.88        934.01       205.46 o                         
   0   2   7      17774.07      15876.07       733.08 o                         
   1   2   7       2627.46       1934.79       139.14 o                         
   2   2   7       4066.53       4044.20       152.78 o                         
   3   2   7       1524.08       1466.28       112.13 o                         
   4   2   7       1672.91       2312.92       143.76 o                         
   5   2   7       4168.30       4605.57       247.92 o                         
   6   2   7       2544.76       2672.09       198.01 o                         
   7   2   7       1500.85       1565.20       113.30 o                         
   8   2   7       7626.33       6764.57       230.55 o                         
   9   2   7       2401.59       2462.87       135.17 o                         
  10   2   7       3825.15       3960.10       185.61 o                         
  11   2   7       3730.24       3535.63       185.64 o                         
  12   2   7        800.88       1055.39       168.01 o                         
  13   2   7       4019.98       4105.44       189.49 o                         
  14   2   7       2897.29       3098.46       171.81 o                         
  15   2   7       2594.01       2729.01       168.99 o                         
  16   2   7       1426.82       1739.98       165.13 o                         
  17   2   7        478.74        558.41       117.66 o                         
  18   2   7         20.80         66.97       109.89 o                         
  19   2   7        743.05        871.92       145.62 o                         
  20   2   7        716.08        820.31       143.77 o                         
  21   2   7       1083.20       1137.76       160.74 o                         
  22   2   7       1534.99       1392.62       151.75 o                         
  23   2   7        987.60        929.82       151.09 o                         
  24   2   7       1003.79        880.20       173.64 o                         
  25   2   7        165.01        264.87       175.97 o                         
  26   2   7        157.93        247.14       167.01 o                         
   1   3   7       1618.19       1896.93       134.37 o                         
   2   3   7       1692.46       1775.09       117.02 o                         
   3   3   7      20789.90      20713.05       586.78 o                         
   4   3   7       3698.39       3763.66       144.62 o                         
   5   3   7      14607.41      14069.60       492.24 o                         
   6   3   7       1429.58       1501.58       113.02 o                         
   7   3   7        497.08        382.72        70.72 o                         
   8   3   7        207.72        245.23        69.82 o                         
   9   3   7       2137.91       2761.67       144.31 o                         
  10   3   7       1097.27       1697.19       126.04 o                         
  11   3   7       2757.38       2699.71       151.85 o                         
  12   3   7       2337.80       2416.17       192.34 o                         
  13   3   7       3265.37       3612.75       217.98 o                         
  14   3   7        103.80        360.11        95.67 o                         
  15   3   7      11436.91       9832.74       320.59 o                         
  16   3   7        570.73        712.96       122.24 o                         
  17   3   7       3492.23       3725.17       202.87 o                         
  18   3   7       1009.18       1056.60       135.10 o                         
  19   3   7        943.70        902.70       182.07 o                         
  20   3   7        310.92        295.30       145.43 o                         
  21   3   7        109.78        316.73       129.80 o                         
  22   3   7        351.37        482.22       154.68 o                         
  23   3   7         66.68        262.03       147.14 o                         
  24   3   7        213.15        476.64       152.82 o                         
  25   3   7       1313.18       1093.74       183.24 o                         
  26   3   7        330.65        314.31       212.79 o                         
   0   4   7        616.92        864.97       116.00 o                         
   1   4   7      10648.36       9192.64       311.30 o                         
   2   4   7       1783.56       2226.33       113.76 o                         
   3   4   7       3316.57       3348.46       142.71 o                         
   4   4   7         94.36        139.58        62.75 o                         
   5   4   7       4401.62       5202.05       257.54 o                         
   6   4   7       2096.18       2239.86       148.40 o                         
   7   4   7       5103.47       4223.96       186.35 o                         
   8   4   7       1385.00       1757.14       125.20 o                         
   9   4   7       9173.08       8375.38       260.24 o                         
  10   4   7       2188.08       2304.85       138.14 o                         
  11   4   7       5939.72       5073.61       202.90 o                         
  12   4   7        575.15        723.85       101.63 o                         
  13   4   7        581.33        458.73       111.88 o                         
  14   4   7       1441.48       1396.51       135.21 o                         
  15   4   7        734.43        935.92       127.93 o                         
  16   4   7       1528.12       1768.21       149.28 o                         
  17   4   7        562.88        591.44       116.58 o                         
  18   4   7        142.64        400.16       113.52 o                         
  19   4   7        797.59        726.19       133.41 o                         
  20   4   7        546.21        630.21       152.01 o                         
  21   4   7       1787.78       2123.51       218.22 o                         
  22   4   7        348.56         24.72       135.59 o                         
  23   4   7       1313.97       1052.31       177.79 o                         
  24   4   7         78.04        339.39       165.08 o                         
  25   4   7        520.95        701.81       183.73 o                         
  26   4   7        282.92        439.00       216.16 o                         
   1   5   7       3309.38       2861.84       133.02 o                         
   2   5   7       4510.72       4707.76       169.18 o                         
   3   5   7      13696.20      12808.21       491.24 o                         
   4   5   7       4949.72       5417.29       188.79 o                         
   5   5   7      17609.60      17627.66       510.56 o                         
   6   5   7       1703.75       2103.12       126.31 o                         
   7   5   7       1153.20       1176.63       122.36 o                         
   8   5   7       1579.43       1929.18       153.47 o                         
   9   5   7       4293.03       3833.30       200.29 o                         
  10   5   7        569.10        627.12        94.27 o                         
  11   5   7       6860.44       6848.34       320.98 o                         
  12   5   7        954.60       1009.50       113.16 o                         
  13   5   7       1846.24       1999.53       162.06 o                         
  14   5   7       1201.38       1072.11       124.36 o                         
  15   5   7       3188.32       3320.90       184.93 o                         
  16   5   7       3031.59       3397.06       194.15 o                         
  17   5   7       1037.65       1098.46       153.30 o                         
  18   5   7       2076.81       1903.89       160.36 o                         
  19   5   7       1630.08       2069.28       168.91 o                         
  20   5   7        477.14        252.38       137.24 o                         
  21   5   7        609.90        649.60       139.20 o                         
  22   5   7        111.34        295.27       151.90 o                         
  23   5   7        112.60        842.97       264.55 o                         
  24   5   7         43.07        301.13       171.87 o                         
  25   5   7        764.58        993.21       197.57 o                         
   0   6   7       1125.05        985.29       125.96 o                         
   1   6   7       7372.23       7075.82       254.46 o                         
   2   6   7       1989.70       2120.54       133.62 o                         
   3   6   7       1174.20       1290.76       128.94 o                         
   4   6   7       2029.02       2083.43       137.05 o                         
   5   6   7       1414.05       1587.63       108.43 o                         
   6   6   7        393.95        482.91       110.55 o                         
   7   6   7       7590.71       7260.65       287.08 o                         
   8   6   7       4521.81       4648.29       238.02 o                         
   9   6   7       6906.84       6996.46       312.07 o                         
  10   6   7       4427.45       4675.55       224.35 o                         
  11   6   7        912.05        802.01       113.25 o                         
  12   6   7        914.98       1201.71       118.91 o                         
  13   6   7        502.60        648.49       121.74 o                         
  14   6   7        141.25         15.83       106.50 o                         
  15   6   7       1100.50       1113.76       169.60 o                         
  16   6   7       1360.70       1276.50       142.71 o                         
  17   6   7        434.61        399.25       121.57 o                         
  18   6   7        263.19        293.59       120.36 o                         
  19   6   7        689.88        652.13       166.40 o                         
  20   6   7       1057.91       1102.60       163.68 o                         
  21   6   7       2058.72       1644.76       173.66 o                         
  22   6   7        900.67        656.04       187.24 o                         
  23   6   7       1657.38       1804.98       215.55 o                         
  24   6   7       1120.74       1351.33       193.62 o                         
  25   6   7        181.50        173.97       226.92 o                         
   1   7   7       1135.52       1148.18       106.97 o                         
   2   7   7       2020.46       2188.42       115.29 o                         
   3   7   7        626.17        669.58        85.50 o                         
   4   7   7       5612.41       5049.67       200.40 o                         
   5   7   7        914.06        965.57       107.25 o                         
   6   7   7       7691.37       7534.19       251.27 o                         
   7   7   7         45.34         23.81        68.55 o                         
   8   7   7       1340.16       1526.73       122.37 o                         
   9   7   7       1392.48       1816.20       132.57 o                         
  10   7   7       1533.66       1705.32       201.24 o                         
  11   7   7       3881.39       3839.55       184.34 o                         
  12   7   7       1026.33       1290.26       125.52 o                         
  13   7   7        235.93        346.96       120.71 o                         
  14   7   7        258.16        221.20       103.52 o                         
  15   7   7       2100.17       2163.27       153.24 o                         
  16   7   7       4262.71       4311.30       214.49 o                         
  17   7   7        675.78        463.36       124.72 o                         
  18   7   7       1376.16       1381.28       159.38 o                         
  19   7   7       1971.50       2071.39       183.40 o                         
  20   7   7       1227.19       1063.15       170.83 o                         
  21   7   7        474.03        722.86       154.56 o                         
  22   7   7         29.01        190.26       178.00 o                         
  23   7   7        186.85        338.14       213.85 o                         
  24   7   7         26.97        329.14       211.42 o                         
  25   7   7        796.88        545.04       241.82 o                         
   0   8   7      13918.28      13447.92       564.01 o                         
   1   8   7       2918.21       2794.56       141.42 o                         
   2   8   7       8293.54       7662.04       226.10 o                         
   3   8   7        146.60        190.73        80.11 o                         
   4   8   7       1726.06       2201.74       140.86 o                         
   5   8   7       2001.12       2500.46       152.32 o                         
   6   8   7       4777.23       5160.52       319.26 o                         
   7   8   7       1501.43       1818.63       122.96 o                         
   8   8   7       7393.68       7207.80       258.42 o                         
   9   8   7        763.55       1019.34       220.40 o                         
  10   8   7       4501.91       4235.59       229.50 o                         
  11   8   7        732.11        709.66       107.85 o                         
  12   8   7       1720.18       1675.07       140.86 o                         
  13   8   7       1072.65       1352.24       142.35 o                         
  14   8   7       1849.15       1857.40       146.45 o                         
  15   8   7       2033.26       2021.94       157.58 o                         
  16   8   7        435.80        538.09       172.56 o                         
  17   8   7        427.22        588.76       173.73 o                         
  18   8   7         14.12        127.73       148.92 o                         
  19   8   7        346.38        197.86       154.21 o                         
  20   8   7        498.16        499.19       140.05 o                         
  21   8   7       1051.21        988.29       164.83 o                         
  22   8   7       1106.74       1185.99       210.49 o                         
  23   8   7        911.42        667.03       237.29 o                         
  24   8   7       1491.37       1424.19       227.40 o                         
  25   8   7         63.96        553.53       236.91 o                         
   1   9   7       1345.07       1456.62       100.62 o                         
   2   9   7       2368.37       2405.76       150.68 o                         
   3   9   7       2009.10       2535.19       172.81 o                         
   4   9   7       8652.06       7898.25       303.73 o                         
   5   9   7       4306.76       4045.84       195.16 o                         
   6   9   7       7566.84       7487.99       313.12 o                         
   7   9   7       1214.26       1455.89       136.08 o                         
   8   9   7        973.34       1038.17       162.42 o                         
   9   9   7       1521.00       1645.67       129.56 o                         
  10   9   7       2902.51       2918.40       168.19 o                         
  11   9   7        862.63        956.85       119.43 o                         
  12   9   7       3677.05       4055.17       196.06 o                         
  13   9   7        361.32        456.22       112.04 o                         
  14   9   7        125.61        498.99       107.03 o                         
  15   9   7       2341.27       2879.46       269.53 o                         
  16   9   7       1479.50       1614.59       152.10 o                         
  17   9   7       1833.96       1750.89       193.27 o                         
  18   9   7       2381.02       2617.26       197.50 o                         
  19   9   7       1179.28       1351.36       192.28 o                         
  20   9   7        757.72        858.16       154.68 o                         
  21   9   7        195.88        126.81       151.30 o                         
  22   9   7          6.93         -8.56       181.82 o                         
  23   9   7          6.55        175.50       180.90 o                         
  24   9   7        324.89       1026.85       446.03 o                         
   0  10   7       9768.83       9225.58       442.05 o                         
   1  10   7       6060.25       5558.12       191.25 o                         
   2  10   7       4100.95       4277.60       164.65 o                         
   3  10   7       1081.56       1356.24       121.77 o                         
   4  10   7       2182.64       2459.36       160.61 o                         
   5  10   7        598.20        679.11       109.87 o                         
   6  10   7       4001.99       4084.34       214.88 o                         
   7  10   7       1413.43       1896.56       210.18 o                         
   8  10   7       4890.74       4922.92       221.75 o                         
   9  10   7       2632.76       3065.95       228.46 o                         
  10  10   7       2102.75       2189.91       157.64 o                         
  11  10   7       3237.00       3234.01       189.78 o                         
  12  10   7       1087.59       1071.46       126.67 o                         
  13  10   7       2290.55       2264.41       175.26 o                         
  14  10   7       2567.68       2799.59       181.31 o                         
  15  10   7       3140.21       3339.03       197.92 o                         
  16  10   7       2866.43       2526.78       176.89 o                         
  17  10   7        713.84        860.71       159.36 o                         
  18  10   7         44.90         38.00       135.03 o                         
  19  10   7        471.95        611.05       146.92 o                         
  20  10   7        298.76        179.14       142.13 o                         
  21  10   7        965.03        742.15       166.29 o                         
  22  10   7        660.90        536.92       184.44 o                         
  23  10   7       1465.46       1521.57       214.02 o                         
  24  10   7        277.33        281.22       228.97 o                         
   1  11   7        963.50       1236.86       100.45 o                         
   2  11   7       3410.73       3308.48       166.43 o                         
   3  11   7       3008.65       3158.62       171.61 o                         
   4  11   7       5647.01       4872.71       229.63 o                         
   5  11   7       6551.48       6255.56       303.59 o                         
   6  11   7       1060.67       1117.21       173.68 o                         
   7  11   7       3753.59       3509.17       238.72 o                         
   8  11   7        680.06        642.52       144.19 o                         
   9  11   7       1355.95       1331.55       141.76 o                         
  10  11   7       3405.65       3534.83       190.78 o                         
  11  11   7        524.67        505.37       147.11 o                         
  12  11   7       2704.50       3110.63       184.77 o                         
  13  11   7       1261.87       1645.42       148.93 o                         
  14  11   7        123.75        232.59       112.42 o                         
  15  11   7       2162.64       2380.12       168.31 o                         
  16  11   7        604.78        676.44       164.67 o                         
  17  11   7       1567.82       1580.24       172.53 o                         
  18  11   7       2923.15       2354.84       195.13 o                         
  19  11   7        513.69        599.49       148.05 o                         
  20  11   7        396.86        424.09       151.11 o                         
  21  11   7        358.80        320.36       149.22 o                         
  22  11   7          6.18        308.53       165.24 o                         
  23  11   7         12.16        -92.12       202.23 o                         
   0  12   7       6501.20       6016.99       321.57 o                         
   1  12   7       2477.61       2846.90       155.45 o                         
   2  12   7        771.93       1018.79       115.98 o                         
   3  12   7       2049.44       1876.80       140.32 o                         
   4  12   7        643.44        563.39       108.52 o                         
   5  12   7        839.22       1114.98       159.20 o                         
   6  12   7        646.18        484.40       122.59 o                         
   7  12   7       1046.89       1567.22       242.26 o                         
   8  12   7       2155.72       2436.38       208.98 o                         
   9  12   7       3265.30       3889.73       205.51 o                         
  10  12   7       1312.35       1387.01       133.34 o                         
  11  12   7       2345.32       2493.00       199.57 o                         
  12  12   7       1653.94       1683.10       151.07 o                         
  13  12   7       1985.79       1598.56       156.38 o                         
  14  12   7       2881.04       2617.29       186.89 o                         
  15  12   7        323.13        249.54       133.41 o                         
  16  12   7       3281.67       2855.05       213.11 o                         
  17  12   7        230.54        475.54       151.89 o                         
  18  12   7        132.08         65.75       165.77 o                         
  19  12   7        450.69        208.10       175.42 o                         
  20  12   7        479.63        614.15       194.67 o                         
  21  12   7        710.83        578.52       173.77 o                         
  22  12   7       2649.54       2707.65       264.94 o                         
  23  12   7       1165.24       1067.90       211.42 o                         
   1  13   7       2128.77       2158.17       149.88 o                         
   2  13   7       3792.90       4122.07       200.56 o                         
   3  13   7       3860.50       3961.29       296.63 o                         
   4  13   7        788.95       1009.78       145.57 o                         
   5  13   7       1813.16       2255.44       182.69 o                         
   6  13   7        530.49        351.84       139.11 o                         
   7  13   7        482.70        671.59       148.31 o                         
   8  13   7       1415.68       1811.83       193.80 o                         
   9  13   7        485.79        489.58       133.92 o                         
  10  13   7       3185.42       3220.27       192.54 o                         
  11  13   7       1324.81       1664.60       149.52 o                         
  12  13   7       2004.23       2175.88       192.82 o                         
  13  13   7        201.42        234.71       115.18 o                         
  14  13   7        318.71        418.41       130.77 o                         
  15  13   7         58.41        -87.17       127.53 o                         
  16  13   7       2980.38       2512.48       252.61 o                         
  17  13   7        368.25        448.25       136.02 o                         
  18  13   7       3901.14       3516.03       302.40 o                         
  19  13   7        467.74        574.53       158.94 o                         
  20  13   7        814.81        631.90       169.51 o                         
  21  13   7         94.89        219.84       167.03 o                         
  22  13   7         94.67        526.38       254.21 o                         
   0  14   7        643.87        625.96       136.69 o                         
   1  14   7       1667.54       2044.13       170.29 o                         
   2  14   7       2645.44       2631.13       159.94 o                         
   3  14   7         52.22        149.60        91.75 o                         
   4  14   7       1913.24       1835.27       135.57 o                         
   5  14   7       1447.04       1412.38       143.24 o                         
   6  14   7         81.17         29.77       122.64 o                         
   7  14   7        538.44        659.79       247.00 o                         
   8  14   7       1636.75       1885.04       200.13 o                         
   9  14   7        245.28        352.43       126.80 o                         
  10  14   7       2683.82       2792.92       211.66 o                         
  11  14   7         85.32        426.40       182.02 o                         
  12  14   7       3008.88       2935.38       224.10 o                         
  13  14   7        272.95        169.65       126.95 o                         
  14  14   7       3219.00       3197.83       238.68 o                         
  15  14   7        868.68        851.43       154.18 o                         
  16  14   7       1563.38       1936.38       182.93 o                         
  17  14   7        714.81       1037.67       155.52 o                         
  18  14   7         38.55        -87.04       141.15 o                         
  19  14   7         27.09        100.05       159.00 o                         
  20  14   7       2182.31       2150.22       335.06 o                         
  21  14   7        268.22        256.67       211.86 o                         
  22  14   7       3938.80       4024.38       305.26 o                         
   1  15   7       4547.01       4174.46       196.57 o                         
   2  15   7       2686.02       3001.48       168.49 o                         
   3  15   7      11068.54       9408.74       311.24 o                         
   4  15   7       1096.27       1322.71       124.22 o                         
   5  15   7       3378.56       3302.15       299.84 o                         
   6  15   7       1300.94       1324.40       165.50 o                         
   7  15   7       1980.89       1926.04       191.65 o                         
   8  15   7       1832.69       2000.30       239.19 o                         
   9  15   7       2253.68       2501.60       229.59 o                         
  10  15   7       3482.52       4087.56       252.51 o                         
  11  15   7       2140.86       2087.39       241.52 o                         
  12  15   7        439.09        918.69       157.66 o                         
  13  15   7         62.72        105.40       128.20 o                         
  14  15   7        740.89        891.42       183.36 o                         
  15  15   7        208.84        417.61       149.57 o                         
  16  15   7       5982.68       5640.43       284.39 o                         
  17  15   7       2691.67       2856.94       225.54 o                         
  18  15   7       4588.80       4640.43       471.70 o                         
  19  15   7       1276.63       1285.49       196.85 o                         
  20  15   7        519.76        800.77       211.85 o                         
  21  15   7        106.99        417.72       230.99 o                         
   0  16   7       2448.83       2437.68       258.65 o                         
   1  16   7       2799.66       2968.90       190.37 o                         
   2  16   7       1127.76       1362.70       130.74 o                         
   3  16   7        535.26        689.42       113.07 o                         
   4  16   7       1456.80       1686.25       153.26 o                         
   5  16   7       3108.90       3271.65       242.47 o                         
   6  16   7       1529.30       1667.84       239.86 o                         
   7  16   7       4276.49       4406.36       289.00 o                         
   8  16   7        287.65        279.42       139.27 o                         
   9  16   7       1355.07       1705.56       352.43 o                         
  10  16   7       2833.59       3035.80       228.54 o                         
  11  16   7        603.17        524.71       218.25 o                         
  12  16   7       3773.24       3396.17       232.57 o                         
  13  16   7       2529.33       2341.34       248.91 o                         
  14  16   7       1754.18       1737.96       181.97 o                         
  15  16   7       5923.18       5484.30       278.16 o                         
  16  16   7         75.81        142.38       147.22 o                         
  17  16   7       2045.90       2129.16       222.53 o                         
  18  16   7         60.01         25.86       193.72 o                         
  19  16   7        189.03        350.68       192.60 o                         
  20  16   7        983.56       1182.84       220.90 o                         
   1  17   7        632.74        728.02       112.46 o                         
   2  17   7        587.43        932.76       119.32 o                         
   3  17   7       3844.24       3757.65       200.31 o                         
   4  17   7        786.05        989.72       134.05 o                         
   5  17   7       1149.88       1450.93       145.76 o                         
   6  17   7        362.62        270.16       150.51 o                         
   7  17   7        849.17        777.90       166.33 o                         
   8  17   7        276.32        441.23       163.83 o                         
   9  17   7       2111.49       1511.60       243.91 o                         
  10  17   7        688.64        518.41       177.38 o                         
  11  17   7       1929.80       2372.56       299.04 o                         
  12  17   7        213.55        358.18       163.81 o                         
  13  17   7        248.62        162.14       129.94 o                         
  14  17   7        739.11        683.97       153.42 o                         
  15  17   7       2642.81       2862.49       221.00 o                         
  16  17   7       2017.50       1958.86       204.77 o                         
  17  17   7       2606.61       2409.52       230.91 o                         
  18  17   7        402.34        170.53       181.45 o                         
  19  17   7       1502.97       1097.80       224.09 o                         
  20  17   7        151.09         74.46       240.88 o                         
   0  18   7       1694.82       1598.33       195.31 o                         
   1  18   7        960.26       1100.78       122.47 o                         
   2  18   7         38.16        295.32       147.87 o                         
   3  18   7        764.29        672.74       130.03 o                         
   4  18   7        150.07        161.94       117.20 o                         
   5  18   7       2102.11       1900.19       169.28 o                         
   6  18   7        191.13        210.49       121.68 o                         
   7  18   7       1622.50       1257.71       228.61 o                         
   8  18   7         10.46        163.15       212.50 o                         
   9  18   7       2336.09       2722.92       253.77 o                         
  10  18   7         57.09         -3.59       153.13 o                         
  11  18   7       3083.46       3021.49       390.24 o                         
  12  18   7        126.52        256.26       157.19 o                         
  13  18   7       3691.38       3625.29       272.93 o                         
  14  18   7         71.41        277.96       148.48 o                         
  15  18   7       4234.46       3953.18       260.09 o                         
  16  18   7         28.99        324.63       175.63 o                         
  17  18   7        375.11        699.00       200.81 o                         
  18  18   7        100.90        239.76       187.87 o                         
  19  18   7        864.41        609.11       242.72 o                         
   1  19   7         15.29         54.18       106.56 o                         
   2  19   7        864.24       1015.79       142.26 o                         
   3  19   7       1035.69       1270.42       170.72 o                         
   4  19   7       1009.23        824.53       158.94 o                         
   5  19   7       1581.46       1978.75       208.00 o                         
   6  19   7        700.01        574.08       137.81 o                         
   7  19   7       2291.03       2324.06       267.75 o                         
   8  19   7        430.75        698.14       174.45 o                         
   9  19   7       1131.20       1123.90       208.32 o                         
  10  19   7        561.75        539.33       157.90 o                         
  11  19   7        518.93        697.92       167.14 o                         
  12  19   7        452.47        277.14       177.02 o                         
  13  19   7        392.01        501.43       187.73 o                         
  14  19   7         41.15        374.70       166.34 o                         
  15  19   7       1149.60       1016.52       187.18 o                         
  16  19   7        251.47       -267.04       280.25 o                         
  17  19   7       1440.38       1508.38       285.62 o                         
  18  19   7        940.22       1009.27       239.39 o                         
   0  20   7       1176.69       1241.86       254.11 o                         
   1  20   7       2143.69       2087.80       172.71 o                         
   2  20   7        703.46        787.15       140.41 o                         
   3  20   7        408.56        428.20       178.05 o                         
   4  20   7        474.46        541.04       154.41 o                         
   5  20   7        337.62        255.99       140.38 o                         
   6  20   7       1008.61        979.36       155.62 o                         
   7  20   7       1174.39       1024.31       188.95 o                         
   8  20   7        515.65        476.81       176.87 o                         
   9  20   7        767.22        994.55       192.31 o                         
  10  20   7        259.87        179.85       153.00 o                         
  11  20   7        300.36        734.72       175.88 o                         
  12  20   7        638.91        318.82       182.26 o                         
  13  20   7        790.79        672.52       206.17 o                         
  14  20   7       2670.86       2689.52       239.46 o                         
  15  20   7        516.18        848.60       221.37 o                         
  16  20   7       1062.23       1305.43       217.76 o                         
  17  20   7        230.58        355.10       224.58 o                         
   1  21   7        228.57        391.29       126.43 o                         
   2  21   7       1258.87       1121.36       158.60 o                         
   3  21   7        149.37        211.75       130.10 o                         
   4  21   7       2244.93       2018.62       198.21 o                         
   5  21   7        528.13        615.75       148.64 o                         
   6  21   7       2118.73       1682.52       176.13 o                         
   7  21   7        528.90        350.55       146.79 o                         
   8  21   7       1140.29       1075.08       198.33 o                         
   9  21   7        110.46         84.96       156.05 o                         
  10  21   7        992.63        958.33       267.35 o                         
  11  21   7        349.68         19.69       176.84 o                         
  12  21   7        723.69        593.12       226.45 o                         
  13  21   7        118.24        131.85       220.04 o                         
  14  21   7        377.67        447.59       244.98 o                         
  15  21   7        127.70        571.36       313.20 o                         
   0  22   7        764.95        631.01       243.86 o                         
   1  22   7        398.18        463.32       154.73 o                         
   2  22   7       1390.22       1204.12       165.02 o                         
   3  22   7        336.43        344.07       148.77 o                         
   4  22   7        227.68        459.56       149.26 o                         
   5  22   7        129.37        104.97       140.12 o                         
   6  22   7       1023.32       1312.11       170.46 o                         
   7  22   7         20.76          1.20       146.33 o                         
   8  22   7       1165.52       1225.45       178.12 o                         
   9  22   7          9.87       -109.48       164.47 o                         
  10  22   7        615.97        680.31       192.63 o                         
  11  22   7          2.49        142.74       179.37 o                         
  12  22   7       2494.97       2632.62       408.85 o                         
  13  22   7        119.37        226.20       264.93 o                         
  14  22   7       3844.14       3853.87       335.71 o                         
   1  23   7         89.52        280.30       149.89 o                         
   2  23   7       1196.26       1018.44       176.98 o                         
   3  23   7        134.54        538.41       187.16 o                         
   4  23   7       1397.92       1563.74       224.80 o                         
   5  23   7        122.36        465.70       159.46 o                         
   6  23   7       1502.43       1461.19       189.66 o                         
   7  23   7        241.72        390.47       165.14 o                         
   8  23   7        918.95        854.91       192.16 o                         
   9  23   7          2.69         31.09       190.96 o                         
  10  23   7       1339.78       1606.22       359.83 o                         
  11  23   7          7.21        202.00       237.85 o                         
  12  23   7       1131.76       1080.79       281.91 o                         
   0  24   7       1200.74        894.99       261.56 o                         
   1  24   7        783.36        805.64       172.74 o                         
   2  24   7        999.30       1074.26       342.18 o                         
   3  24   7        159.24        272.18       183.84 o                         
   4  24   7         45.97        229.26       174.41 o                         
   5  24   7         13.86        -71.60       157.40 o                         
   6  24   7       1146.25        927.18       192.29 o                         
   7  24   7          3.26        843.14       847.14 o                         
   8  24   7       1415.27        851.84       239.96 o                         
   9  24   7        319.90        435.25       217.41 o                         
  10  24   7        189.28        191.22       220.62 o                         
   1  25   7         78.55        430.97       200.93 o                         
   2  25   7        140.91        -18.67       198.85 o                         
   3  25   7       1593.53       1597.38       245.03 o                         
   4  25   7        495.08       1024.20       304.33 o                         
   5  25   7        851.70        829.90       223.83 o                         
   6  25   7        226.32        415.24       278.59 o                         
   7  25   7        813.18        829.44       524.89 o                         
   8  25   7         31.32        106.72       218.11 o                         
   0  26   7        315.63       1325.98       329.74 o                         
   1  26   7        778.22        641.28       224.15 o                         
   2  26   7        215.16        649.54       219.77 o                         
   3  26   7        455.72       1008.12       318.92 o                         
   4  26   7        285.72        437.57       249.38 o                         
   0   0   8        721.90        712.48       157.86 o                         
   2   0   8       5610.42       5897.48       276.82 o                         
   4   0   8       4640.58       4733.79       246.33 o                         
   6   0   8       2797.43       2920.14       388.48 o                         
   8   0   8       7170.47       6555.19       373.27 o                         
  10   0   8        576.76        804.88       167.33 o                         
  12   0   8       3429.19       3304.81       259.74 o                         
  14   0   8       9869.83       9048.90       438.80 o                         
  16   0   8       2080.08       2097.21       253.20 o                         
  18   0   8        827.74        749.14       195.35 o                         
  20   0   8       4972.67       4207.83       315.07 o                         
  22   0   8       4456.22       3525.76       332.84 o                         
  24   0   8       1366.96       1188.19       271.08 o                         
   1   1   8        382.95        654.10       180.52 o                         
   2   1   8       3475.68       3946.30       220.34 o                         
   3   1   8        394.05        598.52        85.20 o                         
   4   1   8       3105.30       2878.29       180.35 o                         
   5   1   8       1352.20       1624.46       145.34 o                         
   6   1   8       3829.47       3650.47       164.41 o                         
   7   1   8       2043.00       2360.42       148.26 o                         
   8   1   8       1152.15       1615.70       120.90 o                         
   9   1   8        570.51        397.19        87.81 o                         
  10   1   8       3798.97       3640.58       220.48 o                         
  11   1   8        250.35        192.82        99.86 o                         
  12   1   8       1144.23       1246.07       123.96 o                         
  13   1   8       1462.54       1723.48       141.38 o                         
  14   1   8        144.57         95.35       104.65 o                         
  15   1   8       1215.88       1229.26       134.00 o                         
  16   1   8       4143.33       4119.18       208.11 o                         
  17   1   8        898.29        874.80       137.64 o                         
  18   1   8       7645.33       6472.59       251.48 o                         
  19   1   8        460.18        603.62       159.95 o                         
  20   1   8       3924.84       3951.75       218.59 o                         
  21   1   8         35.88        628.40       137.51 o                         
  22   1   8        266.64        878.98       151.56 o                         
  23   1   8         10.60        784.24       312.38 o                         
  24   1   8       2027.10       2583.11       278.99 o                         
  25   1   8        321.24        564.50       224.02 o                         
   0   2   8       6124.22       5630.28       322.15 o                         
   1   2   8       3338.96       3338.84       163.51 o                         
   2   2   8       4970.14       5483.94       192.03 o                         
   3   2   8       6851.16       7173.69       342.37 o                         
   4   2   8        400.93        426.93        87.38 o                         
   5   2   8       2813.08       2491.83       146.34 o                         
   6   2   8       4248.26       4645.40       201.05 o                         
   7   2   8       2913.09       3225.88       188.91 o                         
   8   2   8       5046.86       4761.91       285.33 o                         
   9   2   8       3508.26       3424.63       267.03 o                         
  10   2   8       1091.01       1249.96       159.86 o                         
  11   2   8       2139.62       2423.82       160.52 o                         
  12   2   8       2514.50       2810.57       162.57 o                         
  13   2   8       1942.90       2427.33       157.94 o                         
  14   2   8       3832.77       3801.53       197.50 o                         
  15   2   8       1363.43       1331.77       138.40 o                         
  16   2   8       2717.96       2626.51       178.49 o                         
  17   2   8        140.44        336.43       120.91 o                         
  18   2   8        264.46        544.03       160.02 o                         
  19   2   8        105.46        207.02       145.57 o                         
  20   2   8       2006.26       2142.54       223.47 o                         
  21   2   8       1150.94       1177.15       159.14 o                         
  22   2   8       1832.24       1788.28       170.05 o                         
  23   2   8       2237.21       2298.82       346.95 o                         
  24   2   8        588.83        575.10       216.16 o                         
  25   2   8       1072.75       1206.19       247.38 o                         
   1   3   8        554.14        872.86       120.74 o                         
   2   3   8       6576.29       6988.27       231.84 o                         
   3   3   8       2870.95       3251.15       160.48 o                         
   4   3   8       2270.58       2521.06       172.30 o                         
   5   3   8       2239.14       2385.13       168.96 o                         
   6   3   8       1391.31       1563.62       137.34 o                         
   7   3   8       3214.73       3280.00       191.25 o                         
   8   3   8        881.26       1267.00       111.61 o                         
   9   3   8       1793.09       1940.81       151.52 o                         
  10   3   8        399.00        275.39       104.01 o                         
  11   3   8        652.64        813.93       107.77 o                         
  12   3   8       1143.03       1286.10       149.89 o                         
  13   3   8       1860.93       2400.35       160.58 o                         
  14   3   8        313.63        297.04       107.13 o                         
  15   3   8       1160.21       1019.50       129.73 o                         
  16   3   8        626.65       1018.54       132.79 o                         
  17   3   8       6521.12       5795.89       245.91 o                         
  18   3   8       1229.63       1142.93       158.24 o                         
  19   3   8       3593.88       3532.66       261.76 o                         
  20   3   8        660.97        640.03       150.13 o                         
  21   3   8        435.71        866.95       155.66 o                         
  22   3   8        100.72        279.23       157.36 o                         
  23   3   8        189.71        358.33       153.69 o                         
  24   3   8        807.25        797.76       317.64 o                         
  25   3   8       1110.27       1508.02       216.67 o                         
   0   4   8       4395.71       4173.12       273.59 o                         
   1   4   8       2892.52       2591.45       132.51 o                         
   2   4   8        338.82        302.96        80.36 o                         
   3   4   8       2093.06       2346.80       125.30 o                         
   4   4   8       1445.82       1586.84       124.40 o                         
   5   4   8       1338.87       1489.85       111.94 o                         
   6   4   8       1325.21       1546.94       128.22 o                         
   7   4   8       3835.19       3320.69       161.05 o                         
   8   4   8        231.25        246.41       125.04 o                         
   9   4   8       3482.25       3594.27       194.95 o                         
  10   4   8       1278.39       1256.67       148.44 o                         
  11   4   8       3101.49       3637.41       197.62 o                         
  12   4   8        529.24        711.90       116.34 o                         
  13   4   8       5937.37       5176.73       220.25 o                         
  14   4   8       3112.78       3712.87       200.56 o                         
  15   4   8       2774.80       2629.73       176.08 o                         
  16   4   8       2219.31       2359.33       203.12 o                         
  17   4   8        283.94        554.62       156.79 o                         
  18   4   8         47.91        199.91       134.65 o                         
  19   4   8        765.70        836.11       175.10 o                         
  20   4   8        739.03       1291.05       222.05 o                         
  21   4   8       2438.90       2539.42       198.10 o                         
  22   4   8        450.80        411.25       167.95 o                         
  23   4   8       2907.04       2856.46       314.02 o                         
  24   4   8        183.55        189.87       175.21 o                         
  25   4   8        885.80        981.41       227.35 o                         
   1   5   8       1081.60       1024.80       108.69 o                         
   2   5   8       2992.24       2613.52       127.81 o                         
   3   5   8       2428.00       2401.66       212.13 o                         
   4   5   8       1638.50       2073.61       133.53 o                         
   5   5   8       1661.02       1537.47       111.88 o                         
   6   5   8        830.59        937.70        92.98 o                         
   7   5   8       2304.94       2890.59       176.74 o                         
   8   5   8       1010.07       1567.82       185.67 o                         
   9   5   8       1600.01       1472.69       250.76 o                         
  10   5   8        227.23        288.30        93.68 o                         
  11   5   8       2324.86       2240.91       151.47 o                         
  12   5   8        654.69        520.30       111.98 o                         
  13   5   8        211.30        327.35       102.67 o                         
  14   5   8       1675.50       1981.61       153.91 o                         
  15   5   8       1312.35       1411.90       145.17 o                         
  16   5   8        869.53        926.10       130.87 o                         
  17   5   8       4923.93       4375.02       226.08 o                         
  18   5   8       1120.43        751.49       170.02 o                         
  19   5   8       2184.26       1830.39       171.51 o                         
  20   5   8        197.35        424.54       166.59 o                         
  21   5   8        732.25        630.90       150.81 o                         
  22   5   8        175.15        654.50       154.79 o                         
  23   5   8        609.67        557.14       169.54 o                         
  24   5   8        206.98        775.99       247.60 o                         
  25   5   8       1736.00       1600.76       243.39 o                         
   0   6   8       2496.78       2332.76       203.90 o                         
   1   6   8       3931.75       3962.04       166.91 o                         
   2   6   8       3857.33       4204.30       191.35 o                         
   3   6   8       1186.71       1439.59       118.68 o                         
   4   6   8       1460.35       1648.22       128.28 o                         
   5   6   8        919.86       1144.35       121.74 o                         
   6   6   8        216.73        535.58       102.01 o                         
   7   6   8       4132.73       4089.82       292.52 o                         
   8   6   8       3579.25       3612.06       206.29 o                         
   9   6   8       1819.16       2110.33       148.45 o                         
  10   6   8       4203.83       3946.74       195.82 o                         
  11   6   8       2743.34       2780.23       189.27 o                         
  12   6   8       2237.40       2405.07       160.14 o                         
  13   6   8       5508.02       5122.18       248.31 o                         
  14   6   8       1599.51       1521.64       144.56 o                         
  15   6   8        767.84       1099.34       132.18 o                         
  16   6   8        109.38        255.56       112.84 o                         
  17   6   8        548.12        702.37       133.29 o                         
  18   6   8        123.30        242.82       134.09 o                         
  19   6   8        874.24        911.12       151.17 o                         
  20   6   8        580.65        677.44       182.06 o                         
  21   6   8       1804.37       1647.61       187.57 o                         
  22   6   8       1943.51       1533.20       205.25 o                         
  23   6   8       1515.27       1150.84       228.49 o                         
  24   6   8       1065.02       1075.60       237.50 o                         
   1   7   8       2112.46       2341.90       128.81 o                         
   2   7   8       2658.74       2712.38       160.42 o                         
   3   7   8       3724.46       3803.32       179.80 o                         
   4   7   8       3857.35       3415.50       177.68 o                         
   5   7   8       2284.98       2828.69       171.61 o                         
   6   7   8       3616.68       3696.70       172.60 o                         
   7   7   8        109.04         97.02       102.89 o                         
   8   7   8       1166.09       1501.66       134.28 o                         
   9   7   8       1337.90       2196.01       261.94 o                         
  10   7   8        903.27       1406.21       177.32 o                         
  11   7   8       2904.76       2815.45       177.98 o                         
  12   7   8       1729.71       1548.13       146.89 o                         
  13   7   8        855.73       1135.71       176.43 o                         
  14   7   8       3325.73       3842.47       201.53 o                         
  15   7   8        318.85        342.14       113.03 o                         
  16   7   8       4385.97       4737.96       226.84 o                         
  17   7   8        963.35       1172.17       181.81 o                         
  18   7   8       2977.29       2443.79       222.61 o                         
  19   7   8       1119.92        974.79       161.47 o                         
  20   7   8        905.43       1003.81       197.01 o                         
  21   7   8        355.50        285.55       268.80 o                         
  22   7   8        591.80        924.02       276.68 o                         
  23   7   8        477.94        482.23       202.83 o                         
  24   7   8       2103.38       2275.95       296.74 o                         
   0   8   8       7331.16       7235.16       335.15 o                         
   1   8   8       1203.43       1499.39       109.35 o                         
   2   8   8       4632.63       4502.32       184.61 o                         
   3   8   8        795.25       1213.35       120.03 o                         
   4   8   8        131.68        224.81        87.38 o                         
   5   8   8       1204.44       1489.72       135.34 o                         
   6   8   8       3751.14       3695.52       204.19 o                         
   7   8   8       1207.81       1590.21       134.88 o                         
   8   8   8       2476.04       3241.73       162.33 o                         
   9   8   8       1519.02       2008.26       186.64 o                         
  10   8   8       2006.04       1911.01       147.38 o                         
  11   8   8         82.53        151.67       114.90 o                         
  12   8   8       4736.20       4350.81       218.10 o                         
  13   8   8       2217.14       1926.83       164.79 o                         
  14   8   8       5775.32       5049.12       230.63 o                         
  15   8   8       2109.22       2302.64       214.59 o                         
  16   8   8       3872.25       3637.47       206.89 o                         
  17   8   8        743.59        807.30       252.30 o                         
  18   8   8         64.94         12.30       154.98 o                         
  19   8   8        535.64        583.23       140.37 o                         
  20   8   8       1935.51       1662.53       204.10 o                         
  21   8   8        662.70        632.02       168.74 o                         
  22   8   8       2277.58       2261.36       256.36 o                         
  23   8   8        177.99         31.38       321.20 o                         
  24   8   8       1616.21       2011.14       315.35 o                         
   1   9   8        627.52        581.13        81.93 o                         
   2   9   8       3496.67       3546.44       162.61 o                         
   3   9   8       1093.98       1108.09       165.59 o                         
   4   9   8       3386.29       3492.48       195.45 o                         
   5   9   8       1294.28       1258.42       153.23 o                         
   6   9   8       1388.69       1577.06       145.84 o                         
   7   9   8       1369.94       1836.69       158.92 o                         
   8   9   8       1700.79       1928.73       163.56 o                         
   9   9   8        353.13        352.30       102.41 o                         
  10   9   8       2160.90       2389.51       227.33 o                         
  11   9   8        253.60        158.15       105.67 o                         
  12   9   8       1978.40       1988.55       249.42 o                         
  13   9   8        635.58        949.91       174.83 o                         
  14   9   8       1137.59       1122.86       146.51 o                         
  15   9   8        267.93        862.36       257.89 o                         
  16   9   8       4236.09       4204.59       307.90 o                         
  17   9   8       1324.27       1493.59       180.17 o                         
  18   9   8       3150.00       2751.84       202.87 o                         
  19   9   8       1223.32       1302.39       246.86 o                         
  20   9   8        907.53        828.00       177.45 o                         
  21   9   8        287.00        351.84       163.21 o                         
  22   9   8        166.53        192.85       200.80 o                         
  23   9   8          0.91        259.59       203.14 o                         
   0  10   8        393.35        595.14       132.19 o                         
   1  10   8       2726.26       2787.74       153.29 o                         
   2  10   8       1027.68       1023.65        99.77 o                         
   3  10   8        246.54        341.14        95.58 o                         
   4  10   8       1142.37       1397.13       160.49 o                         
   5  10   8        145.19        210.13       105.10 o                         
   6  10   8       3992.62       4145.42       223.82 o                         
   7  10   8        569.35        650.10       126.70 o                         
   8  10   8       1739.93       1754.14       188.48 o                         
   9  10   8       2024.57       2178.77       182.61 o                         
  10  10   8        176.34        350.66       103.97 o                         
  11  10   8       3034.23       3179.76       212.59 o                         
  12  10   8       4417.71       4246.72       227.21 o                         
  13  10   8       2359.07       2750.27       316.10 o                         
  14  10   8       3346.42       3424.09       241.82 o                         
  15  10   8       1346.12       1301.66       231.12 o                         
  16  10   8       1193.87       1031.04       153.92 o                         
  17  10   8        896.88        736.34       145.90 o                         
  18  10   8          2.52        342.14       139.21 o                         
  19  10   8       1022.49       1092.99       173.29 o                         
  20  10   8        985.15        743.77       170.96 o                         
  21  10   8       1561.27       1683.28       202.54 o                         
  22  10   8       1280.34       1042.86       215.08 o                         
  23  10   8        696.55        414.15       206.53 o                         
   1  11   8        265.63        339.67        98.71 o                         
   2  11   8       2515.46       3078.60       162.31 o                         
   3  11   8        373.36        541.40        98.65 o                         
   4  11   8       3067.36       3268.33       216.54 o                         
   5  11   8       2347.63       2474.18       185.03 o                         
   6  11   8       2476.49       2284.99       180.72 o                         
   7  11   8       2774.01       2817.67       244.38 o                         
   8  11   8         38.10         64.05       132.66 o                         
   9  11   8        401.15        611.31       134.98 o                         
  10  11   8       2342.11       2741.16       307.98 o                         
  11  11   8         11.04        166.16       100.21 o                         
  12  11   8       2593.82       2858.62       199.43 o                         
  13  11   8         67.35        231.51       122.45 o                         
  14  11   8       1193.93       1258.83       152.68 o                         
  15  11   8       1594.80       1514.07       184.65 o                         
  16  11   8        294.24        329.74       131.07 o                         
  17  11   8       2050.27       1796.30       215.19 o                         
  18  11   8       1798.89       1817.55       271.67 o                         
  19  11   8       1564.08       1640.44       249.85 o                         
  20  11   8       1267.29        906.54       180.43 o                         
  21  11   8        376.46        196.83       172.12 o                         
  22  11   8        195.75        117.95       236.29 o                         
  23  11   8        257.06         39.89       250.25 o                         
   0  12   8       2870.93       2374.64       234.92 o                         
   1  12   8        979.58        923.04       111.05 o                         
   2  12   8       1981.77       2322.55       162.41 o                         
   3  12   8       1115.43       1258.34       126.07 o                         
   4  12   8        650.88        847.87       156.60 o                         
   5  12   8        643.75        560.69       163.58 o                         
   6  12   8       2193.75       2308.94       193.25 o                         
   7  12   8       1683.66       1613.35       186.00 o                         
   8  12   8       4091.54       4191.72       283.72 o                         
   9  12   8       2017.64       2060.34       188.40 o                         
  10  12   8       4450.68       4771.71       226.64 o                         
  11  12   8       2700.50       3110.66       190.44 o                         
  12  12   8       2005.18       2227.05       285.66 o                         
  13  12   8       2423.58       2491.82       182.62 o                         
  14  12   8        849.70        938.65       154.99 o                         
  15  12   8         91.76        434.95       134.25 o                         
  16  12   8        238.94        275.24       138.45 o                         
  17  12   8         60.42        242.06       163.54 o                         
  18  12   8         92.74         -3.24       145.01 o                         
  19  12   8        625.25        690.76       167.05 o                         
  20  12   8        462.31        550.32       185.48 o                         
  21  12   8       2158.35       2194.94       242.25 o                         
  22  12   8        357.87        479.54       195.47 o                         
   1  13   8       1431.89       1340.24       131.79 o                         
   2  13   8       2255.19       2546.86       161.91 o                         
   3  13   8       1978.28       2459.13       150.60 o                         
   4  13   8       5491.56       5250.68       338.72 o                         
   5  13   8        197.47        363.48       128.47 o                         
   6  13   8       4866.42       4494.47       252.27 o                         
   7  13   8       1021.11        854.49       174.84 o                         
   8  13   8       1992.83       2139.31       216.33 o                         
   9  13   8        426.14        721.88       252.91 o                         
  10  13   8       1709.42       1946.38       195.13 o                         
  11  13   8         30.16        109.15       113.11 o                         
  12  13   8       1880.61       1919.23       175.22 o                         
  13  13   8         23.90        120.85       149.41 o                         
  14  13   8       1943.89       2173.14       191.64 o                         
  15  13   8        248.02        375.41       150.77 o                         
  16  13   8       1379.31       1374.41       175.44 o                         
  17  13   8       1404.65       1245.71       170.23 o                         
  18  13   8        735.05        883.01       262.08 o                         
  19  13   8       1385.79       1156.04       183.62 o                         
  20  13   8        395.50        604.26       185.27 o                         
  21  13   8        530.43        656.47       222.34 o                         
  22  13   8        187.75        376.71       218.33 o                         
   0  14   8      11399.30      10333.89       654.88 o                         
   1  14   8        172.54        201.23       130.70 o                         
   2  14   8       3900.98       4055.32       189.79 o                         
   3  14   8        307.26        522.59       104.35 o                         
   4  14   8       3099.21       3568.30       185.91 o                         
   5  14   8       1594.41       1927.37       210.74 o                         
   6  14   8       1832.70       2456.20       357.32 o                         
   7  14   8       3333.42       4130.37       283.96 o                         
   8  14   8       5557.19       5472.58       313.05 o                         
   9  14   8       1138.40       1327.02       179.89 o                         
  10  14   8       3716.30       3786.34       303.62 o                         
  11  14   8       1060.92       1360.72       149.52 o                         
  12  14   8        603.23        683.76       264.08 o                         
  13  14   8       2029.06       1999.40       176.53 o                         
  14  14   8       3367.28       2947.84       206.39 o                         
  15  14   8       1286.07       1184.16       185.83 o                         
  16  14   8       1541.44       1544.90       179.46 o                         
  17  14   8        921.95       1003.92       176.20 o                         
  18  14   8         28.58        186.30       161.46 o
[truncated: 226,315 more chars]
